# Supplementary material for: Convergent application of traditional Chinese medicine and gut microbiota in ameliorate of cirrhosis: a data mining and Mendelian randomization study
Source: Front Cell Infect Microbiol. 2023 Nov 6;13:1273031. doi: 10.3389/fcimb.2023.1273031 (PMC10657829; doi:10.3389/fcimb.2023.1273031)
Supplement: Supplementary file 2 [file Table_2.xlsx]

## Sheet: S1 
Targets of gut microbiota, botanical drugs and diseases
The number of 208 metabolites from gut microbiota	The number of 1256 targets from SEA	The number of 947 targets from STP	The number of 668 overlapping targets between SEA and STP	The number of 2191 targets of hepatitis B cirrhosis	The number of 283 targets of botanicals	The number of 85 overlapping targets
Acetate	CES2	HDAC3	CES2	APOB	VDR	XIAP
Butyrate	CES1	EGLN1	CES1	TP53	UGT2B7	XDH
Luteolin	PLA2G5	SLC6A1	PLA2G5	PTPRC	TBXAS1	VEGFA
Deoxycholic acid	SLC22A8	GABRA1	XDH	ADA	SHBG	VDR
Lithocholic acid	XDH	GABRA3	CYP1B1	TNF	PTPN2	UGT2B7
(4S)-4-[(2E)-Oct-2-enoyloxy]-4-(trimethylazaniumyl)butanoate	CYP1B1	GABRA2	NOX4	RAG1	SREBF2	TOP2A
Bile acid	NOX4	GABBR2	TNKS	LIPC	FDFT1	TOP1
Propionate	TNKS	GABRR1	GLO1	HLA-B	SQLE	STAT3
Phenolic acid	GLO1	SLC6A11	ABCG2	SMPD1	SLC6A4	STAT1
Kaempferol-3-sorphoroside	ABCG2	SLC22A6	AKR1B10	IFNG	PTPN6	SLC6A2
3,4-Dihydroxyphenylacetic acid	AKR1B10	SLC6A13	ALOX5	HFE	PTPN1	SIRT1
Dihydrocaffeic acid	ALOX5	GABRB2	TNKS2	HLA-DRB1	PTGER2	SHBG
4-Hydroxyphenylacetic acid	TNKS2	GABRG2	TTR	MIR122	PTGER1	SERPINE1
3-(4-Hydroxyphenyl)propionic acid	TTR	GABBR1	AKR1B1	GBE1	PTGES	SELE
Phloroglucinol	AKR1B1	NOX4	CA4	GPT	PPARG	RXRA
Indoxyl sulfate	CA4	AKR1B1	APP	ALB	PPARD	RORA
p-Cresol sulfate	APP	CDK5R1	MAOA	IL6	NR1I3	RELA
Phenylacetylglutamine	MAOA	XDH	ALOX15	NFKB1	RORC	PTPN6
Dihydrodaidzein	ALOX15	MAOA	CA7	IL10	RORA	PTGS2
Equol	CA7	FLT3	GPR35	ABCB11	SLC6A2	PTGES
2,3-Butanediol	GPR35	CA2	CD38	IL7R	NOS2	PRKCB
2-Acetoxypropanoic acid	CD38	CCNB3	CA12	BCL2	NPC1L1	PRKCA
Acetoin	CA12	ALOX5	CSNK2A2	F2	CHRM2	PPARG
2,3-Butanedione	CSNK2A2	ADORA1	MMP12	TGFB1	NR1H2	PPARA
Trimethylamine	CSNK2B	CA7	FLT3	IFNA1	NR1H3	PON1
3-Hydroxy-4-methoxybenzenepropanoic acid	MMP12	GLO1	PARP1	BRAF	HMGCR	PLAU
Hesperetin dihydrochalcone	FLT3	APP	CYP1A2	ABCB4	GLRA1	PLAT
Succinate	PARP1	SYK	MMP9	PIK3CA	G6PD	PIK3CG
O-Desmethylangolensin	CYP1A2	GSK3B	GSK3B	MYC	NR3C1	PARP1
1-(3,4-Dihydroxyphenyl)-3-(2,4,6-trihydroxyphenyl)-2-propanol	MMP9	PARP1	CA2	SP110	ESR2	NR3C1
3,4-diHPP-2-ol	GSK3B	TTR	MMP2	NAGLU	ESR1	NR1H3
3,4-diHPVL	CA2	MMP9	PTPRS	IKBKB	POLB	NR1H2
Trimethylamine oxide	DPP4	CA12	PGF	CD40LG	CYP51A1	NOS3
D-Lactic acid	MMP2	MMP2	AMY1A	CYBA	CYP2C19	NOS2
3-Indolepropionic acid	CREB1	CA4	MPG	F9	CYP19A1	NFE2L2
Caffeic acid	PTPRS	MMP12	ABCB1	MIR155	CYP17A1	MPO
3-(3-Hydroxyphenyl)propanoic acid	ELAVL3	CD38	PON1	KRT18	SERPINA6	MMP9
Dehydroxychlorogenic acid	P4HB	CYP1B1	ST6GAL1	MIR17	CES2	MMP3
Dihydrochlorogenic acid	PGF	ABCG2	CYP1A1	DNM2	BCHE	MMP2
2,3-Dihydroxypropyl (E)-3-(3,4-dihydroxyphenyl)prop-2-enoate	CBS	AKR1B10	CBR1	KRT8	DHCR7	MMP1
Dihydrocaffeoyl-glycerol	AMY1A	TNKS2	QDPR	ATM	AR	MET
3-Hydroxyphenethyl alcohol	KCND3	TNKS	TERT	IKBKG	ACHE	MCL1
Phenylacetic acid	MPG	TOP1	ABCC1	RBCK1	HSD11B1	MAPK8
Isoquercitrin	ANTXR2	ARG1	SNCA	CTNNB1	PPARA	MAPK14
5-OH-Equol	ABCB1	PTPRS	DAPK1	AFP	PTGS1	MAPK1
2-(4-Hydroxyphenyl)propionic acid, (2S)-	PON1	ABCC1	ESR2	CASP8	CHRM3	MAOB
8-Prenylnaringenin	ST6GAL1	HSD17B1	NEK6	MIR21	CHRM1	KDR
Alanine	CYP1A1	ACHE	ALOX12	SLC17A5	SCN5A	JUN
Leucine	CBR1	CDK6	NMUR2	BTK	CHRM5	ITGB3
l-Isoleucine	QDPR	ABCB1	GRK6	STAT3	PTGS2	INSR
Glycine	TERT	HSD17B2	CALM1	NFKB2	HTR3A	IL6
Proline	ABCC1	CYP19A1	VEGFA	TERT	CA2	IL2
Serine	SNCA	ESR2	KDM4E	CD19	CHRM4	IGFBP3
3-Hydroxybenzoic acid	DAPK1	ADORA2A	CCR4	CFB	RXRA	HMGCR
4-Hydroxybenzoic acid	CYP2C8	CSNK2A1	IL2	TLR4	OPRD1	HIF1A
Sedoheptulose	ESR2	ALOX15	AHR	IFNL3	PDE3A	GSK3B
Citric acid	NEK6	ALOX12	ESR1	CD79A	ADRA1A	G6PD
Tricarballylic acid	ALOX12	ESR1	RPS6KA3	GLB1	ADRA1B	F3
Pipecolic acid	NMUR2	PTGS2	MPO	IL4	SLC6A3	F2
Malic acid	GRK6	CFTR	CA3	SLC10A1	ADRB2	ESR2
Tartaric acid	ELAVL1	AMY1A	ODC1	CTLA4	ADRA1D	ESR1
Creatine	CALM1	GRK6	PKN1	PRKCD	TOP2	EGFR
2-Imino-1-methylimidazolidin-4-one	VEGFA	CA1	AR	TRNT1	OPRM1	EDNRA
Glycocholic acid	GSTO1	CA9	NUAK1	SERPINA1	GABRA1	CYP3A4
3-Phenylpropionic acid	ALPI	CDK2	TYR	STAT1	HSP90	CYP2C19
4-Pyridoxic acid	KDM4E	TERT	HSD17B1	NPHP3	CHRNA7	CYP1B1
Enterodiol	CCR4	CDK1	NAE1	MIR34A	NCOA2	CYP1A2
Aglycone	IL2	TYR	CDK5R1	IFNA2	NCOA1	CYP1A1
(2R)-1-(3,4-dihydroxyphenyl)-3-(2,4,6-trihydroxyphenyl)-propan-2-ol	AHR	AHR	MAPT	UTP4	DRD1	CYP17A1
(2R)-1-(3-hydroxyphenyl)-3-(2,4,6-trihydroxyphenyl)propan-2-ol	ESR1	ESRRA	HSD17B2	CXCL8	HTR2A	CXCL8
Lactate	RPS6KA3	GPR35	GPBAR1	INS	IGHG1	CTSD
Daidzein	MPO	AVPR2	SLC10A2	GGT1	PGR	CCNA2
Levodopa	CA3	IGF1R	G6PD	LBR	NR3C2	CASP8
Sulfate	ODC1	EGFR	ATP12A	SPIB	DRD2	CASP7
Baohuoside I	PKN1	F2	CDC45	ABCB1	F2	CASP3
Icaritin	AR	PIM1	NPC1L1	JAK2	XIAP	CA2
Formate	NUAK1	AURKB	SERPINA6	CD40	DPP4	BCHE
L-Lactate	TYR	DRD4	CDC25A	PNPLA3	GAS6	AR
Ethanol	HSD17B1	MPO	NR1H4	CHUK	PRSS1	APP
Platycodin D	NAE1	PIK3R1	CA1	APOE	PRKACA	ALOX5
Chrysin	CDK5R1	DAPK1	SHBG	FAS	PIK3CG	AKT1
Apigenin	MAPT	PYGL	ABCB11	LPL	RELA	AKR1B1
3,9-Dihydroxybenzo[c]chromen-6-one	HSD17B2	SRC	UGT2B7	IL1B	EGFR	AHR
Pyruvate	GPBAR1	PTK2	SRD5A2	CCND1	AKT1	ACHE
Acetyl phosphate(2-)	SLC10A2	KDR	EPHA7	MET	VEGFA	ABCG2
3-Methyloxindole	SLC10A1	MMP13	ENPP2	SYK	CCND1
5-Hydroxyindole-3-acetic acid	G6PD	MMP3	EPHA5	PLCG2	BCL2L1
Indole-3-acrylic acid	ATP12A	CA3	EPHA8	IL2	CDKN1A
Indole-3-carboxylic acid	ST3GAL1	PLK1	EPHB3	HLA-A	CASP9
Indole	ABCC4	CA6	FGF1	SCARB1	MMP2
Oxindole	CDC45	PKN1	EPHA4	MIR143	MMP9
3-Methylindole	DHCR24	CA14	RORA	HAMP	MAPK1
Kynurenic acid	NPC1L1	MET	EPHA1	MAT1A	IL10
Histidine	SERPINA6	NEK2	EPHB1	APC	RB1
L-Cysteine	NPC1	CXCR1	POLA1	MIR20A	CDK4
Cystine	CD4	CAMK2B	EPHA6	FASLG	TNF
Glutathione	CDC25A	ALK	EPHB2	POU2AF1	JUN
Asparagine	CRYAB	AKT1	GRIN1	ALDOB	IL6
DL-Alanine	NR1H4	NEK6	NR3C1	HAVCR2	CASP3
2-Hydroxy-3-(5-hydroxy-1H-indol-3-yl)propanoic acid	SLCO4C1	PLA2G1B	NR1H3	SP140	TP53
Indole-3-lactic acid	CA1	CA5A	LIPA	RELA	NFKBIA
2-Hydroxy-3-(4-hydroxyphenyl)propanoic acid	SHBG	BACE1	GABRB2	NR1H4	XDH
3-(3,4-Dihydroxyphenyl)-2-hydroxypropanoic acid	ABCB11	AXL	SRD5A1	CYP3A4	TOP1
Nicotinic acid	GRIN2C	NUAK1	EPHA3	HLA-DQB1	MDM2
(R)-3-Hydroxybutyrate	GRIN2D	AKR1C2	VDR	PAX5	APP
Acifran	UGT2B7	AKR1C1	EPHA2	MYD88	MMP1
(S)-3-Hydroxybutyric acid	GABRD	AKR1C3	NR3C2	XIAP	PCNA
Sodium 3-hydroxybutyrate	SRD5A2	AKR1C4	FOLH1	IKZF1	ERBB2
Diosmetin	EPHA7	CA13	CISD1	CCR5	HMOX1
Acacetin	ENPP2	AKR1A1	HSD17B3	RSF1	CASP7
Valerate	EPHA5	PFKFB3	FGF2	NCF2	ICAM1
Taurocholic acid	EPHA8	PLG	CDC25B	MTTP	MCL1
Dihydroresveratrol	EPHB3	KDM4E	CYP17A1	NFKBIA	BIRC5
Lunularin	FGF1	AR	GABRA1	SLC30A10	IL2
3,4-Dihydroxy-trans-stilbene	EPHA4	CDK5	GABRG2	SOCS1	CCNB1
1-(3-Chloro-2,6-dihydroxy-4-methoxyphenyl)-1-hexanone	RORA	CCNB1	SLC25A20	IL12A	TYR
Colibactin	EPHA1	CCNB2	OXER1	AKT1	IFNG
beta-D-Fructofuranose	EPHB1	NR1H4	FAAH	F5	IL4
Genistein	POLA1	GPBAR1	FABP3	IL12RB1	TOP2A
Dihydrogenistein	EPHA6	POLB	GPR18	CD81	GSTP1
D-Mannose	EPHB2	VDR	IGFBP5	ATP8B1	SLC2A4
2,2',4,4'-Tetrabromodiphenyl ether	GRIN2B	HSD11B1	CTBP2	TLR2	INSR
2,2',4,4',5-Pentabromodiphenyl ether	GRIN1	UGT2B7	SELL	SLCO1B1	CD40LG
(10-[(Acetyloxy)methyl]-9-anthryl)methyl acetate	NR3C1	SERPINA6	THRA	MAPK1	NUF2
Isovaleric acid	NR1H3	SHBG	THRB	CYP2E1	ADCY2
Palmitic acid	EPHB6	HSD17B3	PLAA	APOBEC3G	MET
D-Glucuronic Acid	LIPA	G6PD	SELP	HAVCR1	CALM
Tretinoin	GABRB2	CDC25A	IGFBP3	CYP1A2	NOS3
10-Keto-12Z-octadecenoic acid	SRD5A1	PPARA	IGFBP1	HNF4A	CDK2
Pioglitazone	EPHA3	PPARD	IGFBP2	TNFRSF13C	PIM1
Hydroxyquercitrin	VDR	NPC1L1	IGFBP4	PKHD1	CCNA2
Quercetin	EPHA2	FABP2	IGFBP6	CDKN2A	ADRA2A
3,4-Dihydroxybenzoic acid	SREBF2	HSD11B2	TH	MIR29A	ADRA2C
Vancomycin	NR3C2	PTGER2	SLC7A5	REL	MAPK14
Diosgenin	FOLH1	FNTA	SLC22A12	CR2	GSK3B
Hydroquinone	CISD1	PTGFR	ALPG	PRKCB	KCNH2
6,7,4'-Trihydroxyisoflavone	CTDSP1	FABP4	CXCL8	CALR	KCNMA1
5-(3,4-Dihydroxyphenyl)-valerolactone	HSD17B3	FABP3	SELE	PTEN	STAT3
4-Hydroxy-(3',4'-dihydroxyphenyl)-valeric acid	FGF2	FABP5	DNM1	RAF1	EDN1
Folic acid	CDC25B	FFAR1	YWHAG	HJV	CHEK1
Dihydroglycitein	CYP17A1	KDM5C	FUT7	PIK3R1	CHRNA2
Quinic acid	GABRA1	PTPN1	EZR	UGT1A1	LACTB
Oxalacetic acid	GABRA4	CDC45	PAM	NPC1	DRD5
Norathyriol	GABRG2	HAO1	CA14	IRF5	F7
Serotonin	LPAR4	KDM2A	DBH	HLA-C	HTR1A
Leucocianidol	SLC25A20	PTGES	ESRRG	CC2D2A	GABRA2
Glycerol	LPAR6	TBXA2R	CA5B	MIR146A	GABRA5
Genipin	OXER1	PTGDR	CA6	EGFR	GABRA3
Indole-3-carboxaldehyde	LPAR2	SAE1	AKR1C4	LMNA	HTR2C
10-Oxo-11-octadecenoic acid	POLH	PHF8	FYN	CDKN3	ADRA2B
Ponciretin	LPAR3	PTPRC	P4HTM	TFRC	HTR1B
Lacto-N-tetraose	POLK	CACNA2D1	HDAC1	CTSB	GABRA6
beta-D-Gal-(1->4)-beta-D-GlcNAc-(1->3)-beta-D-Gal-(1->4)-D-Glc	FAAH	THRA	APEX1	TYK2	GABRG3
2,4-Dioxopentanedioic acid	LPAR1	THRB	JUN	PPARG	GABRE
6'-Hydroxy-O-desmethylangolensin	FABP3	TNF	FFAR1	LIPA	BCL2
3-(2,4-Dihydroxyphenyl)propanoic acid	GPR18	GSTK1	CA5A	CRYAB	FOS
1,3-Diphenylpropan-2-ol	IGFBP5	SLC6A12	KCNMA1	GZMB	AHSA1
1-Piperazinepentanamide, N-((1S,2R)-2,3-dihydro-2-hydroxy-1H-inden-1-yl)-2-(((1,1-dimethylethyl)amino)carbonyl)-4-(furo(2,3-b)pyridin-5-ylmethyl)-gamma-hydroxy-alpha-(phenylmethyl)-, (alphaR,gammaS,2S)-	ERCC1	PTGER3	PTGER4	TNFSF15	FASN
Dopamine	ERCC4	HMGCR	SERPINE1	FARSB	EDNRA
2-Amino-1-methyl-6-phenylimidazo[4,5-b]pyridine	CTBP2	PDE5A	FFAR4	APBB1	CYP3A4
7-Hydroxy-5-methyl-3-phenyl-6,7,8,9-tetrahydropyrido[3',2':4,5]imidazo[1,2-a]pyrimidin-5-ium chloride	SELL	MDM2	CPA3	VEGFA	CYP1A2
Quercitrin	THRA	GRM5	PLA2G4A	MIR223	MYC
Urolithin A	THRB	NR1I3	CYP26B1	TNFSF13B	CYP1A1
(2S)-1-(3-hydroxyphenyl)-3-(2,4,6-trihydroxyphenyl)propan-2-ol	PLAA	STS	MMP10	CYBB	NR1I2
Ginsenoside-Rd	AGBL2	CTSA	SLC15A1	SLC40A1	NPM1
Loganetin	SELP	PTGDR2	HCAR2	LAMTOR5	ECE1
Arctigenin	GALE	AMPD2	SLC22A6	AXIN1	PARG
Ursodeoxycholic acid	IGFBP3	AGTR1	TBXAS1	TLR3	CALCR
Phenylalanine	MYOC	ITGAV	CMA1	IL2RA	ITGB3
Glutamic acid	IGFBP1	TLR9	LTB4R	MT-CYB	GRIA2
L-Threonine	IGFBP2	PLA2G4A	MMP8	HNF1A	ADH1B
Glycitein	IGFBP4	EDNRB	S1PR1	NCF4	ADH1C
Kaempferol	IGFBP6	EDNRA	CPA1	NPHP3-ACAD11	PTP1B
5-Hydroxy-1H-imidazole-4-carboxamide	TH	ITGB3	GSR	CASP3	BAX
Ginsenoside Rh2	SLC7A5	UBA2	DAO	MIR181A1	CASP8
(20S)-Protopanaxadiol	SLC22A12	FNTB	HSPA1A	ERCC6	PRKCA
20(R)-Ginsenoside Rh2	ALPG	NR1H3	ABAT	MMP9	TGFB1
Protopanaxadiol	CXCL8	CDC25B	PDE4B	MBL2	PON1
3'-desmethylarctigenin	SELE	ALOX5AP	ESRRB	CD4	MAP2
Glycerophospholipids	SLC13A5	CES2	ENPEP	HLA-DQA1	IKBKB
Propanol	DNM1	CPT1A	LNPEP	IGF2R	MAPK8
Ethyl phenyllactate, (-)-	RPS6KB2	PPP5C	PLEC	KRAS	STAT1
(R)-3-(4-Hydroxyphenyl)lactate	YWHAG	PPP1CA	GLI1	MIR222	CDC2
Quercimeritrin	FUT7	CCKBR	ANPEP	MAPK8	SELE
11-Methoxycurvularin	EZR	PTGER1	MIF	MIR106B	VCAM1
Hydrogen	PAM	SLC22A12	MDM4	CD27	CYP1B1
Isobutyric acid	CA14	RBP4	ACE	GUSB	ALOX5
(2S)-1-(3,4-dihydroxyphenyl)-3-(2,4,6-trihydroxyphenyl) propan-2-ol	DBH	PDE3A	PDE4D	ATP7B	HAS2
(4R)-4-hydroxy-5-(3,4-dihydroxyphenyl) valeric acid	ESRRG	PDE3B	NR4A1	TNPO3	AHR
(4R)-5-(3,4-dihydroxyphenyl)-ャ-valerolactone	CA5B	OXER1	PARP10	NPM1	PSMD3
(4S)-4-hydroxy-5-(3,4-dihydroxyphenyl) valeric acid	CA6	PSEN2	CSK	MIR27A	DIO1
(4S)-5-(3,4-dihydroxyphenyl)-ャ-valerolactone	AKR1C4	PDF	MET	JUN	PPP3CA
(4R)-4-hydroxy-5-(3-hydroxyphenyl) valeric acid	FYN	MME	GRIA1	POLG	PRXC1A
(4S)-4-hydroxy-5-(3-hydroxyphenyl) valeric acid	GSTA1	CNR2	SLC6A11	IFNAR2	GSTM1
(4R)-5-(3-hydroxyphenyl)-ャ-valerolactone	FOS	CMA1	ALDH2	MTHFR	GSTM2
(4S)-5-(3-hydroxyphenyl)-ャ-valerolactone	P4HTM	ITGB1	MMP13	AIP	AKR1C3
Myricetin	HDAC1	ACE	CDC25C	FANCB	SLPI
type I collagen cross-linked c-telopeptide	APEX1	TBXAS1	MME	MIR181A2	CD14
procollagen type 1 n-terminal propeptide	JUN	IMPDH2	PTGFR	ABCB7	LBP
p-Cresol glucuronide	FFAR1	GSR	PTGER2	FOXP1	CAT
Baicalein	CA5A	PDE4A	PTGER3	IFNB1	HSP 90
Baicalin	KCNMA1	PDE4B	CASP1	TFR2	LYZ
Secoisolariciresinol	SOAT1	PDE4C	PHF8	MIR221	COBT
Lariciresinol	PTGER4	CTSG	KDM2A	F8	PYGM
2,3-Bis(3,4-dihydroxybenzyl)butyrolactone	CXCL12	DHFR	RARB	DLAT	AKR1B1
Naringenin chalcone	SERPINE1	SLC25A20	PPARD	HGF	MAOB
Phloretin	YARS1	LTB4R	MMP3	ARSB	NCF1
5,7-Dihydroxy-2-(4-hydroxyphenyl)chroman-4-one	FFAR4	HIF1A	AKR1C1	CCL2	OLR1
	GPR17	CPT1B	ACE2	ASGR2	ADRB1
	CPA3	CASP1	TAAR1	TMEM67	RXRB
	PLA2G4A	PTGIR	GABBR2	NPPB	KDR
	CYP26B1	DUSP3	S1PR2	BCR	PKIA
	MMP10	ECE1	MGLL	HMOX1	SIRT1
	SLC15A1	CYP26A1	CYP26A1	PSAP	ATP5F1B
	S1PR5	PIN1	GABBR1	TNFRSF1A	MT-ND6
	MMEL1	TRPA1	ADRB3	BIRC3	HSD3B2
	HCAR2	PTGS1	NQO2	LEP	HSD3B1
	SLC22A6	ELANE	GAA	EIF2AK2	MMP3
	TBXAS1	PSENEN	CFTR	JAK1	EIF6
	CMA1	NCSTN	FABP1	APOA1	PLAU
	NAALAD2	APH1A	BRS3	ICAM1	EGF
	LTB4R	PSEN1	ECE1	HVBS7	CDKN2A
	MMP8	APH1B	ADAM12	B2M	ELK1
	S1PR1	ITGA2	GPR84	IL21	POR
	CPA1	ITGA4	CTSL	HVBS8	ODC1
	GSR	YWHAG	MMP14	MIR203A	RAF1
	S1PR3	MMP1	HTR1E	CCR6	SOD1
	DAO	TPMT	MMP15	SERPINC1	HIF1A
	HSPA1A	CNR1	MMP1	NR5A2	RUNX1T1
	RHOA	FYN	STS	MIR196A2	HERC5
	SLC22A1	LCK	CA9	IL21R	HEL-S-89n
	USP4	COMT	SLCO1B1	IRF3	ACACA
	ALDH5A1	KDM4A	AKR1C2	ICOS	CAV1
	USP5	KDM3A	FURIN	CRP	F3
	ABAT	KDM6B	GART	MIR22	GJA1
	AOC2	FTO	PLA2G2A	ABCC3	IL1B
	MB	KDM4C	SLC46A1	MIR181B1	CCL2
	SLC6A5	GRIK1	PIN1	MMEL1	PTGER3
	PDE4B	MIF	CAPN1	F3	CXCL8
	DNTT	CXCL8	FCER2	TAP2	PRKCB
	ESRRB	KCNN4	SLC19A1	DDX3X	DUOX2
	ENPEP	CPA1	DLG4	BIRC5	HSPB1
	LNPEP	SLC6A2	FOLR2	RPGRIP1L	SULT1E1
	TAS2R14	CPA3	FOLR1	ADIPOQ	SI
	PLEC	CYP1A2	GNPAT	TNFRSF13B	PLAT
	GLI1	TH	LTA4H	MIR200B	THBD
	ANPEP	PTPRA	LAP3	EGF	SERPINE1
	MIF	NQO2	CAPN2	PHKG2	COL1A1
	G6PC	CA5B	KLK2	TAP1	PTEN
	MDM4	PTPN22	PRSS1	GYS2	IL1A
	ACE	IDO1	ITGB1	AURKB	MPO
	PDE4D	DLG4	SLC1A1	PI4KA	ABCG2
	ERAP2	CPB1	ITGA4	MIR19A	NFE2L2
	NR4A1	FURIN	PTPRC	EP300	NQO1
	CELA1	APEX1	DHFR	MAOB	PARP1
	PARP10	ADAM12	ITGA2B	MIR145	COL3A1
	MEP1B	PARP15	PSMB5	UGT1A7	GYRB
	PLA2G4B	PARP10	CTSB	LDLR	CXCL11
	PCNA	ACE2	HLA-A	CREB1	CXCL2
	CSK	PTK2B	ITGB3	PHKA2	DCAF5
	MET	CXCR2	CCKBR	SLC25A13	CHEK2
	SLC28A3	RPS6KB1	KYNU	BAX	CLDN4
	GABRQ	EPHX2	CBX7	EDN1	HSF1
	TAAR5	GRM4	STAT3	CAV1	CRP
	GRIA1	CAPN1	GSTK1	CDKN1A	CXCL10
	HMOX1	CTSD	CTSK	FOXP3	CHUK
	IL1B	NOTUM	SLC1A2	ASGR1	SPP1
	SLC6A11	HSPA1A	KLK1	CXCL12	RUNX2
	ALDH2	EPHA2	TGM2	PRKCA	RASSF1
	CHRND	AURKA	CASP3	IGHM	E2F1
	SCNN1A	DYRK1A	TYMS	IL18	E2F2
	MMP13	LTA4H	FNTB	MIR18A	ACPP
	CDC25C	HLA-A	FNTA	MX1	CTSD
	MME	CHRM1	P2RY12	CYP1B1	IGFBP3
	PTGFR	GYS1	RNPEP	PDGFRL	IGF2
	PTGER2	KDM2B	KLK3	INSR	IRF1
	PTGER3	PDE8B	F2	MIR23B	ERBB3
	CASP1	PTPsigma	F10	GSTM1	PCOLCE
	ERAP1	PDE9A	PYGL	AICDA	NPEPPS
	PHF8	GRK2	PTPN2	LIPE	HK2
	KDM2A	CREBBP	OPRD1	CXCL10	NKX3-1
	RARB	PARP2	HDAC8	MIR127	RASA1
	PPARD	KDM5A	PCSK7	IL18BP	ALOX15
	MMP3	KDM5B	PTPRA	XPO1
	AKR1C1	SLC1A1	FPGS	GRB2
	ACE2	RNPEP	ITGAV	SLCO1B3
	TAAR1	CBX7	PPARG	CYP2D6
	GABBR2	TYK2	SIGMAR1	SRC
	S1PR2	SLCO1B1	PSMB2	MIR195
	MGLL	KDM4D	ICMT	TIMP1
	CYP26A1	ITGAL	PTPN1	NOTCH1
	GABBR1	DHODH	PPARA	HNF1B
	ADRB3	SLC16A3	CASP8	UROD
	NQO2	MAP3K8	CTSS	EDNRB
	GAA	FABP1	CTRC	MIR23A
	KIF20A	PDE7A	PLG	PSMA7
	CFTR	BCAT2	GHSR	PDCD1
	NMBR	P4HTM	HMGCR	SEPSECS
	FABP1	PYGM	CTSG	TF
	BRS3	PDE4D	PLAU	DDX58
	PRKAB2	ICAM1	CASP7	CENPB
	GABRB1	ITGB2	OPRM1	HFE-AS1
	ECE1	ITGA1	CPB2	CCL5
	ADAM12	MAOB	AVPR1A	UGT1A9
	RAD51	ALOX15B	PSENEN	HEXA
	RNASEH1	RPS6KA5	SIRT1	SLC10A2
	GPR84	KLK1	PEPD	TNFAIP3
	SPR	KLK2	HDAC7	CP
	MMP26	HSP90AA1	APH1A	PDGFB
	CTSL	MT-ND4	APH1B	NFE2L2
	MMP14	CHRNA7	NCSTN	CFTR
	HTR1E	CHEK1	PSEN2	RASSF1
	MMP17	WEE1	ITGA2	FAH
	MMP15	QDPR	MMP7	IFNGR1
	MMP1	ALPG	PSEN1	ZMPSTE24
	STS	PLAA	GRB2	UGT1A4
	NLRP1	DNM1	SIRT3	ALDH2
	PIR	TYMS	DPP7	MAPK14
	CA9	RPS6KA3	KDM4D	CD22
	SLCO1B1	ROCK1	CTSD	NRAS
	RAPGEF4	PRKACA	LGMN	GABBR1
	SLC22A3	CLK1	HDAC2	PBX1
	AKR1C2	DYRK1B	CCKAR	HBB
	C3AR1	INSR	HDAC6	ABCC2
	FURIN	ESRRB	HDAC11	DCDC2
	GART	PDPK1	SIRT2	ABL1
	NPFFR1	HTR2A	MTNR1A	AGK
	NPFFR2	DRD2	PSMB10	RARB
	PLA2G2A	CYSLTR1	MTNR1B	HSD3B7
	SLC46A1	ADRA2C	CACNA1H	CXCR4
	PIN1	ADRA2B	KDM1A	MIR24-2
	QRFPR	TACR2	EPHX2	HRAS
	MAGI3	CHRM3	BMP1	BCL2L1
	FPR1	UPP1	PSMB1	UGT1A6
	CAPN1	PNMT	ATIC	CIITA
	GLS	RAF1	XIAP	MIR181C
	KLK8	BRAF	UTS2R	PTGS2
	FCER2	DCTPP1	PGGT1B	TJP2
	SLC19A1	CYP24A1	KIF11	CYP7B1
	KLK4	GCGR	MAPK8	IL17A
	DLG4	F3	FDFT1	RAC2
	FOLR2	ESRRG	CPB1	GSTP1
	MBOAT4	ADAM17	TACR1	TCF4
	GGH	MAPK3	F13A1	MIR224
	FOLR1	RIPK2	SSTR1	PPIG
	PCSK1	PIK3CB	HDAC3	DGUOK
	PCSK5	CYP3A4	CPN1	TGFBR1
	GNPAT	PIK3CA	CYP2C19	PLA2G6
	LTA4H	HSP90AB1	CASP6	CD44
	LAP3	DAO	BCHE	MDM2
	CAPN2	PIK3CG	PLAT	VDR
	KLK2	PTPN11	PLA2G10	FCER2
	TMPRSS15	ACVRL1	SSTR4	MTUS1
	SHC1	GRM2	CYP51A1	MAVS
	SLC2A4	HDAC2	CCR8	CD274
	PRSS1	MPEG1	OPRK1	MIR191
	MC3R	XIAP	TAS2R31	PRKCZ
	MC1R	RELA	ESRRA	CYP2C19
	ITGB1	NEK1	ALOX15B	MAPK3
	IL2RA	PPARG	CYP19A1	UGT1A10
	TRHDE	FUCA1	DRD5	IFNL4
	SLC1A1	EGLN3	TUBB1	MPV17
	ITGA4	HCAR2	TPMT	SMAD4
	SERPINC1	MAP2K1	CTSA	SMAD3
	ACER2	FBP1	PTGDR2	ALAD
	RCOR3	CTNNB1	AKR1C3	HIF1A
	EPOR	MTNR1A	ACHE	BCL11A
	PTPRC	ERBB2	LYPLA2	PLCG1
	DHFR	MAPK8	QPCTL	ALK
	SLC1A5	HTR1A	LYPLA1	FOS
	DNPEP	SRD5A2	NFE2L2	NOS2
	ITGA2B	LYPLA1	TRPV1	KRT19
	PADI1	LYPLA2	PTGER1	CDK4
	MMP11	ACLY	FKBP1A	CXCR5
	PSMB5	TUBB1	ERN1	TLR9
	CTSB	AMPD3	FABP4	PRKCE
	HLA-A	CALM1	KMO	PKD1
	IDE	GRB2	EP300	HP
	ITGB3	SLC6A3	DRD1	CPT2
	CCKBR	POLA1	RXRA	CDKN2B
	KYNU	MCL1	TOP2A	CD247
	CBX7	BCL2	ADRB2	GBA
	GPR139	GUSB	SLC5A1	MICB
	MC4R	CYP27A1	SLC5A2	MIR25
	STAT3	CCNE1	SLC5A4	MPO
	NPR3	NTRK1	PDK1	CDK1
	GSTK1	MAPKAPK2	GRIK3	LRBA
	TMPRSS6	CSNK1G1	BBOX1	IL1A
	LY96	RPS6KA1	SSTR3	IL7
	CTSK	MTOR	SSTR2	VWF
	SLC1A2	PIM2	HTR1D	IGF1
	KLK1	PIM3	HTR1B	CSTB
	HAGH	BMP1	TACR2	THPO
	SLC15A2	GLI2	EDNRA	RANBP2
	TGM2	GLI1	SSTR5	IFNAR1
	NOD1	CCNA1	HTR1A	TRAF6
	GSAP	CCNA2	DRD4	IL5
	CASP3	CES1	HTR2A	IL6R
	PCSK2	HSD17B14	HTR5A	RIPK1
	TYMS	CYP2C9	HTR2C	TBK1
	NPY4R	CYP2C19	DRD2	MIR181B2
	FNTB	KIT	SLC6A4	SEMA4D
	CASP10	FGFR1	DRD3	TTR
	FNTA	CYP11B1	HTR2B	PNPLA2
	P2RY12	CYP11B2	HTR6	MIR93
	PADI3	CYP17A1	EDNRB	SST
	RNPEP	CDK4	PRKAB1	CBLB
	CTRB1	ABL1	ADCY5	DDB1
	HPN	TRPM8	AKT1	PTPN11
	KLK3	KDM1A	HTR4	FADD
	PADI4	DRD1	ALB	SOD2
	F2	SNCA	HDAC9	SKIV2L
	F10	ALPL	HDAC5	CXCL13
	PADI6	LNPEP	POLB	ADAR
	GSTM1	ILK	IMPDH1	MMP2
	PCSK6	IGFBP3	FABP5	NR0B2
	PYGL	PLAT	PTPN6	SERPINE1
	PTPN2	F10	KCNA5	MOCS2
	CASP9	GAA	NR0B2	GSDMB
	TACR3	PLA2G5	PTPsigma	INPP5E
	OPRD1	HDAC6	MAOB	MCL1
	CBX4	HTR2B	PTPN11	IL10RB
	HDAC8	HTR2C	RELA	HLA-DPB1
	HGFAC	HTR7	BACE1	MTOR
	HPGDS	TDO2	RARA	IFIH1
	PCSK7	ADRA2A	EGFR	PRKCI
	PTPRA	HTR1B	F3	JAG1
	FPGS	HTR1D	ALPL	CPD
	ITGAV	ADRB1	RARG	MIR16-1
	PPARG	HTR1E	GRM3	BRCA1
	ST14	SLC6A4	CA13	ENG
	XPNPEP1	HTR6	SLC16A3	RELB
	KCNQ2	CAPN2	KDM6B	BMP2
	SIGMAR1	TACR1	FEN1	SLC2A1
	PSMB2	KIF11	HAO1	APOBEC1
	SLC1A3	CPN1	EPHX1	NR3C1
	ICMT	DDO	IL6ST	CD36
	PTPN1	TLR4	FTO	BCL3
	CTSH	MAPK1	FUCA1	MME
	CACNA1I	NGFR	MMP16	IRAK4
	PPARA	CTBP2	AOC3	ESR1
	CASP8	NFE2L2	EGLN3	TNFSF10
	TMPRSS11D	STAT3	LDHB	KMT2A
	CTSS	GABRB3	EGLN1	CD55
	CTRC	AHCY	FDPS	PNKD
	GSTP1	NUDT1	TBXA2R	MIR15A
	GPR183	SLC16A1	KDM4C	MST1
	PLG	NMUR2	KDM4A	RUNX1
	GHSR	IL2	HDAC4	S100B
	HMGCR	SLC29A1	NR1H2	MRC1
	CTSG	COQ8B	PTGS1	PEBP1
	NPR1	YES1	CHRM1	LEPR
	CTSE	TXK	CYP2D6	CARMIL2
	ADA	TYRO3	HCAR3	CD80
	KLKB1	LYN	PTGS2	TICAM1
	KEAP1	FGR	ADRA2C	VCAM1
	P2RX4	CSK	ACP1	CYP1A1
	PLAU	BTK	TOP1	TSC2
	CASP7	PTK6	IL6	VAPB
	OPRM1	BMX	FUT4	POLG2
	F7	BLK	PGD	ROCK2
	CPB2	VCP	ST3GAL3	CEP290
	AVPR1A	TAS2R31	HIF1A	ALPP
	TAS1R1	SLC5A2	GRIK1	CD86
	PSENEN	RXRA	GFPT1	ACE
	RRM1	PDK1	GRIK2	CSF3
	NTSR1	SERPINE1	GRM6	PTMA
	SIRT1	PLA2G2A	GRM8	SPP1
	PEPD	ODC1	GRIK5	CDKN1B
	HDAC7	HDAC7	NOS2	TALDO1
	APH1A	PLA2G10	GRIA4	CDK2
	APH1B	EPHB3	ARG1	DNMT1
	NCSTN	EPHB2	GRIA2	IL2RB
	PSEN2	EPHB1	NOS3	HLF
	RPS27	EPHA8	NOS1	IFI27
	NPY1R	EPHA7	SLC6A12	LOC106096416
	ITGA2	EPHA6	GABRR1	PLA2G4A
	XPNPEP2	EPHA5	KDM5C	PEMT
	MMP7	EPHA4	KDM3A	TNFSF11
	PADI2	EPHA3	KDM5B	BMP6
	PSEN1	EPHA1	KDM5A	PARP1
	GRB2	EPHB4	KDM2B	CEL
	CASP4	CTSL	PARP15	TNFRSF8
	SIRT3	CTSK	HSD17B14	MMP1
	CARM1	CBR1	DDO	IL1RN
	DPP7	BCHE	NEU3	SIRT1
	PRSS3	ADORA3	CHRNB4	CYCS
	CDYL2	ADORA2B	CHRNA3	NR1I2
	SIRT5	CDK3	CLK1	ROCK1
	KDM4D	ABAT	DYRK1B	CD28
	CTSD	GRM8	PFKFB3	HMGB1
	LGMN	GRM1	DHODH	EZH2
	HDAC2	GRM7	KCNN4	PPARA
	CCKAR	GRIK2	CREBBP	AIRE
	HDAC6	OAT	CYSLTR1	PCSK9
	CACNA1G	GRIA1	DYRK1A	NOS3
	NMUR1	GRM3	MCL1	HSPB1
	CDC42	GRM6	RXRB	IL13
	HDAC11	SLC1A2	RXRG	FGB
	SIRT2	GRIA4	HNF4A	ABHD4
	NPPA	KMO	CAMKK2	FECH
	PSMA1	GRIK5	ACLY	CYP2C9
	PSMA2	GRIK3	CNOT7	SH2B3
	PSMA3	GRIA2	NAAA	CD38
	PSMA4	BBOX1	PREP	PLA2G1B
	PSMA5	REN	BCL2A1	MAP3K7
	PSMA6	ANPEP	SCN5A	TREX1
	PSMA7	FUT7	HRH2	AKR1D1
	PSMB11	LDHA	CYP2C9	TRIM22
	PSMB3	LDHB	NPY5R	RNASEH2B
	PSMB4	HDAC8	LDHA	HOTAIR
	PSMB6	BCL2L1	WEE1	CCN2
	PSMB7	SQLE	LCK	TLR7
	PSMA8	ALB	FAP	ATP11C
	NOD2	ERN1	CASR	RBP4
	NCOR2	FDFT1	GRM4	PTK2B
	MTNR1A	PYGB	PDE5A	SLCO1A2
	ITGB5	FNTA FNTB	CTSV	SERPINB3
	PSMB10	ITGA2B	CD81	RACGAP1
	MTNR1B	LAP3	COMT	PDGFRA
	NPEPPS	SLC18A3	CDK5	LIG4
	GPR88	NOS1	PIP5K1C	ASS1
	CACNA1H	NOS2	ABL1	NPPA
	ABCC8	NOS3	CCNT1	FGF2
	HDAC10	PRKCA	NLRP3	CREBBP
	KLK6	NR3C1	CCNA2	EPO
	KDM1A	NAAA	SLC9A1	PLA2G12B
	EPHX2	PTGER4	CDK6	HADHA
	BMP1	RARG	CSNK2A1	RETN
	TPSAB1	RARB	CYP3A4	YARS1
	PSMB1	RARA	SYK	SDHB
	CAPNS1	GNPAT	GLI2	SOD1
	NR0B1	SLC10A2	TDP1	GAPDH
	ATIC	UGCG	AKR1A1	PSMB9
	DDOST	GBA	PRKD1	INHBB
	XIAP	GBA2	IDO1	PSMB8
	ADAMTS4	AKT2	NOX1	SKP2
	UTS2R	ROCK2	CHEK1	RB1
	PGGT1B	ALDH2	CCR2	BCS1L
	STAT6	FOLH1	TDO2	AKT2
	PSMB9	PAM	ITGB7	TYMP
	SPPL2A	FFAR4	PTPRF	UGT2B7
	KIF11	SLC7A5	CYP2A6	PRDM1
	MAPK8	CPB2	PRKCB	PGR
	ITGA5	GPR55	PRKCH	DGAT1
	FDFT1	GPR18	SGK1	LCAT
	PARP3	MKNK2	PRKCE	CFLAR
	CPB1	GPER1	MAPK9	CETP
	TACR1	ADCY10	GABRA6	CD34
	BRCA1	PLK4	IMPDH2	RNF31
	KISS1R	SHH	SLC6A3	TTC7A
	F13A1	JAK1	SLC6A2	NBN
	SSTR1	TYMP	CDK1	CD14
	ITGB8	PGR	SMARCA2	CYP2A6
	KLK5	IL6	CHRNA7	LMBRD1
	HDAC3	GLUL	PLA2G7	TNFRSF17
	CPN1	JAK2	NGFR	FGA
	GRIA3	LRRK2	GABRA2	NAT2
	SLC12A2	SLC5A4	GABRA3	CLEC4M
	CASP5	HDAC1	GABRB3	GOLM1
	FPR2	MAP2K2	GUSB	GATA2
	P2RX1	MAPKAPK5	GABRA5	CYBRD1
	SENP1	MMP8	HRH4	IRF7
	ERCC5	SLC22A2	PYGM	FLT3
	LHCGR	ADRB3	PRKCG	TFAM
	CYP2C19	MAP3K7	STK3	BGLAP
	PSMB8	MAP3K14	ADRB1	EDAR
	CASP6	MGAM	CYP11B2	ATG5
	BCHE	PON1	F12	CXCR3
	PLAT	PLAU	CYP11B1	PCNA
	PLA2G10	KYNU	NAMPT	CCNA2
	EGLN2	DRD5	CHRNB2	DGAT2
	F11	MTNR1B	CHRNA4	G6PC1
	SSTR4	DRD3	PTAFR	CDH1
	CYP51A1	CHEK2	ABCC9	RRM2B
	CCR8	PRKCE	CCR9	ATP11A
	CFB	PRKCG	SLC18A3	CD8A
	OPRK1	PRKCD	GRM1	ACVRL1
	TAS2R31	PRKCB	HCK	ALAS2
	ESRRA	PRKCH	CDK9	COL1A1
	ALOX15B	TNNC1	HSP90AA1	ARG1
	CYP19A1	TNNT2	HTT	MARS1
	DRD5	TNNI3	CYP24A1	MIF
	TUBB1	HSP90B1	HSP90B1	HSPA5
	TPMT	MPG	PTGES	SOCS3
	DHCR7	MELK	SI	KRT7
	LPAR5	EP300	MGAM	CHGB
	CTSA	MAPT	SLC2A1	CASP9
	KCNB1	TOP2A	ADORA2A	SON
	NFKB1	MYLK	PYGB	MKI67
	EBPL	PDE10A	LGALS4	CCND2
	PTGDR2	GPR84	LGALS8	IGFBP3
	AKR1C3	CALCA	PDCD4	TTC26
	HCN4	CNOT7	ADK	CAT
	TSPO	PTAFR	LGALS3	RAC1
	ACHE	OPRK1	KAT2B	PKD2
	LYPLA2	JUN	PHLPP2	PRF1
	QPCTL	GLRA1	RASGRP1	GPR35
	LYPLA1	GLRA2	MPEG1	SCARB2
	CD69	PTPA	PRKCA	APOBEC3B
	KLF5	IKBKB	PTGIR	FGL2
	TRPM5	NTRK2	GBA	VIPR1
	NFE2L2	NAE1	PLA2G1B	MALAT1
	TRPV1	CYP1A1	ADRA2B	EDNRA
	NCEH1	PRKDC	MAPK1	IL4R
	PTGER1	ST6GAL1	ADORA3	GPC3
	FKBP1A	OPRD1	MAPK14	CCNB1
	ERN1	SIGMAR1	RBP4	IRS1
	GFER	CCND1	CNR1	RLBP1
	TNFRSF1A	PDGFRB	CNR2	DPP4
	FABP4	FLT4	HPGD	TTC37
	EBP	TEK	CAMK2B	HSP90AA1
	KMO	SRD5A1	CXCR1	LTA
	EP300	KCNA3	AXL	CPT1A
	DRD1	MAPK14	NEK2	IGHE
	RXRA	F13A1	AVPR2	VPREB3
	IARS1	BRD9	AURKB	ATP8A1
	CHRM5	KCNJ6	PIK3R1	PIK3CG
	IKBKG	OPRL1	ALK	CCND3
	PTPN7	OPRM1	PIM1	LMNB2
	TOP2A	CTRC	PTK2	IL6ST
	NQO1	HTT	IGF1R	LBP
	MDH1	KCNJ5	BRAF	PRKCG
	ADRB2	GABRA5	KDR	SP1
	PDK4	KCNJ3	MYLK	REN
	SLC5A1	HTR4	SHH	ITK
	TCF4	HTR5A	PNP	HMBS
	PDK3	PDGFRA	MT-ND4	CD209
	SLC5A2	FDPS	GAPDH	VIM
	SLC5A4	HCAR3	SLC47A1	PLAU
	PDK1	PLEC	PIM3	THBD
	GRIK3	CDK9	KYAT3	HMGCR
	BBOX1	CYP2A6	MAG	ADAMTS13
	SSTR3	HTR3A	LGALS7	CAVIN1
	SSTR2	CCR1	CHIA	ANO5
	HTR1D	CCR5	TLR4	CD58
	RUVBL1	CCR8	HPSE	PCYT1A
	HTR1B	BCL2A1	SLC47A2	ATP10D
	TACR2	TRPV1	ADORA1	ABCB6
	EDNRA	TGM2	STAT1	XBP1
	MC5R	FGFR3	MAP2K1	PML
	SSTR5	CHRNA4	DUSP3	IL3
	GRPR	CHRNB2	BAD	GLI3
	HTR1A	HRH3	TRPM8	ERBB2
	KAT8	HRH4	AMPD2	P2RX7
	PAK4	GFPT1	AKT2	IGF2
	LTB4R2	HRH2	GDA	SEC23B
	DRD4	HRH1	HSD11B2	PLA2G5
	HTR2A	ENPEP	CHRM2	SLC11A2
	NCOR1	SIRT3	REN	C3
	HTR5A	SIRT2	CHRM3	TET2
	HTR2C	ADK	ACACB	HLA-DPA1
	DRD2	CHRM2	METAP1	BSCL2
	PPIB	TGFBR1	PPIA	ADH1B
	SLC6A4	TAAR1	GRM2	TNFRSF11B
	DRD3	PHLPP2	ELANE	LIN28B
	HTR2B	KCNMA1	GPR55	ABCC1
	CAMK2D	TUBB3	ACVRL1	MICA
	MMP25	FLT1	PDGFRA	IL1R1
	HTR6	PIK3CD	MAP3K7	CSF2
	EDNRB	HCK	INSR	APOBEC3C
	PRKAB1	PI4KB	PIK3CG	LIPF
	ADCY5	GAPDH	TNNC1	GSK3B
	AKT1	PLA2G7	TNNI3	TRMU
	HTR4	FAP	TNNT2	AKR1A1
	ALB	RET	PTPN22	CCK
	HDAC9	PREP	TLR9	PTK2
	PRKAG1	ASF1A	KCNA3	RMND5B
	HDAC5	SLC9A1		IFITM3
	POLB	CCND3		P4HB
	IMPDH1	SERPINH1		STAT4
	FABP5	CSNK1A1		PSORS1C1
	PTPN6	CSNK1D		ATP8B2
	KCNA5	TTK		FABP6
	NR0B2	SIRT1		AKAP13
	PTPsigma	F12		TM6SF2
	HSPE1	MAPK10		NOTCH2
	HSPD1	MAPK9		HLA-G
	MAOB	CCND2		FANCI
	NSD2	OXTR		ABCA1
	PTPN11	AVPR1A		ATP11B
	STK17B	CTSB		RASSF5
	DAPK2	CCNE2		CCDC85B
	RELA	GNRHR		PHKB
	BACE1	AVPR1B		IFT140
	RARA	AGTR2		ATP8A2
	GNB1	PPIA		SDC1
	GNG2	MMP14		AHSG
	EGFR	MMP7		HADHB
	F3	MMP10		ATP8B3
	ALPL	HDAC11		CYP7A1
	PSMD14	HDAC4		NPB
	RARG	CCKAR		NPR2
	HMGB1	CRHR1		AGL
	GRM3	IGFBP6		MPI
	ME1	IGFBP4		PON1
	DAGLA	IGFBP5		SAR1B
	CA13	IGFBP2		CPOX
	SLC16A3	IGFBP1		NPC2
	LPL	BAD		PPP2R2A
	KDM6B	VEGFA		TGFA
	ACP3	FGF1		PYGL
	FEN1	FGF2		CR1
	HAO1	HPSE		FLT1
	ADH1C	LGALS4		CDIPT
	EPHX1	LGALS3		GLIS3
	IL6ST	LGALS8		APOC3
	ADH1B	FAAH		IGF1R
	FTO	SCD		CFH
	ASAH1	PTPN2		C4A
	FUCA1	CYP51A1		WDR19
	MMP16	PTPN6		CBL
	MLYCD	PTPRF		SERPINA3
	AOC3	ACP1		NOD2
	RGS8	RORC		IL12B
	LARS1	CD81		TGFBR2
	EGLN3	GCG		SSB
	SLC18A2	EPHX1		SELL
	LDHB	ENPP2		ETS1
	PLAUR	DGAT1		ROR2
	AGER	FASN		CKB
	EGLN1	GCK		HEPACAM
	FDPS	NR0B2		NR1H2
	TBXA2R	CYP26B1		MMP3
	KDM4C	METAP1		ALMS1
	S1PR4	ACACB		CCR7
	KDM4A	S1PR1		PTPN22
	HDAC4	F2R		CST3
	TMEM97	RXRG		MIR107
	NR1H2	RXRB		ATP8B4
	PTGS1	RORB		KDR
	CHRM1	RORA		UNC13A
	CYP2D6	ADRA1D		SERPINB1
	HCAR3	CYP2D6		ARHGAP45
	PTGS2	ADRA1A		CHIT1
	APOBEC3A	PPM1A		SLPI
	ADRA2C	PTGES2		AGPAT2
	CD22	CCR9		SF3B1
	B4GALT1	HNF4A		MIR424
	ACP1	CCR2		NAMPT
	ALDH1B1	TP53		LOC110806263
	ALDH1A2	ABCB11		MAOA
	HRAS	HPGD		BRCA2
	TOP1	CSF1R		PTPA
	IL6	BRS3		INSL6
	LGALS9	CTSV		SFTPC
	FUT4	CASP3		AR
	PGD	CASP6		CLDN1
	ST3GAL3	CASP7		FYN
	PGAM1	CASP8		FN1
	SLC7A11	GHSR		STK11
	HIF1A	CASP2		FGFR1
	PTPN12	NR1H2		GLUL
	GCLC	SMO		C2
	BHMT2	PRCP		TRAF1
	GRIK1	MST1R		ATP9A
	GFPT1	ZAP70		GCH1
	GRIK2	FGFR4		RXRA
	GRM6	TIE1		LOC113687175
	GRM8	MERTK		TNFRSF1B
	BHMT	ROS1		ICOSLG
	GRIK5	NTRK3		CARS2
	NOS2	IL6ST		HM13
	ARG2	GRIN2A		SMAD2
	OTC	NR1I2		MIR150
	GRIA4	SLC6A9		LCN2
	ARG1	CACNA1H		CBS
	GRIA2	MDM4		HULC
	NOS3	GRIN1		ITGB2
	DDAH1	DBH		TERC
	NOS1	PRKD1		DPM3
	CASP14	DAPK3		VPS33B
	GPR174	GSK3A		STAT6
	DPP8	PRKAB1		CD46
	SPSB2	DNMT3B		BCL2L11
	DPP9	NEU3		CYP3A5
	P2RY10	MPI		SREBF1
	CTH	SLC19A1		FOXO1
	SLC6A12	FOLR1		MT-ATP6
	ADSS2	FOLR2		TNFRSF11A
	GABRR1	SLC46A1		HLA-DRA
	KDM5C	FPGS		IL15
	KDM3A	GART		ERCC2
	CAD	ATIC		TMEM216
	MBTD1	MMP16		SEC24B
	P4HA1	HDAC5		MIR10B
	HIF1AN	HDAC9		IRF1
	KCNK9	SFRP1		PRMT7
	KDM5B	IMPDH1		RTEL1
	KDM5A	EIF2AK2		TNFRSF10A
	CYCS	EZR		CLDN6
	KDM2B	ADRA1B		FASN
	ACMSD	NR3C2		NR1I3
	PARP15	AOC3		SLC11A1
	CHRNG	CHRNA3		ITGB1
	CHRNB1	KAT2B		GCK
	DUSP22	AADAT		MYO5B
	HSD17B14	KYAT3		CHGA
	CHRNA1	DPP7		C11orf65
	DDO	CHRNB4		DGKQ
	NEU3	PGF		SQSTM1
	UQCRB	DNMT1		PRKD3
	PLA2G2D	KCNH2		PPARGC1A
	PFKFB4	PGD		PYGB
	KDM4B	ST3GAL3		GSTT1
	PRKAA2	FUT4		CHKA
	KCNK3	STAT1		URGCP
	MITF	TPO		LTF
	CHRNB4	MALT1		NFKBIL1
	S100B	ATP12A		IGHG1
	CHRNA3	GIPR		HSPA4
	CLK1	CTSS		TEK
	DYRK1B	ADCY5		SERPINB5
	GLRA3	SI		SELENOI
	PFKFB3	LGALS7		PIGA
	EIF4H	MAG		IGKC
	RCE1	SSTR5		STAT5B
	DHODH	SSTR2		PNLIPRP2
	KCNJ11	SSTR4		TSPO
	PHGDH	SSTR1		ADH1C
	LDLR	SSTR3		GYPA
	L3MBTL3	SELL		IL10RA
	HKDC1	SELE		PPOX
	KCNN4	SELP		BIRC2
	CREBBP	CHIA		E2F1
	TDP2	SGK1		FCGR2A
	CYSLTR1	TDP1		APOH
	SLC6A7	CISD1		MMP14
	DYRK1A	PNP		PLAT
	SENP7	TRPV3		ADM
	MCL1	PER2		ELANE
	RXRB	JAK3		PPIA
	RXRG	KCNE1		UGT1A
	PARP16	ABCC9		MPL
	HNF4A	KCNA5		CCL3
	LIG1	SCN5A		MKS1
	NR4A2	SCN9A		BCL9
	RPA1	NPY5R		GAL3ST1
	CAMKK2	STK3		PTCH1
	SLC13A2	LIPA		GAS5
	SLC13A3	STK26		CXCR2
	ACLY	ITK		SLC4A2
	MVD	CASR		HDAC1
	KDM7A	C5AR1		MAPK10
	CNOT7	ICMT		MIR301A
	SCN2A	PRKCQ		ATG7
	FAAH2	CLK4		HSPD1
	SLCO2A1	RASGRP1		CCL20
	NAAA	BRD4		GNAS
	PREP	UTS2R		UBE2B
	BCL2A1	PABPC1		DNMT3B
	ALDH1A1	DUT		FCGR3A
	SCN5A	KCNQ1		ITGAL
	HRH2	SLC47A1		KIF12
	PLCG2	SLC47A2		CARD10
	ALDH3A1	FKBP1A		CHI3L1
	ADAMTS5	PGC		LEF1
	PRNP	PGA5		KLF6
	GGPS1	PGGT1B		AHCY
	CYSLTR2	PSMB10		MUC1
	CYP2C9	PDCD4		SP100
	NPY5R	SCARB1		VTN
	METAP2	FKBP5		S100A9
	PNPO	FKBP1B		MIR125A
	LDHA	PDE2A		PRKCSH
	GLRB	EIF4E		CLDN9
	WEE1	FGFR2		MGMT
	LCK	FKBP4		SELE
	TPH1	P2RY12		CEACAM3
	TPH2	KLK3		PEG10
	FAP	SF3B3		RAD23B
	CASR	S1PR2		VHL
	GPR142	ATP6AP1		BAD
	GRM4	CCNT1		CALCA
	PDE5A	IKBKE		ANGPT2
	CTSV	TBK1		AHR
	LRP6	TRPV4		MIR199A1
	XPO1	BDKRB1		DKC1
	CD81	NAMPT		IL11
	COMT	CCR4		F7
	VRK2	MMP15		KIF3B
	MNAT1	EZH2		STAT5A
	MAK	SLC2A1		ANP32B
	ACVR2A	ADRB2		SERPINB2
	CDKL5	MGLL		PLB1
	CAMK4	ATP1A1		NFATC1
	CDK13	QPCTL		PVT1
	CSNK1A1L	QPCT		OGDH
	CDC42BPB	CLK3		ATP6AP1
	STK32A	DYRK2		TMEM231
	CDK5	MKNK1		ISG15
	PIP5K1C	CDC25C		RHOA
	ABL1	F9		APOC2
	CCNT1	MBD2		RECQL4
	CDK15	SMARCA2		TLR5
	ACVR2B	PITRM1		DNAJB11
	CDK18	NOX1		RUNX3
	NLRP3	SLC15A1		TRPC6
	CILK1	PEPD		CES1
	CCNA2	GDA		RGMB
	CDK14	PCSK7		AURKA
	DSTYK	COL4A3BP		CD27-AS1
	SLC9A1	ITGB7		TPMT
	CDK6	LGMN		GCG
	CSNK2A1	ACPP		RAD51B
	CYP3A4	P2RX3		NCAM1
	SYK	PSMB2		STAT2
	ALDH1A3	PSMB1		CD59
	POLI	PSMB5		SLC2A4
	GLI2	SLC5A1		CCL4
	TDP1	FARS2		CYP8B1
	AKR1A1	NR4A1		HLA-DMA
	SMAD3	PIK3C2B		C4B
	PRKD1	TNK2		ABCB10
	SLC8B1	EIF2AK3		NR0B1
	LOXL4	NLRP3		SLC2A2
	IDO1	FCER2		TNFRSF10B
	LOXL3	GABRA6		XDH
	NOX1	NEU2		IRAK1
	LOX	NEU4		RBPJ
	UBA1	TTL		LMNB1
	MAP2K7	IRAK4		GLI1
	CHEK1	RCOR1		ANPEP
	HTR1F	CDK7		ABO
	CCR2	MAPK15		NPY
	DPYD	CAMKK2		EIF2AK3
	TAB1	INSRR		GNMT
	TDO2	SORD		FGG
	ITGB7	ADCY1		ACTA2
	PTPRF	CCNH		HADH
	CYP2A6	PRSS1		UBC
	PRKAA1	OXSR1		ALOX5
	UCHL1	PIK3C2G		STEAP3
	PRKCB	TRPM6		APOBEC3H
	PRKCH	PIP4K2C		HLA-DRB5
	SGK1	PIP5K1C		HELLS
	PRKCE	MAP2K3		POC1B
	MPL	CSNK1G2		STT3B
	EIF4A3	PRKD3		DES
	PTPRG	MAP2K4		TMEM237
	MAPK9	ERBB4		CSNK2A1
	GABRA6	AAK1		ELAVL1
	IMPDH2	STK16		TCTN2
	RXFP2	CSNK2A2		KLRK1
	SLC6A3	CLK2		GP1BA
	SLC6A2	GAK		SLC22A5
	CACNG8	FEN1		PNPLA4
	H1-0			ARSA
	PKM			PHLDB1
	CDK1			STXBP2
	BCL6			BLVRB
	MDH2			CDK6
	PASK			MMP7
	SMARCA2			GAST
	CHRNA7			COG6
	PLA2G7			CSF1
	NGFR			MTR
	QTRT1			ITGA4
	PARP12			OCLN
	GABRA2			JUNB
	GABRA3			TNFSF13
	TRPM2			GAA
	GABRB3			TWIST1
	GUSB			HDAC9
	PARP4			HNRNPK
	GABRA5			SAMHD1
	PARP14			FBXW7
	AURKC			CPB2
	HRH4			KIR3DL1
	MARS1			CYB5B
	PYGM			BTRC
	PPM1B			AGTR1
	AOC1			ISG20
	PRSS8			PDGFRB
	CPM			ABCB5
	GSTA2			APOBEC3A
	AKT3			NEAT1
	PRKCG			TONSL
	PRKD2			SLC3A2
	CDC42BPA			NUP210
	SGK2			VIPAS39
	DYRK3			OTULIN
	PRKG2			EDN3
	STK3			FCRL3
	TAOK3			MIR152
	PRKX			NME1
	ADRB1			MSH2
	CYP11B2			AQP1
	CHRNA5			ANXA5
	F12			HLA-DQA2
	CYP11B1			ABHD5
	KLK14			TINF2
	NAMPT			ITCH
	CYP2B6			AKR1B1
	CHRNB2			AGT
	CHRNA4			GH1
	PTAFR			TRAF3IP2
	ABCC9			PDHX
	CCR9			SLC4A1
	SLC18A3			G6PD
	SGMS2			CLU
	KLK7			DNMT3A
	VHL			ITGB3
	PIK3C2A			GFER
	STK11			ATRIP
	GRM1			IRS2
	CRACR2A			KCNN4
	STAMBP			SELP
	HCK			BAK1
	CDK9			LGALS3
	CDK8			ACTB
	EEF1A1			ESRRB
	EEF1A2			KHK
	HSP90AA1			WNT5A
	TLR2			NHP2
	HTT			CXCR1
	CHRNA10			IRF8
	CHRNA9			GHR
	CHAT			YAP1
	CYP24A1			KITLG
	SENP8			TBC1D20
	SLC37A4			MAN1B1
	SENP6			TPO
	PAK1			GLS
	KIF20B			STING1
	TLR1			CA2
	HSP90B1			FTH1
	PTGES			PRTN3
	FPRPYGB			BECN1
	SI			TXN
	MGAM			CASP7
	P2RY14			OTC
	SLC2A1			GANAB
	ADORA2A			TLR8
	CDA			SERPINF1
	PYGB			EPHA2
	LGALS4			TAT
	LGALS8			PIN1
	GJB2			PNPLA6
	GANC			ACADM
	OGA			LARS1
	HEXB			HPRT1
	HEXA			IL16
	AMY2A			EHMT2
	GLA			GIMAP5
	HK2			CTSD
	UMPS			MIRLET7C
	HK1			SF3B2
	GLB1			IGFBP1
	AGL			DEPDC5
	PDCD4			CEBPB
	ADK			CXCL1
	HSPA5			PLBD2
	LGALS3			ITGAM
	KCNA2			SERPINF2
	BAZ2A			SERPINB4
	KCNA1			F10
	KAT2A			CD69
	KAT2B			MIR148A
	PHLPP2			BTNL2
	RASGRP1			FTCD
	GNAI1			CCL19
	GNAI3			XRCC1
	CYP4F2			PMM2
	CERT1			SPCS1
	MPEG1			CASP1
	GNAO1			WDR35
	ADH7			CXCL9
	GPR34			CCNE1
	PLA2G2C			PGM3
	POLM			FBN1
	PAOX			CSNK2B
	SMPD2			DLD
	SPTLC2			PLAUR
	ADH1A			CTSG
	PRKCA			GDF2
	SPHK1			MIR200C
	PTGIR			MYB
	POLL			RAB7A
	ATG4B			LTBP2
	GBA			TFAP2A
	CPT2			RTN4
	PLA2G1B			LPA
	ADRA2B			GDF15
	MAPK1			NPPC
	ADORA3			KLKB1
	MAPK14			GCLC
	LANCL2			WRAP53
	RBP4			RPS27A
	SPTLC1			HHEX
	PAFAH1B2			VCP
	CNR1			GLA
	CNR2			ABCC4
	MPC2			HLA-DQB2
	HPGD			MIR139
	CAMK2B			CCDC115
	CXCR1			ESR2
	AXL			SETX
	NEK2			IL12RB2
	AVPR2			EIF2S1
	AURKB			PRL
	PIK3R1			H2AX
	ALK			ONECUT1
	PIM1			F13A1
	PTK2			GPS2
	IGF1R			GATA1
	BRAF			MEG3
	KDR			MIR192
	MYLK			MT-CO3
	C9			GC
	ADH5			KEAP1
	SHH			PPP2CA
	MTR			POT1
	MTHFD2			POU5F1
	HPRT1			NBAS
	PNP			CTSL
	MT-ND4			MBP
	NDUFAB1			ALG12
	NDUFAF1			ABCG2
	NDUFA1			COG4
	NDUFA2			TOP1
	NDUFA3			RNASEH2C
	NDUFA5			PSC
	NDUFA6			SPARC
	NDUFA7			SHARPIN
	NDUFA8			GFAP
	NDUFA9			NQO1
	NDUFA10			XRCC4
	NDUFA11			SLC37A4
	NDUFA12			NR1H3
	NDUFA13			NEU1
	NDUFB1			ITGA2
	NDUFB2			AGER
	NDUFB3			MIR142
	NDUFB4			B9D2
	NDUFB5			HLA-DOB
	NDUFB6			WNT1
	NDUFB7			AVP
	NDUFB8			ELN
	NDUFB9			MIR132
	NDUFB10			IREB2
	NDUFB11			CSNK2A2
	NDUFC1			TRMT5
	NDUFC2			ITPA
	NDUFAF2			APP
	NDUFAF3			TUG1
	NDUFAF4			HSPG2
	NDUFS1			ETFA
	NDUFS2			MIR126
	NDUFS3			IL9
	NDUFS4			POMC
	NDUFS5			TG
	NDUFS6			SEC63
	NDUFS7			NOP10
	NDUFS8			SURF1
	NDUFV1			MIR34B
	NDUFV2			CDH23
	NDUFV3			CDC42
	MT-ND1			WT1
	MT-ND2			PDGFA
	MT-ND3			IGHV4-38-2
	MT-ND4L			CD180
	MT-ND5			ACP5
	MT-ND6			MIR483
	NDUFA4L2			TWNK
	NDUFA4			PLIN2
	GAPDH			NFATC3
	SLC47A1			MIR373
	PIM3			DVL2
	CACNA1S			SOS1
	KYAT3			MGAT5
	PRTN3			EFR3B
	FADS1			EZR
	ABCC2			PTPN6
	SLC8A1			APEX1
	MAG			H2AC18
	AMDHD2			GSR
	LGALS7			ATP8B1-AS1
	CHIA			TRB
	TLR4			TANK
	HPSE			SEC22B
	LGALS1			ALG2
	LGALS7B			MAPK9
	SCN4A			PLK1
	VIPR2			AQP2
	SLC47A2			BMI1
	ACKR3			TGFB2
	LOXL2			ABCC6
	PDE6A			LOX
	ASIC3			MMACHC
	ADORA1			COMT
	PI4KA			NTRK1
	STAT1			ATF3
	BMP4			CCL11
	MAP2K1			CPQ
	FSHR			DNAJB1
	CXCR3			FOXM1
	HCRTR1			TKT
	HCRTR2			FCGR3B
	DUSP3			MIR214
	CAMK2A			DLL4
	TXNRD1			TIMP2
	AKT1S1			TLR1
	CTSC			ORMDL3
	BCL2L2			PPP2R1A
	BAD			LGALS9
	RPS6KA4			FBL
	TRPM8			B9D1
	AMPD2			GHRL
	AKT2			MGLL
	GDA			TCF7L2
	CCNC			MIRLET7B
	HSD11B2			TNFSF12
	PLCG1			UBE2L3
	PIN4			PIGM
	MAX			PDP1
	CACNA1D			FABP1
	PPID			H19
	PLA2G2E			ATP6AP2
	CHRM4			ZEB1
	CHRM2			DDX39B
	REN			RFX1
	CHRM3			DDIT3
	CACNB1			GPX1
	PTPRB			NLRP3
	CACNA1A			TCTN3
	PPIG			FGF21
	PLA2G2F			HLA-DMB
	ACACB			PKM
	METAP1			ATF4
	TLR8			FAM3B
	NCOA1			ENPP2
	RIPK1			PCBP2
	NR5A1			MIR324
	GALR1			ABCG8
	PPIA			IFT43
	GRM2			ACP1
	ELANE			RPS6KB1
	GPR55			TCTN1
	ACVRL1			ACHE
	PDGFRA			SCT
	MAP3K7			CREB3L3
	MAP2K6			MIR141
	APOBEC3G			EPCAM
	INSR			SLC35C1
	PIK3CG			IFT80
	MRP3			PIGR
	PTPN9			FGF19
	TNNC1			ID3
	TNNI3			IL22
	TNNT2			PLA2G2A
	PTPN22			EPHB2
	PTPN13			HLA-DOA
	IGF2R			TRIM25
	TLR9			PPP2R1B
	KCNA3			PARN
				CD24
				LTBR
				MIR204
				MIR100
				MIR193B
				MIR885
				MIR365A
				MIR365B
				MIR1468
				MIR378I
				MIR6881
				LOXL2
				MIR125B2
				MIR190A
				MIR194-2
				MIR28
				MIR99A
				MIR378A
				MIR455
				KIF1B
				DLC1
				TRIM31
				CCHCR1
				TCF19
				CDSN
				LINC02571
				EHMT2-AS1
				HBS1L
				ERVK-32
				CHRNE
				RBM45
				ZNF285B
				YDJC
				CYP21A2
				ERG
				GABRG3
				GCKR
				HLA-DPA3
				HLA-DPB2
				HLA-DQB3
				HLA-DRB9
				IFNA13
				ITPR3
				SFTA2
				COL11A2P1
				MICD
				GGNBP1
				PAEP
				CDK14
				RBFOX1
				RING1
				BRD2
				RPL32P1
				ATXN2
				GPSM3
				ERVK-6
				HLA-DPA2
				DDR1
				HSD17B8
				BRAP
				KRT88P
				SMC5
				OPN1SW
				SLCO6A1
				GSTK1
				LINC01194
				KRT20
				MS4A1
				HPGDS
				SLC26A5
				ERVW-4
				H3P10
				MECP2
				ENOSF1
				PLAAT4
				KLRC4-KLRK1
				CHP1
				DNA2
				BRD4
				IL27
				IL37
				LGALS3BP
				IL23A
				SLC12A9
				IL33
				CAP1
				SORBS1
				PDLIM5
				TMED2
				TPPP
				IL17F
				H3P19
				NRSN1
				CTAA1
				CBLL2
				VWCE
				FLNB
				ARC
				GEM
				IFNL1
				KIR2DL3
				LNPEP
				PRKN
				SERPINB6
				PIK3CB
				PIK3CD
				IL17D
				PRNP
				ZC3HAV1
				SRY
				TRBV20OR9-2
				PRDX2
				C4BPA
				TSC1
				CARD14
				MUL1
				KMT2D
				CDR3
				GPT2
				HACD1
				CD9
				KMT2B
				ERVK-20
				ERVK-11
				CEACAM5
				NXF1
				MTCO2P12
				SUB1
				IL34
				IL23R
				BTLA
				EPAS1
				SEC14L2
				AGO2
				GSTM2
				ERVW-1
				HLA-E
				HSF4
				IGFBP7
				ITIH4
				KLRC1
				MIR130A
				MIR149
				MIR210
				MOV10
				COX2
				OCA2
				PRKAA1
				AKR1B10
				PELI1
				SALL4
				MIR499A
				BCHE
				ROBO3
				SMYD3
				SPINK1
				YY1
				USO1
				URI1
				MTA1
				XPR1
				MTDH
				PRDM6
				AIM2
				CDA
				MIR1231
				LINC01672
				ERVK-9
				EBI3
				PSME3
				KLRG1
				TP53COR1
				CDKN2C
				PRMT5
				CEBPA
				ERVK-19
				BATF
				MRPL28
				GNLY
				AHSA1
				MCS+9.7
				WDHD1
				CISH
				H3P9
				CTHRC1
				APOA5
				CRK
				IFNLR1
				DDB2
				DDX5
				DHX15
				DMBT1
				AGRP
				SLC26A3
				ATN1
				ARID2
				EIF5
				APOBEC3F
				ETS2
				RBM24
				FCN2
				SIRT2
				FLNA
				SUZ12
				ABCA4
				RNF19A
				POLDIP2
				GNA12
				MIR7-3HG
				DLL1
				SETD2
				NXT1
				HOXD13
				HPN
				HSPA8
				IFI16
				IFN1@
				INSRR
				KIR2DS1
				KIR3DL2
				KIR3DS1
				KIT
				LAG3
				LASP1
				MIR29C
				MIR17HG
				MIR338
				COX3
				OAS1
				OGG1
				MBL3P
				PLCE1
				ISYNA1
				LAPTM4B
				PSMB6
				SEMA6A
				REG1A
				BCL6
				S100A4
				SATB1
				CCL3L1
				CCL22
				SET
				SFRP1
				SFRP5
				SIAH1
				GGTLC5P
				SLC25A1
				SMARCA1
				SMARCE1
				SNAI1
				SRPK1
				TRIM21
				BST2
				HSP90B1
				GGTLC3
				POTEF
				GGT2
				DNLZ
				TNFSF4
				TNFRSF4
				GGTLC4P
				XRCC3
				ZMYM2
				MANF
				TNFAIP8L2
				AIMP2
				TREML2
				CALCR
				ZNRD1ASP
				BEX2
				TNFSF9
				TNFRSF6B
				IL18R1
				HDAC3
				PROM1
				PER2
				ARTN
				CD1D
				IL32
				GRAP2
				PPIP5K1
				SETD1A
				FARP2
				MIR675
				SRA1
				MIR216B
				MIR942
				KIR2DS2
				AD12
				DEFB4B
				MIR1275
				MIR1270
				MIR1271
				MIR1236
				TMED7-TICAM2
				HOTTIP
				CHAF1A
				MIR3065
				MIR3613
				GAS5-AS1
				MEG9
				LY75-CD302
				ERVK-2
				MIR4717
				ERVK-12
				ERVK-22
				H3P12
				BANCR
				APOBEC3A_B
				TRAP1
				BCAP31
				CDH17
				ZNF197
				LINC01149
				MYMX
				TRIM13
				EIF1
				MIR6126
				CDK2AP2
				PAK4
				TNIP1
				CDO1
				NDRG1
				CDX1
				C1orf61
				KAT5
				ZNRD2
				UBD
				UPK3B
				HTATIP2
				SLC35A1
				CENPA
				CST12P
				KHDRBS1
				DCTN6
				EBP
				DLL3
				CFL1
				KDM5B
				PPP1R13L
				HPSE
				SMR3B
				MRPS30
				JTB
				UTS2
				PAPOLA
				SPIN1
				LOC109286563
				APOBEC2
				PRSS21
				PNRC1
				ASCC3
				COPS5
				SLC38A3
				LOC110283621
				GTF2A1L
				STON1
				TENT4A
				DNAJB4
				RPP14
				PTP4A3
				CHEK2
				DCTN3
				CYTOR
				USP18
				CDCA5
				VSIG4
				PHB2
				PDAP1
				TUSC2
				KCTD12
				FCRL1
				UHRF2
				H3P8
				H3P23
				H3P24
				H3P31
				ANIB1
				MORN4
				CYP2R1
				CLTC
				TPPP2
				CNR1
				COL3A1
				SCLT1
				PPARGC1B
				COX8A
				DBH-AS1
				CRHBP
				CRHR2
				DOCK11
				TRIM69
				CRYZ
				SLC38A6
				VCAN
				PDIK1L
				RNF187
				GPBAR1
				CXADR
				CYP2B6
				CYP17A1
				CYP27B1
				AP1G1
				DHX9
				DEFB4A
				CLEC4C
				DNAJB1P1
				PTCRA
				AFM
				DIO3
				DNASE1
				DYNC1H1
				DPT
				DTX1
				EGR2
				EGR3
				EIF4E
				EIF4EBP1
				EIF4G2
				ELAVL2
				ELK1
				ELK4
				ENO1
				EPHA1
				EPHA3
				EPHB6
				EPHX1
				ERBB3
				ERBB4
				ERN1
				EXT1
				ABCD1
				ALDH1A1
				F11
				SAMD9L
				FCER1A
				FDX1
				FEN1
				ALDH3A2
				FGF4
				FGFR4
				FHL1
				PUF60
				ZHX2
				MMRN1
				ATF6
				RAB18
				DKK1
				SPEN
				TBC1D9
				ZCCHC14
				JMJD6
				FLT4
				USP22
				PPP1R13B
				SIRT3
				TARDBP
				FOSB
				LILRA4
				NUP62
				LY96
				KIF4A
				FTL
				FYB1
				CADM2
				TAC4
				GABPA
				TINCR
				GCA
				BAMBI
				PART1
				AMBP
				CNTNAP2
				GATA3
				GCHFR
				AGO1
				HS6ST3
				GFPT1
				CBLIF
				ABL2
				NSG1
				CACYBP
				CIDEB
				UBE2S
				POLL
				GPI
				IFNL2
				UTS2R
				LYPD5
				IGHV1-3
				CTBP1-AS
				WEE2-AS1
				SCARA5
				STON1-GTF2A1L
				LAMTOR2
				GRN
				KLF15
				GRIN2A
				PDIA3
				GTF2B
				GTF2H1
				GPSM2
				HOOK2
				GYPB
				IL19
				GYPE
				TBX21
				ANXA1
				ANXA2
				HBE1
				SERPIND1
				HDAC2
				ZNRD1
				HINT1
				HIVEP2
				HK2
				ACACA
				ANXA13
				HLA-F
				MR1
				HMMR
				NR4A1
				HOXA10
				HOXA13
				APCS
				HRC
				PRMT1
				HSPA1B
				APOA2
				RAB7B
				IFIT1
				IFNA5
				IFNA6
				APOC4
				IFNGR2
				IGHA1
				IGHG3
				HLA-V
				APRT
				TICAM2
				PCNAP1
				CYCSP38
				TNFRSF9
				INPPL1
				ITGA6
				ITGA1
				ITGA5
				ITGAV
				ITGAX
				EIF6
				IVL
				JUND
				CD82
				KCNA5
				KIF2A
				KIR2DL2
				KLK2
				KLRB1
				KLRD1
				KRT14
				SNHG5
				CCL4L1
				KRT35
				VHLL
				LAMP1
				STMN1
				LGALS4
				ST20
				SH2D5
				LTB
				LTK
				LY75
				SH2D1A
				MIR101-1
				MIR101-2
				MIR106A
				MIR129-2
				MIR137
				MIR15B
				MIR185
				MIR199A2
				MIR200A
				MIR205
				MIR212
				MIR216A
				ARR3
				MIR219A1
				MIR30C1
				MIR30C2
				MIR30E
				MIR96
				ARRB1
				MAFG
				MAGEA3
				MAT2A
				MCC
				MFAP1
				MGAT3
				MIA2
				FOXO4
				MMP8
				MNAT1
				ASL
				XRCC6P5
				MIR302C
				MIR340
				MSR1
				MSRA
				PLF
				MTRR
				MVK
				NDUFB2
				RERE
				NEDD4
				ATP1B3
				NOTCH4
				NRF1
				NUCB1
				NUP88
				OAS3
				MIR384
				SIX6
				ORM1
				FURIN
				PRDX1
				PAK1
				IL20
				REG3A
				ASAP1
				TMED5
				TMED7
				DCTN4
				TNFRSF12A
				ATRAID
				PDE4A
				POLK
				SIRT7
				TDP2
				GDE1
				SF3B6
				PDR
				CD244
				PGF
				SLC25A3
				SERPINE2
				ATP6V1E1
				PIN4
				PLSCR1
				PMS2
				NANS
				ANLN
				CPVL
				POU2F1
				MARCHF5
				KCTD9
				SWT1
				CASZ1
				PINX1
				ACP3
				LAMTOR1
				PPP1R1A
				MED9
				GPATCH2
				MTPAP
				MSL2
				INTS10
				VPS53
				MIR449A
				KIR2DP1
				SAGE1
				SRGN
				MAML3
				GALNT10
				UBE2Q1
				PRKAA2
				PRKAB1
				TENM3
				PRKAR1A
				RCOR3
				PAG1
				USE1
				PRKDC
				APOM
				MYDGF
				PROX1
				KLK10
				PSMA1
				PSMA3
				EXOSC5
				MEPE
				PCBP4
				PSMD8
				PSMD9
				PSMD10
				MCOLN1
				VANGL2
				RAB22A
				PTH
				MIR323B
				MIR181D
				KIDINS220
				PCDH10
				PTN
				SFMBT2
				PTPN3
				PTPN12
				PTPRH
				RAB5A
				RAB5B
				RAD51
				RAD52
				RAG2
				RAP1A
				BCKDHB
				OPN1LW
				RHEB
				RNASE1
				RNASE3
				HPSE2
				IGAN1
				SNORA73A
				RORA
				HCC
				MHB
				RPS15A
				RPS19
				CLIP1
				S100A6
				SALL1
				TSPAN31
				CEACAM1
				CCL8
				CCL13
				CCL14
				SDC2
				CIDEC
				GOLPH3
				SMOC1
				XYLT2
				SNHG6
				PJA1
[truncated: 193 more rows]

## Sheet: S2
Specific information on the 2934 SNPs of the gut microbiota
	exposure	SNP	other_allele.exposure	effect_allele.exposure	beta.exposure	se.exposure	pval.exposure	samplesize.exposure	eaf.exposure	mr_keep.exposure	pval_origin.exposure	id.exposure	F
class	Actinobacteria	rs182549	T	C	0.111489	0.012066	3.79e-20	16313	0.888511	TRUE	reported	FNNO7q	85.3772
class	Actinobacteria	rs6730157	A	G	0.107534	0.0119089	2.43e-19	16313	0.892466	TRUE	reported	FNNO7q	81.5364
class	Actinobacteria	rs6660520	G	A	0.0711483	0.0134495	1.11e-07	16308	0.928852	TRUE	reported	FNNO7q	27.9843
class	Actinobacteria	rs4954556	G	A	0.1226	0.0247436	2.9e-07	9647	0.8774	TRUE	reported	FNNO7q	24.5503
class	Actinobacteria	rs8047955	G	A	0.0575816	0.0116762	8.34e-07	16306	0.942418	TRUE	reported	FNNO7q	24.3199
class	Actinobacteria	rs6430601	G	T	0.0760397	0.0161513	1.06e-06	16310	0.92396	TRUE	reported	FNNO7q	22.1649
class	Actinobacteria	rs7322849	C	T	0.0944467	0.0192976	6.21e-07	16313	0.905553	TRUE	reported	FNNO7q	23.9534
class	Actinobacteria	rs72767435	C	T	-0.126352	0.0273626	2.57e-06	12898	NA	TRUE	reported	FNNO7q	21.3231
class	Actinobacteria	rs134366	A	G	0.111877	0.023501	1.5e-06	14302	0.888123	TRUE	reported	FNNO7q	22.6624
class	Actinobacteria	rs62168955	C	T	0.244958	0.0499791	2.14e-06	3450	0.755042	TRUE	reported	FNNO7q	24.0218
class	Actinobacteria	rs10841473	C	G	-0.0583765	0.0123353	2.59e-06	16311	NA	TRUE	reported	FNNO7q	22.3962
class	Actinobacteria	rs11745923	T	G	0.0563759	0.0115529	1.58e-06	16312	0.943624	TRUE	reported	FNNO7q	23.8124
class	Actinobacteria	rs1515761	C	T	0.0762317	0.0169884	4.96e-06	15525	0.923768	TRUE	reported	FNNO7q	20.1357
class	Actinobacteria	rs1961273	T	C	0.0602969	0.0126047	1.75e-06	16313	0.939703	TRUE	reported	FNNO7q	22.8837
class	Actinobacteria	rs12899991	T	A	0.0719923	0.0154661	4.03e-06	16182	0.928008	TRUE	reported	FNNO7q	21.6676
class	Actinobacteria	rs12049045	G	A	0.0510452	0.0114325	8.63e-06	16311	0.948955	TRUE	reported	FNNO7q	19.9356
class	Actinobacteria	rs35564151	A	G	0.05389	0.0114886	1.87e-06	16182	0.94611	TRUE	reported	FNNO7q	22.0031
class	Actinobacteria	rs1376754	A	G	0.0509242	0.0112503	6.71e-06	16182	0.949076	TRUE	reported	FNNO7q	20.489
class	Actinobacteria	rs11655079	C	T	-0.0560674	0.0124286	5.93e-06	16309	NA	TRUE	reported	FNNO7q	20.3507
class	Actinobacteria	rs7700479	A	T	-0.0769653	0.0173933	8.62e-06	16313	NA	TRUE	reported	FNNO7q	19.5807
class	Actinobacteria	rs80083040	G	T	0.155784	0.0348017	8.62e-06	8003	0.844216	TRUE	reported	FNNO7q	20.0376
class	Actinobacteria	rs961091	A	G	0.0501255	0.011255	8.68e-06	16311	0.949874	TRUE	reported	FNNO7q	19.8348
class	Actinobacteria	rs4945008	G	A	0.0540741	0.0121393	5.39e-06	16313	0.945926	TRUE	reported	FNNO7q	19.8421
class	Actinobacteria	rs857444	T	C	0.0509553	0.011539	8.92e-06	16312	0.949045	TRUE	reported	FNNO7q	19.5002
class	Actinobacteria	rs4957061	C	T	0.0496002	0.0111773	9.66e-06	16182	0.9504	TRUE	reported	FNNO7q	19.692
class	Alphaproteobacteria	rs9813022	G	A	-0.0751277	0.0153867	1.05e-06	9593	NA	TRUE	reported	ISnxce	23.8403
class	Alphaproteobacteria	rs76784716	G	A	0.133271	0.0267738	5.09e-07	9593	0.866729	TRUE	reported	ISnxce	24.7773
class	Alphaproteobacteria	rs140912403	T	C	-0.160677	0.0317708	6.2e-07	8520	NA	TRUE	reported	ISnxce	25.5772
class	Alphaproteobacteria	rs34569731	G	A	0.0705145	0.0157564	7.38e-06	9115	0.929486	TRUE	reported	ISnxce	20.0283
class	Alphaproteobacteria	rs10803434	T	A	-0.0692742	0.0148866	3.55e-06	9115	NA	TRUE	reported	ISnxce	21.6546
class	Alphaproteobacteria	rs55876211	T	C	-0.080811	0.0184159	7.54e-06	9589	NA	TRUE	reported	ISnxce	19.2554
class	Alphaproteobacteria	rs7960664	A	G	0.0969489	0.0215149	8.84e-06	9596	0.903051	TRUE	reported	ISnxce	20.3053
class	Alphaproteobacteria	rs17061716	C	G	0.0927341	0.0207569	9.33e-06	9465	0.907266	TRUE	reported	ISnxce	19.9597
class	Alphaproteobacteria	rs12977163	C	G	0.0690234	0.0153829	7.14e-06	9115	0.930977	TRUE	reported	ISnxce	20.1333
class	Alphaproteobacteria	rs62285697	T	C	0.0805256	0.0180912	9.76e-06	9115	0.919474	TRUE	reported	ISnxce	19.8123
class	Bacilli	rs2952251	G	A	-0.0598868	0.0123903	1.08e-06	17360	NA	TRUE	reported	dqvfsd	23.3615
class	Bacilli	rs77558518	G	A	-0.107255	0.0222879	1.34e-06	15836	NA	TRUE	reported	dqvfsd	23.1577
class	Bacilli	rs57872228	T	C	-0.0714773	0.0146647	9.22e-07	17375	NA	TRUE	reported	dqvfsd	23.7569
class	Bacilli	rs35344081	A	G	0.0619529	0.0127066	1.01e-06	17374	0.938047	TRUE	reported	dqvfsd	23.7718
class	Bacilli	rs78938557	C	T	0.108007	0.0232858	1.07e-06	15226	0.891993	TRUE	reported	dqvfsd	21.5142
class	Bacilli	rs11730038	A	G	-0.0630747	0.0128717	1.96e-06	17377	NA	TRUE	reported	dqvfsd	24.0124
class	Bacilli	rs76717940	A	T	0.156331	0.0325945	1.07e-06	8017	0.843669	TRUE	reported	dqvfsd	23.004
class	Bacilli	rs1962325	G	C	0.0554219	0.0114789	1.38e-06	17356	0.944578	TRUE	reported	dqvfsd	23.3109
class	Bacilli	rs74352383	A	T	-0.104496	0.0217083	1.53e-06	16519	NA	TRUE	reported	dqvfsd	23.171
class	Bacilli	rs9581006	T	C	0.225309	0.0467697	1.79e-06	4253	0.774691	TRUE	reported	dqvfsd	23.2075
class	Bacilli	rs11110282	G	A	-0.101189	0.0217379	4.85e-06	16026	NA	TRUE	reported	dqvfsd	21.6688
class	Bacilli	rs4028634	C	T	0.0520614	0.0109842	2.21e-06	17377	0.947939	TRUE	reported	dqvfsd	22.4646
class	Bacilli	rs694949	G	A	-0.081146	0.0180042	7.6e-06	16600	NA	TRUE	reported	dqvfsd	20.3135
class	Bacilli	rs12797734	C	T	0.0572158	0.0126793	7.21e-06	16902	0.942784	TRUE	reported	dqvfsd	20.363
class	Bacilli	rs28564647	G	T	-0.0613034	0.0137579	7.81e-06	17368	NA	TRUE	reported	dqvfsd	19.8548
class	Bacilli	rs7666190	A	C	-0.104044	0.0247934	8.47e-06	10436	NA	TRUE	reported	dqvfsd	17.6102
class	Bacilli	rs4459992	C	T	0.0535854	0.0116362	4.3e-06	17362	0.946415	TRUE	reported	dqvfsd	21.2066
class	Bacilli	rs34989881	G	A	0.111056	0.0246039	6.55e-06	12966	0.888944	TRUE	reported	dqvfsd	20.374
class	Bacilli	rs111552159	G	C	0.128032	0.0286921	9.13e-06	11350	0.871968	TRUE	reported	dqvfsd	19.9118
class	Bacilli	rs13068444	G	A	0.0601035	0.0136407	9.53e-06	17260	0.939897	TRUE	reported	dqvfsd	19.4144
class	Bacilli	rs1595463	A	C	0.0476864	0.0108547	7.97e-06	17358	0.952314	TRUE	reported	dqvfsd	19.2998
class	Bacilli	rs74663707	T	C	0.0979154	0.0224074	8.46e-06	15769	0.902085	TRUE	reported	dqvfsd	19.095
class	Bacteroidia	rs55773148	A	G	-0.121514	0.0236759	3.9e-07	11349	NA	TRUE	reported	8lHjYy	26.3413
class	Bacteroidia	rs7631304	A	G	-0.0645771	0.0132957	8.37e-07	18334	NA	TRUE	reported	8lHjYy	23.5902
class	Bacteroidia	rs73975615	A	G	-0.207018	0.0442633	1.22e-06	3350	NA	TRUE	reported	8lHjYy	21.874
class	Bacteroidia	rs111845179	C	T	0.102648	0.0213843	9.24e-07	16393	0.897352	TRUE	reported	8lHjYy	23.0415
class	Bacteroidia	rs2032750	C	T	-0.0508393	0.0106807	1.92e-06	17853	NA	TRUE	reported	8lHjYy	22.6567
class	Bacteroidia	rs7546249	A	T	-0.0567113	0.0118386	1.55e-06	18333	NA	TRUE	reported	8lHjYy	22.9477
class	Bacteroidia	rs929878	T	C	-0.0548532	0.012153	4.73e-06	18334	NA	TRUE	reported	8lHjYy	20.3723
class	Bacteroidia	rs13291169	G	C	0.0689676	0.0148765	3.75e-06	17513	0.931032	TRUE	reported	8lHjYy	21.4926
class	Bacteroidia	rs17343978	C	A	-0.0552057	0.0120278	8.36e-06	18334	NA	TRUE	reported	8lHjYy	21.0668
class	Bacteroidia	rs72706335	C	T	-0.22241	0.0493458	7.66e-06	3819	NA	TRUE	reported	8lHjYy	20.3145
class	Bacteroidia	rs11146701	G	A	0.0473596	0.010541	7.08e-06	18220	0.95264	TRUE	reported	8lHjYy	20.1861
class	Bacteroidia	rs62531359	G	T	0.0655728	0.0149891	9.09e-06	18320	0.934427	TRUE	reported	8lHjYy	19.1381
class	Bacteroidia	rs4146051	G	A	-0.107377	0.0245661	8.76e-06	11372	NA	TRUE	reported	8lHjYy	19.1051
class	Bacteroidia	rs79585701	C	A	0.0646823	0.0149628	9.99e-06	18334	0.935318	TRUE	reported	8lHjYy	18.6872
class	Bacteroidia	rs4916508	A	G	-0.0466729	0.0105312	8.47e-06	18324	NA	TRUE	reported	8lHjYy	19.6413
class	Bacteroidia	rs62575403	T	C	0.140055	0.0311128	7.06e-06	9668	0.859945	TRUE	reported	8lHjYy	20.2636
class	Betaproteobacteria	rs4033856	T	C	0.0832423	0.0167237	5.17e-07	15945	0.916758	TRUE	reported	b1dplE	24.7756
class	Betaproteobacteria	rs2367850	C	G	0.064006	0.0130374	9.12e-07	16717	0.935994	TRUE	reported	b1dplE	24.1022
class	Betaproteobacteria	rs12467854	C	G	0.0641363	0.0131766	1.1e-06	17038	0.935864	TRUE	reported	b1dplE	23.6918
class	Betaproteobacteria	rs6087811	G	T	-0.0978177	0.0198522	7.44e-07	16184	NA	TRUE	reported	b1dplE	24.2783
class	Betaproteobacteria	rs62395635	C	T	0.109741	0.0236	2.94e-06	15108	0.890259	TRUE	reported	b1dplE	21.6228
class	Betaproteobacteria	rs2613606	T	C	-0.0513106	0.0109091	2.2e-06	17146	NA	TRUE	reported	b1dplE	22.1226
class	Betaproteobacteria	rs1928341	G	A	0.0525581	0.0110408	2.02e-06	17150	0.947442	TRUE	reported	b1dplE	22.661
class	Betaproteobacteria	rs72747231	G	C	-0.137281	0.0290338	2.06e-06	11344	NA	TRUE	reported	b1dplE	22.3569
class	Betaproteobacteria	rs11128180	G	A	0.0592944	0.0128769	3.67e-06	17151	0.940706	TRUE	reported	b1dplE	21.2033
class	Betaproteobacteria	rs2321387	A	G	-0.0494596	0.0109424	5.8e-06	17149	NA	TRUE	reported	b1dplE	20.4304
class	Betaproteobacteria	rs1511453	G	A	0.0923492	0.0199158	4.76e-06	17085	0.907651	TRUE	reported	b1dplE	21.5016
class	Betaproteobacteria	rs9964679	G	A	0.052911	0.0114866	4.85e-06	17151	0.947089	TRUE	reported	b1dplE	21.2183
class	Betaproteobacteria	rs56386628	T	C	-0.0622252	0.0135688	5.87e-06	17147	NA	TRUE	reported	b1dplE	21.0306
class	Betaproteobacteria	rs320161	G	A	0.0572286	0.01262	7.33e-06	17035	0.942771	TRUE	reported	b1dplE	20.5641
class	Betaproteobacteria	rs75242906	T	C	-0.121083	0.028075	9.27e-06	10803	NA	TRUE	reported	b1dplE	18.6007
class	Clostridia	rs6815608	C	T	0.103803	0.0210883	4.02e-07	16731	0.896197	TRUE	reported	Z8R8P1	24.2292
class	Clostridia	rs112334273	A	G	0.0641008	0.0127404	3.81e-07	18217	0.935899	TRUE	reported	Z8R8P1	25.3141
class	Clostridia	rs6814436	C	T	0.0739995	0.0150815	9.65e-07	18336	0.926001	TRUE	reported	Z8R8P1	24.0751
class	Clostridia	rs72915163	C	T	-0.0581025	0.0120557	1.34e-06	18317	NA	TRUE	reported	Z8R8P1	23.2275
class	Clostridia	rs2273429	G	A	-0.0724037	0.0153105	4.52e-06	18337	NA	TRUE	reported	Z8R8P1	22.3637
class	Clostridia	rs10774377	G	A	0.052659	0.0113858	3.24e-06	18330	0.947341	TRUE	reported	Z8R8P1	21.3902
class	Clostridia	rs13179700	C	T	0.0511937	0.0109569	3.37e-06	18338	0.948806	TRUE	reported	Z8R8P1	21.8303
class	Clostridia	rs6934062	C	G	0.0524406	0.0116115	6.53e-06	17859	0.947559	TRUE	reported	Z8R8P1	20.3965
class	Clostridia	rs1842454	A	G	-0.0547202	0.0127338	8.72e-06	18340	NA	TRUE	reported	Z8R8P1	18.4662
class	Clostridia	rs10209007	C	G	0.0794173	0.0182427	9.89e-06	17812	0.920583	TRUE	reported	Z8R8P1	18.9518
class	Clostridia	rs76767978	A	G	0.0698882	0.0156319	8.4e-06	18329	0.930112	TRUE	reported	Z8R8P1	19.9888
class	Clostridia	rs13105690	C	T	-0.0529097	0.011818	8.78e-06	18340	NA	TRUE	reported	Z8R8P1	20.044
class	Clostridia	rs76860606	G	C	0.0947036	0.0225117	7.53e-06	17579	0.905296	TRUE	reported	Z8R8P1	17.6977
class	Clostridia	rs72738886	C	T	0.086617	0.0190393	8.24e-06	16934	0.913383	TRUE	reported	Z8R8P1	20.6969
class	Clostridia	rs7269302	T	A	-0.0963981	0.0212007	9.04e-06	17405	NA	TRUE	reported	Z8R8P1	20.6746
class	Clostridia	rs6797343	T	G	0.0592279	0.0134556	9.36e-06	18340	0.940772	TRUE	reported	Z8R8P1	19.3751
class	Clostridia	rs13421739	G	C	0.0888472	0.0179655	9.54e-06	18340	0.911153	TRUE	reported	Z8R8P1	24.4574
class	Coriobacteriia	rs719099	G	A	0.0778402	0.0155815	5.43e-07	17687	0.92216	TRUE	reported	3l3kRv	24.9568
class	Coriobacteriia	rs240104	C	T	-0.0603429	0.0126849	1.52e-06	17577	NA	TRUE	reported	3l3kRv	22.6296
class	Coriobacteriia	rs11250875	C	T	0.06075	0.0130939	4.83e-06	17690	0.93925	TRUE	reported	3l3kRv	21.5256
class	Coriobacteriia	rs34739816	T	G	0.0965017	0.0207666	3.88e-06	16593	0.903498	TRUE	reported	3l3kRv	21.5943
class	Coriobacteriia	rs76779974	G	C	0.0774888	0.0171877	5.63e-06	16419	0.922511	TRUE	reported	3l3kRv	20.3256
class	Coriobacteriia	rs80046645	G	C	0.25584	0.0561995	4.66e-06	3204	0.74416	TRUE	reported	3l3kRv	20.7239
class	Coriobacteriia	rs45480394	G	T	-0.0504262	0.0113307	9.71e-06	17413	NA	TRUE	reported	3l3kRv	19.8061
class	Coriobacteriia	rs1816223	G	A	-0.0586265	0.0129006	4.84e-06	17688	NA	TRUE	reported	3l3kRv	20.6523
class	Coriobacteriia	rs7898585	C	T	0.0731501	0.0164186	5.25e-06	17691	0.92685	TRUE	reported	3l3kRv	19.85
class	Coriobacteriia	rs67561917	G	A	-0.0714367	0.0154113	5.39e-06	17333	NA	TRUE	reported	3l3kRv	21.4863
class	Coriobacteriia	rs3025411	G	A	0.0926543	0.0209468	8.27e-06	15671	0.907346	TRUE	reported	3l3kRv	19.5657
class	Coriobacteriia	rs11656361	C	A	0.0773006	0.017553	8.02e-06	16665	0.922699	TRUE	reported	3l3kRv	19.3939
class	Coriobacteriia	rs1397793	A	G	-0.0498855	0.0112446	9.77e-06	17527	NA	TRUE	reported	3l3kRv	19.6815
class	Coriobacteriia	rs11073596	G	T	0.0510212	0.0114339	8.14e-06	17527	0.948979	TRUE	reported	3l3kRv	19.9118
class	Coriobacteriia	rs2442778	A	G	-0.116408	0.0258545	9.03e-06	13472	NA	TRUE	reported	3l3kRv	20.2719
class	Coriobacteriia	rs7540303	T	C	0.0483227	0.0109062	9.62e-06	17691	0.951677	TRUE	reported	3l3kRv	19.6317
class	Coriobacteriia	rs62448869	A	T	-0.0486059	0.0108982	7.87e-06	17527	NA	TRUE	reported	3l3kRv	19.8914
class	Coriobacteriia	rs13307134	T	C	0.0565686	0.0126265	7.8e-06	17527	0.943431	TRUE	reported	3l3kRv	20.0718
class	Coriobacteriia	rs4880783	T	G	0.056503	0.0125055	5.9e-06	17691	0.943497	TRUE	reported	3l3kRv	20.4144
class	Coriobacteriia	rs12974142	A	G	0.0789796	0.0177205	8.51e-06	17413	0.92102	TRUE	reported	3l3kRv	19.8646
class	Coriobacteriia	rs8010111	A	G	-0.103377	0.0229286	6.9e-06	15996	NA	TRUE	reported	3l3kRv	20.3278
class	Deltaproteobacteria	rs6058181	T	C	0.0825716	0.0165958	3.4e-07	15100	0.917428	TRUE	reported	6x5bTh	24.755
class	Deltaproteobacteria	rs4506934	T	C	-0.0936514	0.02012	3.59e-06	15061	NA	TRUE	reported	6x5bTh	21.6656
class	Deltaproteobacteria	rs17791387	G	A	-0.0735881	0.0154246	1.6e-06	15071	NA	TRUE	reported	6x5bTh	22.7607
class	Deltaproteobacteria	rs2838334	A	G	0.0561722	0.0124124	5.45e-06	15168	0.943828	TRUE	reported	6x5bTh	20.4801
class	Deltaproteobacteria	rs9928243	A	C	-0.0538457	0.0117718	5.02e-06	15167	NA	TRUE	reported	6x5bTh	20.9227
class	Deltaproteobacteria	rs11599763	C	T	-0.0544219	0.0117397	3.94e-06	15168	NA	TRUE	reported	6x5bTh	21.49
class	Deltaproteobacteria	rs112381107	T	C	0.206594	0.0456908	4.63e-06	4457	0.793406	TRUE	reported	6x5bTh	20.4446
class	Deltaproteobacteria	rs17084793	A	G	-0.0710762	0.015953	5.69e-06	15164	NA	TRUE	reported	6x5bTh	19.8501
class	Deltaproteobacteria	rs2692012	G	A	0.110335	0.0253336	3.14e-06	13104	0.889665	TRUE	reported	6x5bTh	18.9685
class	Deltaproteobacteria	rs1035691	G	A	-0.055176	0.0121602	9.65e-06	15168	NA	TRUE	reported	6x5bTh	20.5883
class	Deltaproteobacteria	rs62020470	G	A	-0.0585411	0.0129358	4.85e-06	15168	NA	TRUE	reported	6x5bTh	20.4801
class	Deltaproteobacteria	rs16851319	C	G	-0.0705516	0.0150849	5.68e-06	15154	NA	TRUE	reported	6x5bTh	21.8739
class	Deltaproteobacteria	rs3935584	T	C	-0.0523485	0.011566	7.5e-06	15166	NA	TRUE	reported	6x5bTh	20.4851
class	Deltaproteobacteria	rs55744759	G	A	-0.0779693	0.0170738	7.31e-06	15168	NA	TRUE	reported	6x5bTh	20.8538
class	Erysipelotrichia	rs62504403	T	C	0.0681159	0.0127883	1.12e-07	16981	0.931884	TRUE	reported	dzmsKA	28.3706
class	Erysipelotrichia	rs7234058	C	T	-0.0945759	0.0194091	9.12e-07	16874	NA	TRUE	reported	dzmsKA	23.7438
class	Erysipelotrichia	rs17530232	G	A	0.10305	0.0224648	2.79e-06	16622	0.89695	TRUE	reported	dzmsKA	21.0423
class	Erysipelotrichia	rs2300774	A	G	0.0524152	0.0106784	8.95e-07	18216	0.947585	TRUE	reported	dzmsKA	24.0937
class	Erysipelotrichia	rs35161940	C	T	-0.0806041	0.0167641	1.85e-06	18213	NA	TRUE	reported	dzmsKA	23.1182
class	Erysipelotrichia	rs10781552	T	C	-0.0552212	0.0116074	2.33e-06	17789	NA	TRUE	reported	dzmsKA	22.6329
class	Erysipelotrichia	rs8003149	T	C	0.0538798	0.0116888	4.08e-06	18213	0.94612	TRUE	reported	dzmsKA	21.2477
class	Erysipelotrichia	rs4078432	T	C	-0.0608929	0.0133764	4.23e-06	17789	NA	TRUE	reported	dzmsKA	20.7232
class	Erysipelotrichia	rs1074800	G	A	0.0492438	0.010887	6.15e-06	17789	0.950756	TRUE	reported	dzmsKA	20.459
class	Erysipelotrichia	rs56970041	G	T	0.0724144	0.0164471	5.4e-06	18217	0.927586	TRUE	reported	dzmsKA	19.3854
class	Erysipelotrichia	rs7826267	G	T	-0.0839071	0.0199131	9.28e-06	17586	NA	TRUE	reported	dzmsKA	17.755
class	Erysipelotrichia	rs1884466	T	C	-0.0475363	0.0106939	9.53e-06	18205	NA	TRUE	reported	dzmsKA	19.7598
class	Erysipelotrichia	rs290833	G	T	-0.0497374	0.0111376	8.03e-06	17789	NA	TRUE	reported	dzmsKA	19.9425
class	Gammaproteobacteria	rs6706173	C	A	0.074251	0.0146392	1.99e-07	16020	0.925749	TRUE	reported	IVsNEb	25.7257
class	Gammaproteobacteria	rs11181912	A	G	-0.0579153	0.0118796	9.95e-07	16017	NA	TRUE	reported	IVsNEb	23.7673
class	Gammaproteobacteria	rs79795896	G	A	-0.15921	0.0351373	7.92e-06	7577	NA	TRUE	reported	IVsNEb	20.5307
class	Gammaproteobacteria	rs2234691	C	T	0.0762905	0.0171962	8.39e-06	16011	0.923709	TRUE	reported	IVsNEb	19.6823
class	Gammaproteobacteria	rs6469506	A	T	0.0541424	0.0116333	3.29e-06	16023	0.945858	TRUE	reported	IVsNEb	21.6605
class	Gammaproteobacteria	rs12404135	G	A	-0.0788843	0.0172415	8.89e-06	15231	NA	TRUE	reported	IVsNEb	20.9329
class	Gammaproteobacteria	rs9973122	A	T	0.0740614	0.0162596	6.77e-06	15650	0.925939	TRUE	reported	IVsNEb	20.7473
class	Gammaproteobacteria	rs9494710	T	C	-0.0549673	0.0120924	4.55e-06	15650	NA	TRUE	reported	IVsNEb	20.6625
class	Gammaproteobacteria	rs75101789	T	C	0.0729012	0.0163003	8.79e-06	16024	0.927099	TRUE	reported	IVsNEb	20.0023
class	Lentisphaeria	rs2825714	G	A	-0.13741	0.0289246	1.72e-06	4734	NA	TRUE	reported	ibg9Rk	22.5685
class	Lentisphaeria	rs17114848	A	G	0.152377	0.0324332	4.06e-06	4734	0.847623	TRUE	reported	ibg9Rk	22.0729
class	Lentisphaeria	rs77599476	G	A	0.230292	0.0480168	1.86e-06	3722	0.769708	TRUE	reported	ibg9Rk	23.0022
class	Lentisphaeria	rs11770843	T	C	0.109431	0.0234879	1.91e-06	4705	0.890569	TRUE	reported	ibg9Rk	21.7066
class	Lentisphaeria	rs72640280	G	A	0.220207	0.0486196	5.18e-06	3816	0.779793	TRUE	reported	ibg9Rk	20.5134
class	Lentisphaeria	rs62570196	T	C	-0.21635	0.0439866	1.08e-06	3712	NA	TRUE	reported	ibg9Rk	24.1922
class	Lentisphaeria	rs2731834	G	C	0.109438	0.023693	4.24e-06	4733	0.890562	TRUE	reported	ibg9Rk	21.3351
class	Lentisphaeria	rs2031282	G	A	0.122369	0.0270329	4.38e-06	4734	0.877631	TRUE	reported	ibg9Rk	20.4905
class	Lentisphaeria	rs1002941	A	G	0.105025	0.0233484	8.15e-06	4734	0.894975	TRUE	reported	ibg9Rk	20.2334
class	Lentisphaeria	rs73113483	A	T	-0.131217	0.0288713	8.66e-06	4718	NA	TRUE	reported	ibg9Rk	20.6561
class	Melainabacteria	rs9864379	C	T	-0.159735	0.0292553	5.36e-08	5777	NA	TRUE	reported	WkEYbq	29.8118
class	Melainabacteria	rs11150282	C	T	0.0989488	0.0196972	6.03e-07	5873	0.901051	TRUE	reported	WkEYbq	25.2356
class	Melainabacteria	rs16851659	C	G	-0.0896103	0.0186432	1.27e-06	5884	NA	TRUE	reported	WkEYbq	23.1033
class	Melainabacteria	rs73074665	T	A	0.166216	0.0355728	2.87e-06	5758	0.833784	TRUE	reported	WkEYbq	21.8328
class	Melainabacteria	rs4129395	A	G	0.0896187	0.0185106	1.48e-06	5887	0.910381	TRUE	reported	WkEYbq	23.44
class	Melainabacteria	rs79790072	C	T	0.226722	0.0487841	3.29e-06	4107	0.773278	TRUE	reported	WkEYbq	21.5989
class	Melainabacteria	rs10738747	A	G	0.0814624	0.0184409	9.96e-06	5884	0.918538	TRUE	reported	WkEYbq	19.5141
class	Melainabacteria	rs1221147	A	T	0.123968	0.0278958	7.11e-06	5768	0.876032	TRUE	reported	WkEYbq	19.7488
class	Melainabacteria	rs113884518	C	T	-0.205352	0.0454982	8.06e-06	4442	NA	TRUE	reported	WkEYbq	20.3708
class	Melainabacteria	rs789069	C	A	-0.103539	0.0234287	6.85e-06	5879	NA	TRUE	reported	WkEYbq	19.5305
class	Melainabacteria	rs367480	A	G	-0.083758	0.0185796	8.2e-06	5887	NA	TRUE	reported	WkEYbq	20.3226
class	Melainabacteria	rs28678345	C	T	0.214848	0.0470878	6.69e-06	4323	0.785152	TRUE	reported	WkEYbq	20.8184
class	Melainabacteria	rs10148250	A	G	0.0861928	0.0193381	8.67e-06	5453	0.913807	TRUE	reported	WkEYbq	19.8662
class	Methanobacteria	rs10202904	G	T	-0.121754	0.0235357	3.01e-07	3695	NA	TRUE	reported	vIRBOD	26.7615
class	Methanobacteria	rs73457410	G	A	0.21534	0.0436695	1.41e-06	3498	0.78466	TRUE	reported	vIRBOD	24.316
class	Methanobacteria	rs6776814	C	T	-0.199566	0.0411825	1.63e-06	3385	NA	TRUE	reported	vIRBOD	23.4827
class	Methanobacteria	rs894996	A	C	0.216999	0.0449076	1.88e-06	3582	0.783001	TRUE	reported	vIRBOD	23.3495
class	Methanobacteria	rs75208022	T	C	-0.227245	0.048763	5.92e-06	3203	NA	TRUE	reported	vIRBOD	21.7173
class	Methanobacteria	rs12825290	G	C	-0.216781	0.0493496	6.08e-06	3144	NA	TRUE	reported	vIRBOD	19.2963
class	Methanobacteria	rs56131665	A	G	0.178661	0.039298	6.18e-06	3572	0.821339	TRUE	reported	vIRBOD	20.669
class	Methanobacteria	rs11018665	T	A	0.111465	0.0250516	6.52e-06	3698	0.888535	TRUE	reported	vIRBOD	19.7975
class	Methanobacteria	rs4257531	A	G	0.164498	0.0364959	7.44e-06	3162	0.835502	TRUE	reported	vIRBOD	20.3158
class	Methanobacteria	rs6508769	C	T	0.153519	0.0344519	8.23e-06	3319	0.846481	TRUE	reported	vIRBOD	19.8564
class	Methanobacteria	rs73068003	T	G	-0.15814	0.0351803	8.45e-06	3692	NA	TRUE	reported	vIRBOD	20.2063
class	Methanobacteria	rs10424197	A	G	-0.111274	0.0247517	9.28e-06	3698	NA	TRUE	reported	vIRBOD	20.2106
class	Mollicutes	rs74603314	C	T	0.221639	0.0462918	1.56e-06	4499	0.778361	TRUE	reported	CeiHaP	22.9238
class	Mollicutes	rs10108398	A	G	0.0769142	0.0153953	1.09e-06	10932	0.923086	TRUE	reported	CeiHaP	24.9596
class	Mollicutes	rs11890098	G	A	0.074438	0.0153389	9.57e-07	11392	0.925562	TRUE	reported	CeiHaP	23.5507
class	Mollicutes	rs72901605	C	T	-0.0841852	0.0178119	3.26e-06	10526	NA	TRUE	reported	CeiHaP	22.3383
class	Mollicutes	rs3768491	G	A	-0.0681052	0.0149061	4.23e-06	11002	NA	TRUE	reported	CeiHaP	20.8753
class	Mollicutes	rs17214486	A	C	0.06099	0.0135623	6.61e-06	11387	0.93901	TRUE	reported	CeiHaP	20.2233
class	Mollicutes	rs12566890	G	T	-0.101147	0.0230978	3.65e-06	11371	NA	TRUE	reported	CeiHaP	19.1763
class	Mollicutes	rs78169027	G	A	-0.108283	0.0237289	5.88e-06	10542	NA	TRUE	reported	CeiHaP	20.824
class	Mollicutes	rs4885016	C	T	-0.0819606	0.0181628	7.27e-06	11388	NA	TRUE	reported	CeiHaP	20.3632
class	Mollicutes	rs28537087	A	G	0.0820873	0.0188312	8.07e-06	11382	0.917913	TRUE	reported	CeiHaP	19.0019
class	Mollicutes	rs2464826	C	A	0.0944239	0.0211806	8.4e-06	10998	0.905576	TRUE	reported	CeiHaP	19.8741
class	Mollicutes	rs6043847	C	T	-0.114937	0.0248606	4.55e-06	11130	NA	TRUE	reported	CeiHaP	21.3746
class	Negativicutes	rs1643968	C	T	-0.0565284	0.0112298	4.15e-07	18170	NA	TRUE	reported	HRfO5N	25.339
class	Negativicutes	rs60274479	C	T	-0.0659623	0.0134137	1.16e-06	17610	NA	TRUE	reported	HRfO5N	24.1822
class	Negativicutes	rs13086907	A	G	0.0625312	0.0131735	1.95e-06	18163	0.937469	TRUE	reported	HRfO5N	22.5315
class	Negativicutes	rs73232831	A	G	-0.151829	0.0314932	1.87e-06	9382	NA	TRUE	reported	HRfO5N	23.2421
class	Negativicutes	rs71405394	A	G	-0.114178	0.02405	2.17e-06	13861	NA	TRUE	reported	HRfO5N	22.539
class	Negativicutes	rs61249479	C	A	0.0777075	0.0168628	2.95e-06	18165	0.922292	TRUE	reported	HRfO5N	21.2357
class	Negativicutes	rs1447205	C	G	-0.0502053	0.0108382	2.93e-06	18165	NA	TRUE	reported	HRfO5N	21.4578
class	Negativicutes	rs4722181	G	T	0.0501306	0.0105798	2e-06	18163	0.949869	TRUE	reported	HRfO5N	22.4518
class	Negativicutes	rs4463806	C	T	-0.0543966	0.0129365	7.81e-06	18160	NA	TRUE	reported	HRfO5N	17.6811
class	Negativicutes	rs9423647	A	G	0.047817	0.0105282	6.06e-06	18164	0.952183	TRUE	reported	HRfO5N	20.628
class	Negativicutes	rs2834062	G	A	0.0489057	0.0108842	8.44e-06	18171	0.951094	TRUE	reported	HRfO5N	20.1897
class	Negativicutes	rs1649999	G	A	0.0748989	0.0166458	7.58e-06	18036	0.925101	TRUE	reported	HRfO5N	20.2462
class	Negativicutes	rs1135612	A	G	0.0529785	0.0119177	9.26e-06	18164	0.947021	TRUE	reported	HRfO5N	19.7614
class	Verrucomicrobiae	rs11729256	C	T	0.0749798	0.0150177	6.73e-07	11861	0.92502	TRUE	reported	Yjme5C	24.9277
class	Verrucomicrobiae	rs4936098	G	A	0.0648843	0.0135928	1.12e-06	11858	0.935116	TRUE	reported	Yjme5C	22.7856
class	Verrucomicrobiae	rs9349825	G	A	-0.0704036	0.0147128	2.54e-06	11858	NA	TRUE	reported	Yjme5C	22.8981
class	Verrucomicrobiae	rs74542928	C	T	0.112164	0.0236422	1.63e-06	11216	0.887836	TRUE	reported	Yjme5C	22.5076
class	Verrucomicrobiae	rs3995795	T	C	0.0641275	0.0140995	5.19e-06	11690	0.935872	TRUE	reported	Yjme5C	20.6863
class	Verrucomicrobiae	rs2602429	T	C	0.0746844	0.0156194	2.58e-06	11690	0.925316	TRUE	reported	Yjme5C	22.8628
class	Verrucomicrobiae	rs4242783	A	G	0.0689292	0.0147693	2.64e-06	11690	0.931071	TRUE	reported	Yjme5C	21.7815
class	Verrucomicrobiae	rs11184341	C	G	0.0655342	0.0142231	4.13e-06	11864	0.934466	TRUE	reported	Yjme5C	21.2299
class	Verrucomicrobiae	rs61779207	A	G	-0.0758309	0.0167762	6.72e-06	11591	NA	TRUE	reported	Yjme5C	20.4318
class	Verrucomicrobiae	rs117107102	G	A	0.204683	0.0431573	2.92e-06	4975	0.795317	TRUE	reported	Yjme5C	22.4934
class	Verrucomicrobiae	rs12908520	A	G	0.0618926	0.0130946	2.17e-06	11863	0.938107	TRUE	reported	Yjme5C	22.3404
class	Verrucomicrobiae	rs111862613	C	T	0.090699	0.0196746	3.74e-06	11621	0.909301	TRUE	reported	Yjme5C	21.2517
class	Verrucomicrobiae	rs941682	A	G	-0.0631436	0.0143767	9.61e-06	11809	NA	TRUE	reported	Yjme5C	19.2902
family	Acidaminococcaceae	rs6923842	C	T	-0.0796106	0.0169192	2.21e-06	11904	NA	TRUE	reported	ludQJu	22.1401
family	Acidaminococcaceae	rs6589457	G	A	0.165911	0.0349516	2.32e-06	7386	0.834089	TRUE	reported	ludQJu	22.5328
family	Acidaminococcaceae	rs2933324	G	A	-0.0662557	0.0140257	2.24e-06	12525	NA	TRUE	reported	ludQJu	22.3152
family	Acidaminococcaceae	rs262812	C	T	-0.065675	0.0142257	3.25e-06	12099	NA	TRUE	reported	ludQJu	21.3135
family	Acidaminococcaceae	rs74540770	A	G	-0.108969	0.0243533	7.09e-06	10606	NA	TRUE	reported	ludQJu	20.0213
family	Acidaminococcaceae	rs6427992	C	G	-0.0595857	0.01296	4.24e-06	12527	NA	TRUE	reported	ludQJu	21.1384
family	Acidaminococcaceae	rs45497800	C	T	-0.117863	0.0257351	5.86e-06	11316	NA	TRUE	reported	ludQJu	20.975
family	Acidaminococcaceae	rs78702810	C	T	-0.143755	0.0323244	9.16e-06	7992	NA	TRUE	reported	ludQJu	19.7782
family	Actinomycetaceae	rs35011108	G	A	0.241826	0.0503796	1.83e-06	3630	0.758174	TRUE	reported	iVhPeA	23.0408
family	Actinomycetaceae	rs2889192	T	G	0.0887537	0.0195009	3.64e-06	7710	0.911246	TRUE	reported	iVhPeA	20.7141
family	Actinomycetaceae	rs34583783	T	G	0.123756	0.026427	5.48e-06	7710	0.876244	TRUE	reported	iVhPeA	21.9299
family	Actinomycetaceae	rs58484246	C	T	0.0761407	0.0169007	6.12e-06	7710	0.923859	TRUE	reported	iVhPeA	20.2967
family	Actinomycetaceae	rs4073240	A	G	0.0747546	0.0164684	6.05e-06	7710	0.925245	TRUE	reported	iVhPeA	20.6051
family	Alcaligenaceae	rs62191117	G	A	0.0684302	0.0133636	2.76e-07	16688	0.93157	TRUE	reported	5Ommcs	26.221
family	Alcaligenaceae	rs9537886	C	A	-0.0570888	0.0110683	2.35e-07	16807	NA	TRUE	reported	5Ommcs	26.6038
family	Alcaligenaceae	rs4033856	T	C	0.081834	0.0168931	1.03e-06	15623	0.918166	TRUE	reported	5Ommcs	23.4665
family	Alcaligenaceae	rs67737557	G	C	0.0738409	0.0151678	1.04e-06	15876	0.926159	TRUE	reported	5Ommcs	23.7001
family	Alcaligenaceae	rs17000015	T	A	-0.0609257	0.0125363	1.13e-06	16377	NA	TRUE	reported	5Ommcs	23.619
family	Alcaligenaceae	rs2367850	C	G	0.0629104	0.0131712	1.85e-06	16377	0.93709	TRUE	reported	5Ommcs	22.8136
family	Alcaligenaceae	rs7638039	C	T	0.0603335	0.0127779	2.7e-06	16791	0.939666	TRUE	reported	5Ommcs	22.2946
family	Alcaligenaceae	rs6087811	G	T	-0.0927044	0.0200457	3.37e-06	15868	NA	TRUE	reported	5Ommcs	21.3875
family	Alcaligenaceae	rs62395635	C	T	0.110583	0.0238514	3.35e-06	14802	0.889417	TRUE	reported	5Ommcs	21.4955
family	Alcaligenaceae	rs112159068	T	A	0.131484	0.0281089	3.56e-06	11656	0.868516	TRUE	reported	5Ommcs	21.8806
family	Alcaligenaceae	rs6969323	C	A	-0.0593564	0.0129137	3.89e-06	16810	NA	TRUE	reported	5Ommcs	21.127
family	Alcaligenaceae	rs7302582	C	G	-0.106817	0.023298	3.34e-06	15113	NA	TRUE	reported	5Ommcs	21.0203
family	Alcaligenaceae	rs1153990	G	A	-0.058727	0.0128306	5.97e-06	16808	NA	TRUE	reported	5Ommcs	20.95
family	Alcaligenaceae	rs9964679	G	A	0.0537051	0.0116008	4.47e-06	16810	0.946295	TRUE	reported	5Ommcs	21.4316
family	Alcaligenaceae	rs112135816	G	T	-0.0775052	0.0171554	5.28e-06	15545	NA	TRUE	reported	5Ommcs	20.4109
family	Alcaligenaceae	rs2040996	C	T	-0.0490922	0.0110231	7.8e-06	16801	NA	TRUE	reported	5Ommcs	19.8342
family	Alcaligenaceae	rs147968	T	C	0.0489475	0.0110321	9.13e-06	16810	0.951052	TRUE	reported	5Ommcs	19.6855
family	Alcaligenaceae	rs74776516	G	T	-0.0944052	0.0213287	6.85e-06	14502	NA	TRUE	reported	5Ommcs	19.5914
family	Alcaligenaceae	rs28480294	C	T	-0.0516967	0.0115503	6.61e-06	16377	NA	TRUE	reported	5Ommcs	20.0326
family	Alcaligenaceae	rs79846372	G	A	0.0882459	0.0198328	6.99e-06	16186	0.911754	TRUE	reported	5Ommcs	19.798
family	Bacteroidaceae	rs6795673	T	C	0.0538565	0.0105251	3.38e-07	18301	0.946143	TRUE	reported	wKFvSn	26.1832
family	Bacteroidaceae	rs28757219	A	T	0.0818398	0.0170319	1.29e-06	14833	0.91816	TRUE	reported	wKFvSn	23.089
family	Bacteroidaceae	rs9507307	T	C	0.0604456	0.0129128	2.13e-06	18184	0.939554	TRUE	reported	wKFvSn	21.9124
family	Bacteroidaceae	rs66474973	T	G	0.0812515	0.0164479	6.81e-07	17405	0.918748	TRUE	reported	wKFvSn	24.403
family	Bacteroidaceae	rs11585893	G	A	-0.0740746	0.0147633	1.8e-06	17821	NA	TRUE	reported	wKFvSn	25.175
family	Bacteroidaceae	rs495004	G	C	-0.0607475	0.0129865	3.42e-06	17707	NA	TRUE	reported	wKFvSn	21.8811
family	Bacteroidaceae	rs17619981	G	T	0.0880978	0.0187002	2.69e-06	15801	0.911902	TRUE	reported	wKFvSn	22.1941
family	Bacteroidaceae	rs2023437	C	T	-0.0782324	0.0167634	5.02e-06	17484	NA	TRUE	reported	wKFvSn	21.7796
family	Bacteroidaceae	rs66710942	T	C	0.0488038	0.0107412	5.86e-06	17821	0.951196	TRUE	reported	wKFvSn	20.6443
family	Bacteroidaceae	rs13207588	G	A	-0.059205	0.0131195	7.49e-06	17707	NA	TRUE	reported	wKFvSn	20.365
family	Bacteroidaceae	rs2366421	A	T	-0.0528153	0.0117124	7.65e-06	18299	NA	TRUE	reported	wKFvSn	20.3341
family	Bacteroidaceae	rs1340391	C	T	-0.0592004	0.0132244	6.73e-06	18302	NA	TRUE	reported	wKFvSn	20.0399
family	BacteroidalesS24.7	rs738193	C	T	0.0847328	0.0165856	3.82e-07	7778	0.915267	TRUE	reported	CY8fOA	26.1
family	BacteroidalesS24.7	rs941000	T	C	0.0850266	0.0163382	3.16e-07	7778	0.914973	TRUE	reported	CY8fOA	27.0831
family	BacteroidalesS24.7	rs689695	A	C	0.0814578	0.0167057	1.28e-06	7954	0.918542	TRUE	reported	CY8fOA	23.7759
family	BacteroidalesS24.7	rs17043785	C	T	-0.176187	0.0347133	5.12e-07	5208	NA	TRUE	reported	CY8fOA	25.7606
family	BacteroidalesS24.7	rs10872669	G	A	-0.123071	0.0275665	9.49e-06	7368	NA	TRUE	reported	CY8fOA	19.9317
family	BacteroidalesS24.7	rs12748533	T	G	-0.0821108	0.0172701	2.59e-06	7948	NA	TRUE	reported	CY8fOA	22.6054
family	BacteroidalesS24.7	rs6831034	A	T	-0.0956546	0.0205228	6.1e-06	7576	NA	TRUE	reported	CY8fOA	21.7239
family	BacteroidalesS24.7	rs61508842	C	T	0.122574	0.0272389	7.83e-06	7576	0.877426	TRUE	reported	CY8fOA	20.2498
family	BacteroidalesS24.7	rs78609301	G	A	-0.0867065	0.0195709	7.09e-06	7953	NA	TRUE	reported	CY8fOA	19.6283
family	BacteroidalesS24.7	rs11135366	G	C	0.0842142	0.0183739	8.78e-06	7953	0.915786	TRUE	reported	CY8fOA	21.0072
family	BacteroidalesS24.7	rs7217209	T	C	0.0843019	0.0187308	8.43e-06	7745	0.915698	TRUE	reported	CY8fOA	20.2564
family	Bifidobacteriaceae	rs182549	T	C	0.11707	0.0126703	5.94e-20	14915	0.88293	TRUE	reported	m9YbSg	85.3717
family	Bifidobacteriaceae	rs7570971	C	A	0.112508	0.0125178	2.53e-19	14795	0.887492	TRUE	reported	m9YbSg	80.7808
family	Bifidobacteriaceae	rs7322849	C	T	0.110676	0.0200996	1.74e-08	14915	0.889324	TRUE	reported	m9YbSg	30.3202
family	Bifidobacteriaceae	rs6430601	G	T	0.0845099	0.016945	2.46e-07	14913	0.91549	TRUE	reported	m9YbSg	24.8732
family	Bifidobacteriaceae	rs1961273	T	C	0.0688125	0.0131699	1.7e-07	14915	0.931188	TRUE	reported	m9YbSg	27.3004
family	Bifidobacteriaceae	rs1879087	T	C	0.105039	0.0239306	1.05e-06	9168	0.894961	TRUE	reported	m9YbSg	19.2662
family	Bifidobacteriaceae	rs638382	C	T	-0.0602866	0.0122474	5.56e-07	14148	NA	TRUE	reported	m9YbSg	24.2301
family	Bifidobacteriaceae	rs76671854	G	C	-0.0892981	0.0183177	1.04e-06	13923	NA	TRUE	reported	m9YbSg	23.7653
family	Bifidobacteriaceae	rs4957061	C	T	0.0569873	0.0116907	1.15e-06	14795	0.943013	TRUE	reported	m9YbSg	23.7614
family	Bifidobacteriaceae	rs10841473	C	G	-0.0613031	0.0128844	2.28e-06	14914	NA	TRUE	reported	m9YbSg	22.6378
family	Bifidobacteriaceae	rs4567981	A	T	0.0577763	0.0117388	8.88e-07	14795	0.942224	TRUE	reported	m9YbSg	24.2242
family	Bifidobacteriaceae	rs13020688	A	G	0.0584045	0.0122081	1.57e-06	14795	0.941596	TRUE	reported	m9YbSg	22.8872
family	Bifidobacteriaceae	rs677208	C	G	0.0728589	0.0164821	6e-06	14915	0.927141	TRUE	reported	m9YbSg	19.5408
family	Bifidobacteriaceae	rs11745923	T	G	0.0579759	0.0121021	2.49e-06	14914	0.942024	TRUE	reported	m9YbSg	22.9494
family	Bifidobacteriaceae	rs12446429	C	T	0.0810099	0.019073	8.53e-06	14008	0.91899	TRUE	reported	m9YbSg	18.04
family	Bifidobacteriaceae	rs11655079	C	T	-0.0586146	0.0129952	5.92e-06	14912	NA	TRUE	reported	m9YbSg	20.3446
family	Bifidobacteriaceae	rs540489	G	T	-0.0632518	0.013817	5.37e-06	14688	NA	TRUE	reported	m9YbSg	20.9567
family	Bifidobacteriaceae	rs857444	T	C	0.0553965	0.0120669	3.82e-06	14914	0.944603	TRUE	reported	m9YbSg	21.0752
family	Bifidobacteriaceae	rs10857328	A	T	0.0562	0.0126395	7.24e-06	14915	0.9438	TRUE	reported	m9YbSg	19.7703
family	Bifidobacteriaceae	rs10831953	A	G	0.0537537	0.0123746	9.95e-06	14915	0.946246	TRUE	reported	m9YbSg	18.8693
family	Bifidobacteriaceae	rs7174549	T	C	0.0551726	0.0124655	6.87e-06	14915	0.944827	TRUE	reported	m9YbSg	19.5898
family	Bifidobacteriaceae	rs73797465	G	T	-0.0942612	0.0208421	4.85e-06	14795	NA	TRUE	reported	m9YbSg	20.4542
family	Bifidobacteriaceae	rs12465599	G	A	0.0530218	0.0117672	7.13e-06	14915	0.946978	TRUE	reported	m9YbSg	20.3032
family	Bifidobacteriaceae	rs55888705	G	A	0.053673	0.0120586	8.66e-06	14914	0.946327	TRUE	reported	m9YbSg	19.8114
family	Bifidobacteriaceae	rs6899771	G	A	-0.0914312	0.0202604	7.28e-06	14150	NA	TRUE	reported	m9YbSg	20.3655
family	Bifidobacteriaceae	rs7588568	C	A	-0.060716	0.0130605	3.73e-06	14913	NA	TRUE	reported	m9YbSg	21.6115
family	Christensenellaceae	rs62573205	A	G	-0.0654804	0.0133503	1.49e-06	16838	NA	TRUE	reported	pbgZ33	24.057
family	Christensenellaceae	rs870002	T	C	0.0488951	0.0109817	6.54e-06	16847	0.951105	TRUE	reported	pbgZ33	19.8241
family	Christensenellaceae	rs12657403	G	A	0.078108	0.0171887	5.59e-06	16245	0.921892	TRUE	reported	pbgZ33	20.6493
family	Christensenellaceae	rs117186816	A	G	-0.206476	0.0436362	6.52e-06	4310	NA	TRUE	reported	pbgZ33	22.3894
family	Christensenellaceae	rs9608766	C	T	-0.0682134	0.01496	3.33e-06	16185	NA	TRUE	reported	pbgZ33	20.7911
family	Christensenellaceae	rs4076564	A	G	-0.188623	0.039209	8.06e-06	3730	NA	TRUE	reported	pbgZ33	23.1429
family	Christensenellaceae	rs4805124	G	C	0.0486508	0.0109067	8.36e-06	16847	0.951349	TRUE	reported	pbgZ33	19.8973
family	Christensenellaceae	rs72706624	T	G	0.0882626	0.0197575	6.38e-06	14869	0.911737	TRUE	reported	pbgZ33	19.9568
family	Christensenellaceae	rs77867022	T	G	-0.160443	0.0379589	8.82e-06	4033	NA	TRUE	reported	pbgZ33	17.8656
family	Christensenellaceae	rs7211194	T	C	0.0492094	0.0110916	9.94e-06	16436	0.950791	TRUE	reported	pbgZ33	19.6836
family	Christensenellaceae	rs892686	G	A	0.0506107	0.0109651	4.12e-06	16847	0.949389	TRUE	reported	pbgZ33	21.3041
family	Christensenellaceae	rs12380890	G	A	-0.0503972	0.0111047	5.78e-06	16846	NA	TRUE	reported	pbgZ33	20.5966
family	Clostridiaceae1	rs12186080	A	G	0.0748236	0.016246	5.34e-06	14244	0.925176	TRUE	reported	GJ6K1L	21.2122
family	Clostridiaceae1	rs2795528	A	G	-0.180969	0.0390911	3.81e-06	6411	NA	TRUE	reported	GJ6K1L	21.4315
family	Clostridiaceae1	rs550843	C	T	-0.0734787	0.0168383	7.09e-06	14234	NA	TRUE	reported	GJ6K1L	19.0425
family	Clostridiaceae1	rs12341505	A	G	0.0814503	0.0179338	4.54e-06	14250	0.91855	TRUE	reported	GJ6K1L	20.6272
family	Clostridiaceae1	rs4723021	C	T	-0.106376	0.0241944	7.42e-06	13682	NA	TRUE	reported	GJ6K1L	19.3313
family	Clostridiaceae1	rs881532	G	A	-0.0533035	0.0119011	7.9e-06	14250	NA	TRUE	reported	GJ6K1L	20.0604
family	Clostridiaceae1	rs2817172	T	C	0.0563367	0.012392	5.27e-06	13789	0.943663	TRUE	reported	GJ6K1L	20.668
family	Clostridiaceae1	rs10875374	T	C	-0.0536759	0.0119436	8.1e-06	14253	NA	TRUE	reported	GJ6K1L	20.1971
family	Clostridiaceae1	rs12490337	G	C	-0.0616944	0.013693	6.91e-06	14253	NA	TRUE	reported	GJ6K1L	20.2999
family	Clostridiaceae1	rs62397761	G	A	0.0615805	0.0136198	9.08e-06	14248	0.93842	TRUE	reported	GJ6K1L	20.443
family	Clostridiaceae1	rs56188186	G	A	0.0967774	0.0217471	8.24e-06	13218	0.903223	TRUE	reported	GJ6K1L	19.8036
family	ClostridialesvadinBB60	rs55682560	T	C	-0.131519	0.0261319	4.97e-07	9183	NA	TRUE	reported	Xh8fq9	25.3302
family	ClostridialesvadinBB60	rs9979874	C	G	-0.0738925	0.0150911	1.05e-06	10506	NA	TRUE	reported	Xh8fq9	23.9749
family	ClostridialesvadinBB60	rs28691777	T	C	0.137134	0.0266996	6.96e-07	10199	0.862866	TRUE	reported	Xh8fq9	26.3802
family	ClostridialesvadinBB60	rs6588624	A	G	-0.0662317	0.0138147	1.79e-06	10512	NA	TRUE	reported	Xh8fq9	22.9853
family	ClostridialesvadinBB60	rs7538034	G	T	-0.078598	0.0165982	2.37e-06	10420	NA	TRUE	reported	Xh8fq9	22.4233
family	ClostridialesvadinBB60	rs66714985	C	A	0.116908	0.0252447	4.85e-06	10512	0.883092	TRUE	reported	Xh8fq9	21.446
family	ClostridialesvadinBB60	rs118104867	T	C	0.214464	0.0455098	3.44e-06	4095	0.785536	TRUE	reported	Xh8fq9	22.2075
family	ClostridialesvadinBB60	rs2191834	T	G	0.0746375	0.0159136	2.5e-06	10511	0.925362	TRUE	reported	Xh8fq9	21.9977
family	ClostridialesvadinBB60	rs7725895	G	A	-0.116224	0.0240367	3.94e-06	10512	NA	TRUE	reported	Xh8fq9	23.3797
family	ClostridialesvadinBB60	rs7226487	G	A	-0.0643682	0.0138701	3.58e-06	10505	NA	TRUE	reported	Xh8fq9	21.5368
family	ClostridialesvadinBB60	rs10517600	G	T	0.0626993	0.0139364	6.83e-06	10512	0.937301	TRUE	reported	Xh8fq9	20.2406
family	ClostridialesvadinBB60	rs17121075	A	G	0.0769254	0.0172234	7.91e-06	10512	0.923075	TRUE	reported	Xh8fq9	19.9482
family	ClostridialesvadinBB60	rs10904722	T	C	-0.0672314	0.0147123	5.05e-06	10512	NA	TRUE	reported	Xh8fq9	20.8825
family	ClostridialesvadinBB60	rs6755871	G	C	-0.0613825	0.0138976	9.33e-06	10500	NA	TRUE	reported	Xh8fq9	19.5079
family	ClostridialesvadinBB60	rs34088226	G	A	-0.117807	0.026924	7.66e-06	9716	NA	TRUE	reported	Xh8fq9	19.1454
family	ClostridialesvadinBB60	rs13409132	G	A	-0.165419	0.0352154	4.37e-06	5913	NA	TRUE	reported	Xh8fq9	22.0649
family	ClostridialesvadinBB60	rs989682	G	A	0.070194	0.0155364	6.85e-06	10129	0.929806	TRUE	reported	Xh8fq9	20.4126
family	Coriobacteriaceae	rs719099	G	A	0.0778402	0.0155815	5.43e-07	17687	0.92216	TRUE	reported	ScP0QD	24.9568
family	Coriobacteriaceae	rs240104	C	T	-0.0603429	0.0126849	1.52e-06	17577	NA	TRUE	reported	ScP0QD	22.6296
family	Coriobacteriaceae	rs11250875	C	T	0.06075	0.0130939	4.83e-06	17690	0.93925	TRUE	reported	ScP0QD	21.5256
family	Coriobacteriaceae	rs34739816	T	G	0.0965017	0.0207666	3.88e-06	16593	0.903498	TRUE	reported	ScP0QD	21.5943
family	Coriobacteriaceae	rs76779974	G	C	0.0774888	0.0171877	5.63e-06	16419	0.922511	TRUE	reported	ScP0QD	20.3256
family	Coriobacteriaceae	rs80046645	G	C	0.25584	0.0561995	4.66e-06	3204	0.74416	TRUE	reported	ScP0QD	20.7239
family	Coriobacteriaceae	rs45480394	G	T	-0.0504262	0.0113307	9.71e-06	17413	NA	TRUE	reported	ScP0QD	19.8061
family	Coriobacteriaceae	rs1816223	G	A	-0.0586265	0.0129006	4.84e-06	17688	NA	TRUE	reported	ScP0QD	20.6523
family	Coriobacteriaceae	rs7898585	C	T	0.0731501	0.0164186	5.25e-06	17691	0.92685	TRUE	reported	ScP0QD	19.85
family	Coriobacteriaceae	rs67561917	G	A	-0.0714367	0.0154113	5.39e-06	17333	NA	TRUE	reported	ScP0QD	21.4863
family	Coriobacteriaceae	rs3025411	G	A	0.0926543	0.0209468	8.27e-06	15671	0.907346	TRUE	reported	ScP0QD	19.5657
family	Coriobacteriaceae	rs11656361	C	A	0.0773006	0.017553	8.02e-06	16665	0.922699	TRUE	reported	ScP0QD	19.3939
family	Coriobacteriaceae	rs1397793	A	G	-0.0498855	0.0112446	9.77e-06	17527	NA	TRUE	reported	ScP0QD	19.6815
family	Coriobacteriaceae	rs11073596	G	T	0.0510212	0.0114339	8.14e-06	17527	0.948979	TRUE	reported	ScP0QD	19.9118
family	Coriobacteriaceae	rs2442778	A	G	-0.116408	0.0258545	9.03e-06	13472	NA	TRUE	reported	ScP0QD	20.2719
family	Coriobacteriaceae	rs7540303	T	C	0.0483227	0.0109062	9.62e-06	17691	0.951677	TRUE	reported	ScP0QD	19.6317
family	Coriobacteriaceae	rs62448869	A	T	-0.0486059	0.0108982	7.87e-06	17527	NA	TRUE	reported	ScP0QD	19.8914
family	Coriobacteriaceae	rs13307134	T	C	0.0565686	0.0126265	7.8e-06	17527	0.943431	TRUE	reported	ScP0QD	20.0718
family	Coriobacteriaceae	rs4880783	T	G	0.056503	0.0125055	5.9e-06	17691	0.943497	TRUE	reported	ScP0QD	20.4144
family	Coriobacteriaceae	rs12974142	A	G	0.0789796	0.0177205	8.51e-06	17413	0.92102	TRUE	reported	ScP0QD	19.8646
family	Coriobacteriaceae	rs8010111	A	G	-0.103377	0.0229286	6.9e-06	15996	NA	TRUE	reported	ScP0QD	20.3278
family	Defluviitaleaceae	rs72731813	T	C	-0.149751	0.0293415	2.76e-07	7786	NA	TRUE	reported	ClDNtj	26.0481
family	Defluviitaleaceae	rs4677103	G	A	0.0977203	0.0197033	9.42e-07	8002	0.90228	TRUE	reported	ClDNtj	24.5976
family	Defluviitaleaceae	rs55658617	C	T	0.177314	0.0361844	1.41e-06	6676	0.822686	TRUE	reported	ClDNtj	24.0128
family	Defluviitaleaceae	rs9725395	G	A	-0.138357	0.0295185	3.41e-06	8031	NA	TRUE	reported	ClDNtj	21.9691
family	Defluviitaleaceae	rs17051335	T	C	-0.134314	0.0292201	4.58e-06	8031	NA	TRUE	reported	ClDNtj	21.1288
family	Defluviitaleaceae	rs112893842	C	T	0.110761	0.0232545	2.75e-06	8203	0.889239	TRUE	reported	ClDNtj	22.6862
family	Defluviitaleaceae	rs28696126	T	A	-0.107106	0.0238173	5.56e-06	7830	NA	TRUE	reported	ClDNtj	20.223
family	Defluviitaleaceae	rs1582238	C	T	0.0801923	0.0167061	1.69e-06	8002	0.919808	TRUE	reported	ClDNtj	23.0417
family	Defluviitaleaceae	rs1908593	C	T	0.070223	0.0156601	7.86e-06	8203	0.929777	TRUE	reported	ClDNtj	20.1081
family	Defluviitaleaceae	rs9608282	G	T	0.139014	0.0299429	4.61e-06	7736	0.860986	TRUE	reported	ClDNtj	21.554
family	Defluviitaleaceae	rs12122999	T	G	-0.0816766	0.0180938	6.18e-06	7830	NA	TRUE	reported	ClDNtj	20.3767
family	Defluviitaleaceae	rs4344384	T	G	0.0708803	0.0156121	5.86e-06	8200	0.92912	TRUE	reported	ClDNtj	20.6124
family	Defluviitaleaceae	rs540220	C	T	-0.123954	0.0289814	9.48e-06	7887	NA	TRUE	reported	ClDNtj	18.2928
family	Desulfovibrionaceae	rs6058181	T	C	0.0834742	0.0166111	2.7e-07	15074	0.916526	TRUE	reported	zmHFCw	25.2528
family	Desulfovibrionaceae	rs4506934	T	C	-0.0943381	0.020138	3.16e-06	15035	NA	TRUE	reported	zmHFCw	21.9453
family	Desulfovibrionaceae	rs2692012	G	A	0.114231	0.0253568	1.56e-06	13080	0.885769	TRUE	reported	zmHFCw	20.2944
family	Desulfovibrionaceae	rs11599763	C	T	-0.0555931	0.0117493	2.5e-06	15142	NA	TRUE	reported	zmHFCw	22.3879
family	Desulfovibrionaceae	rs2838334	A	G	0.0571419	0.012423	3.82e-06	15142	0.942858	TRUE	reported	zmHFCw	21.1572
family	Desulfovibrionaceae	rs112381107	T	C	0.211435	0.0456962	2.82e-06	4455	0.788565	TRUE	reported	zmHFCw	21.409
family	Desulfovibrionaceae	rs16851319	C	G	-0.0732697	0.0150964	2.4e-06	15128	NA	TRUE	reported	zmHFCw	23.5561
family	Desulfovibrionaceae	rs17791387	G	A	-0.0729251	0.0154381	2.1e-06	15045	NA	TRUE	reported	zmHFCw	22.3135
family	Desulfovibrionaceae	rs9928243	A	C	-0.0541732	0.0117819	4.48e-06	15141	NA	TRUE	reported	zmHFCw	21.1417
family	Desulfovibrionaceae	rs7164160	T	A	-0.0574455	0.0129468	7.34e-06	15142	NA	TRUE	reported	zmHFCw	19.6872
family	Desulfovibrionaceae	rs3935584	T	C	-0.0525838	0.0115757	6.78e-06	15140	NA	TRUE	reported	zmHFCw	20.6351
family	Desulfovibrionaceae	rs72647048	C	T	-0.0770089	0.017089	9.61e-06	15142	NA	TRUE	reported	zmHFCw	20.307
family	Enterobacteriaceae	rs78143293	G	A	-0.0848521	0.0170415	1.2e-06	13572	NA	TRUE	reported	O61iFy	24.7918
family	Enterobacteriaceae	rs111229068	T	A	0.110561	0.0241719	3.65e-06	12350	0.889439	TRUE	reported	O61iFy	20.921
family	Enterobacteriaceae	rs62210023	G	A	0.0606754	0.0130125	3.13e-06	13515	0.939325	TRUE	reported	O61iFy	21.7422
family	Enterobacteriaceae	rs504442	G	T	0.084159	0.0189479	5.17e-06	13578	0.915841	TRUE	reported	O61iFy	19.7278
family	Enterobacteriaceae	rs80319214	G	C	0.0990404	0.0215877	6.95e-06	12641	0.90096	TRUE	reported	O61iFy	21.048
family	Enterobacteriaceae	rs11026530	C	T	0.0822408	0.0186379	9.43e-06	13485	0.917759	TRUE	reported	O61iFy	19.4706
family	Enterobacteriaceae	rs2374342	A	C	0.0582927	0.0126195	4.52e-06	13577	0.941707	TRUE	reported	O61iFy	21.3376
family	Enterobacteriaceae	rs79757635	A	C	0.0758597	0.0171286	9.32e-06	13419	0.92414	TRUE	reported	O61iFy	19.6146
family	Enterobacteriaceae	rs35673018	A	G	0.0899642	0.0202934	7.63e-06	13326	0.910036	TRUE	reported	O61iFy	19.653
family	Enterobacteriaceae	rs61973590	G	C	-0.0605392	0.0133696	8.54e-06	13570	NA	TRUE	reported	O61iFy	20.5039
family	Enterobacteriaceae	rs4792380	T	A	0.115598	0.0257683	9.49e-06	12763	0.884402	TRUE	reported	O61iFy	20.1246
family	Erysipelotrichaceae	rs62504403	T	C	0.0681159	0.0127883	1.12e-07	16981	0.931884	TRUE	reported	VSHIbI	28.3706
family	Erysipelotrichaceae	rs7234058	C	T	-0.0945759	0.0194091	9.12e-07	16874	NA	TRUE	reported	VSHIbI	23.7438
family	Erysipelotrichaceae	rs17530232	G	A	0.10305	0.0224648	2.79e-06	16622	0.89695	TRUE	reported	VSHIbI	21.0423
family	Erysipelotrichaceae	rs2300774	A	G	0.0524152	0.0106784	8.95e-07	18216	0.947585	TRUE	reported	VSHIbI	24.0937
family	Erysipelotrichaceae	rs35161940	C	T	-0.0806041	0.0167641	1.85e-06	18213	NA	TRUE	reported	VSHIbI	23.1182
family	Erysipelotrichaceae	rs10781552	T	C	-0.0552212	0.0116074	2.33e-06	17789	NA	TRUE	reported	VSHIbI	22.6329
family	Erysipelotrichaceae	rs8003149	T	C	0.0538798	0.0116888	4.08e-06	18213	0.94612	TRUE	reported	VSHIbI	21.2477
family	Erysipelotrichaceae	rs4078432	T	C	-0.0608929	0.0133764	4.23e-06	17789	NA	TRUE	reported	VSHIbI	20.7232
family	Erysipelotrichaceae	rs1074800	G	A	0.0492438	0.010887	6.15e-06	17789	0.950756	TRUE	reported	VSHIbI	20.459
family	Erysipelotrichaceae	rs56970041	G	T	0.0724144	0.0164471	5.4e-06	18217	0.927586	TRUE	reported	VSHIbI	19.3854
family	Erysipelotrichaceae	rs7826267	G	T	-0.0839071	0.0199131	9.28e-06	17586	NA	TRUE	reported	VSHIbI	17.755
family	Erysipelotrichaceae	rs1884466	T	C	-0.0475363	0.0106939	9.53e-06	18205	NA	TRUE	reported	VSHIbI	19.7598
family	Erysipelotrichaceae	rs290833	G	T	-0.0497374	0.0111376	8.03e-06	17789	NA	TRUE	reported	VSHIbI	19.9425
family	FamilyXI	rs2155352	G	A	-0.150538	0.0302319	6.63e-07	3150	NA	TRUE	reported	VayJjo	24.7947
family	FamilyXI	rs697771	G	A	-0.117677	0.0251491	3.19e-06	3152	NA	TRUE	reported	VayJjo	21.8947
family	FamilyXI	rs10759623	T	C	-0.162115	0.032151	5.78e-07	3156	NA	TRUE	reported	VayJjo	25.4247
family	FamilyXI	rs11547158	G	A	-0.177599	0.0372795	2.7e-06	3133	NA	TRUE	reported	VayJjo	22.6957
family	FamilyXI	rs488164	G	T	0.117998	0.025516	4.8e-06	3149	0.882002	TRUE	reported	VayJjo	21.3856
family	FamilyXI	rs3733511	G	A	0.128253	0.0274718	3.39e-06	3156	0.871747	TRUE	reported	VayJjo	21.7954
family	FamilyXI	rs6025153	C	G	0.118619	0.0261969	7.07e-06	3130	0.881381	TRUE	reported	VayJjo	20.5024
family	FamilyXI	rs78222136	C	G	0.224835	0.0511672	8.41e-06	3136	0.775165	TRUE	reported	VayJjo	19.3083
family	FamilyXI	rs17379710	C	T	-0.116383	0.0252125	3.97e-06	3156	NA	TRUE	reported	VayJjo	21.3084
family	FamilyXI	rs2156611	C	T	-0.112486	0.0251099	9.43e-06	3155	NA	TRUE	reported	VayJjo	20.0683
family	FamilyXIII	rs6501525	G	A	0.0561559	0.0115587	1.24e-06	16269	0.943844	TRUE	reported	Jk9GTA	23.6032
family	FamilyXIII	rs118170811	G	A	0.151619	0.0317112	1.8e-06	9645	0.848381	TRUE	reported	Jk9GTA	22.8603
family	FamilyXIII	rs12643275	T	A	-0.0550907	0.0116474	2.42e-06	16269	NA	TRUE	reported	Jk9GTA	22.3717
family	FamilyXIII	rs1999289	T	A	-0.0637366	0.013927	2.54e-06	16269	NA	TRUE	reported	Jk9GTA	20.9442
family	FamilyXIII	rs482905	T	G	0.0596528	0.012717	3.72e-06	16737	0.940347	TRUE	reported	Jk9GTA	22.0035
family	FamilyXIII	rs3098182	T	G	0.0508511	0.011014	4.04e-06	16731	0.949149	TRUE	reported	Jk9GTA	21.3161
family	FamilyXIII	rs6797051	T	C	-0.0805984	0.0171364	4.89e-06	16737	NA	TRUE	reported	Jk9GTA	22.1214
family	FamilyXIII	rs66753613	A	G	0.0651136	0.0144251	8.08e-06	16269	0.934886	TRUE	reported	Jk9GTA	20.3753
family	FamilyXIII	rs7514702	C	T	-0.0663236	0.0141626	3.92e-06	16737	NA	TRUE	reported	Jk9GTA	21.9307
family	FamilyXIII	rs7076829	A	T	-0.0516394	0.0112313	4.76e-06	16269	NA	TRUE	reported	Jk9GTA	21.1399
family	FamilyXIII	rs10404377	A	C	-0.0503183	0.011165	6.99e-06	16269	NA	TRUE	reported	Jk9GTA	20.3111
family	FamilyXIII	rs4293737	G	A	-0.112091	0.0271305	8.38e-06	5704	NA	TRUE	reported	Jk9GTA	17.0696
family	FamilyXIII	rs1887048	A	G	0.0579979	0.0129602	9.65e-06	16717	0.942002	TRUE	reported	Jk9GTA	20.0263
family	FamilyXIII	rs12904405	G	A	-0.0851896	0.0192688	7.67e-06	16643	NA	TRUE	reported	Jk9GTA	19.5462
family	Lachnospiraceae	rs9929145	A	G	-0.125721	0.0245233	2.84e-07	15866	NA	TRUE	reported	6oovzo	26.282
family	Lachnospiraceae	rs11755180	G	C	-0.049227	0.0104894	2.69e-06	18333	NA	TRUE	reported	6oovzo	22.0245
family	Lachnospiraceae	rs35524804	C	T	-0.0607481	0.0125216	2.45e-06	17859	NA	TRUE	reported	6oovzo	23.5368
family	Lachnospiraceae	rs11979110	C	T	-0.0500924	0.0105069	1.82e-06	18339	NA	TRUE	reported	6oovzo	22.7299
family	Lachnospiraceae	rs79086868	C	T	0.0776723	0.0164472	3.01e-06	17522	0.922328	TRUE	reported	6oovzo	22.3022
family	Lachnospiraceae	rs112040820	G	A	0.0549584	0.0117086	2.42e-06	17512	0.945042	TRUE	reported	6oovzo	22.0323
family	Lachnospiraceae	rs2159863	G	A	-0.0585831	0.0128742	3.7e-06	18340	NA	TRUE	reported	6oovzo	20.7063
family	Lachnospiraceae	rs11139361	C	T	0.0494463	0.0110503	4.26e-06	18333	0.950554	TRUE	reported	6oovzo	20.0224
family	Lachnospiraceae	rs1205443	G	A	0.0501415	0.0112157	7.29e-06	17779	0.949859	TRUE	reported	6oovzo	19.9867
family	Lachnospiraceae	rs7359994	C	T	-0.0503142	0.0112482	5.36e-06	18340	NA	TRUE	reported	6oovzo	20.0086
family	Lachnospiraceae	rs146660815	C	T	-0.215114	0.0476778	6.53e-06	4112	NA	TRUE	reported	6oovzo	20.3566
family	Lachnospiraceae	rs959845	T	C	-0.0493666	0.0107801	5.17e-06	17859	NA	TRUE	reported	6oovzo	20.971
family	Lachnospiraceae	rs10402491	T	C	0.0661701	0.014851	7.58e-06	18334	0.93383	TRUE	reported	6oovzo	19.8525
family	Lachnospiraceae	rs13005175	G	A	0.0993483	0.0218395	8.37e-06	16893	0.900652	TRUE	reported	6oovzo	20.6936
family	Lachnospiraceae	rs2910921	C	T	0.160302	0.035832	8.42e-06	6549	0.839698	TRUE	reported	6oovzo	20.0141
family	Lachnospiraceae	rs12760724	C	A	-0.0484566	0.0107934	7.27e-06	18340	NA	TRUE	reported	6oovzo	20.1553
family	Lachnospiraceae	rs3127230	T	C	-0.0503537	0.0112201	6.2e-06	18340	NA	TRUE	reported	6oovzo	20.1406
family	Lachnospiraceae	rs11841382	T	G	-0.0718128	0.017462	9.58e-06	18340	NA	TRUE	reported	6oovzo	16.9129
family	Lactobacillaceae	rs16861661	A	G	-0.193287	0.0379293	2.7e-07	5385	NA	TRUE	reported	f2SI5Q	25.9691
family	Lactobacillaceae	rs921925	C	A	0.0999419	0.0201687	5.77e-07	7053	0.900058	TRUE	reported	f2SI5Q	24.5549
family	Lactobacillaceae	rs768253	G	T	-0.0792344	0.0170604	3.61e-06	7059	NA	TRUE	reported	f2SI5Q	21.5699
family	Lactobacillaceae	rs6092149	T	A	-0.0825646	0.0170282	1.38e-06	7006	NA	TRUE	reported	f2SI5Q	23.5098
family	Lactobacillaceae	rs328312	A	T	0.082529	0.0168225	8.69e-07	7051	0.917471	TRUE	reported	f2SI5Q	24.0676
family	Lactobacillaceae	rs11674854	T	C	-0.0830224	0.0175267	2.6e-06	6750	NA	TRUE	reported	f2SI5Q	22.4382
family	Lactobacillaceae	rs820999	G	T	-0.0758291	0.0170151	8.89e-06	7058	NA	TRUE	reported	f2SI5Q	19.861
family	Lactobacillaceae	rs77478751	G	A	-0.219178	0.0473566	5.96e-06	3704	NA	TRUE	reported	f2SI5Q	21.4206
family	Lactobacillaceae	rs74599091	G	A	0.191613	0.0425039	7.7e-06	4951	0.808387	TRUE	reported	f2SI5Q	20.3232
family	Lactobacillaceae	rs9345899	G	A	-0.124042	0.0278946	9.45e-06	6602	NA	TRUE	reported	f2SI5Q	19.774
family	Lactobacillaceae	rs1590596	G	C	-0.10381	0.0220135	3.9e-06	6750	NA	TRUE	reported	f2SI5Q	22.2383
family	Lactobacillaceae	rs1530559	A	G	0.0772453	0.0176921	9.65e-06	6750	0.922755	TRUE	reported	f2SI5Q	19.0627
family	Lactobacillaceae	rs62314653	A	C	0.177082	0.0392269	6.59e-06	6016	0.822918	TRUE	reported	f2SI5Q	20.3789
family	Methanobacteriaceae	rs10202904	G	T	-0.121754	0.0235357	3.01e-07	3695	NA	TRUE	reported	SQEPyv	26.7615
family	Methanobacteriaceae	rs73457410	G	A	0.21534	0.0436695	1.41e-06	3498	0.78466	TRUE	reported	SQEPyv	24.316
family	Methanobacteriaceae	rs6776814	C	T	-0.199566	0.0411825	1.63e-06	3385	NA	TRUE	reported	SQEPyv	23.4827
family	Methanobacteriaceae	rs894996	A	C	0.216999	0.0449076	1.88e-06	3582	0.783001	TRUE	reported	SQEPyv	23.3495
family	Methanobacteriaceae	rs75208022	T	C	-0.227245	0.048763	5.92e-06	3203	NA	TRUE	reported	SQEPyv	21.7173
family	Methanobacteriaceae	rs12825290	G	C	-0.216781	0.0493496	6.08e-06	3144	NA	TRUE	reported	SQEPyv	19.2963
family	Methanobacteriaceae	rs56131665	A	G	0.178661	0.039298	6.18e-06	3572	0.821339	TRUE	reported	SQEPyv	20.669
family	Methanobacteriaceae	rs11018665	T	A	0.111465	0.0250516	6.52e-06	3698	0.888535	TRUE	reported	SQEPyv	19.7975
family	Methanobacteriaceae	rs4257531	A	G	0.164498	0.0364959	7.44e-06	3162	0.835502	TRUE	reported	SQEPyv	20.3158
family	Methanobacteriaceae	rs6508769	C	T	0.153519	0.0344519	8.23e-06	3319	0.846481	TRUE	reported	SQEPyv	19.8564
family	Methanobacteriaceae	rs73068003	T	G	-0.15814	0.0351803	8.45e-06	3692	NA	TRUE	reported	SQEPyv	20.2063
family	Methanobacteriaceae	rs10424197	A	G	-0.111274	0.0247517	9.28e-06	3698	NA	TRUE	reported	SQEPyv	20.2106
family	Oxalobacteraceae	rs4428215	A	G	0.12561	0.0230053	4.88e-08	5167	0.87439	TRUE	reported	MV1wbE	29.8121
family	Oxalobacteraceae	rs1569853	C	T	-0.140043	0.0281704	7.45e-07	4997	NA	TRUE	reported	MV1wbE	24.7136
family	Oxalobacteraceae	rs736744	T	C	0.105642	0.0200648	1.49e-07	5167	0.894358	TRUE	reported	MV1wbE	27.7207
family	Oxalobacteraceae	rs6000536	T	C	-0.118383	0.0241355	7.39e-07	5166	NA	TRUE	reported	MV1wbE	24.0583
family	Oxalobacteraceae	rs36057338	T	G	0.181604	0.0398742	6.26e-06	4738	0.818396	TRUE	reported	MV1wbE	20.7427
family	Oxalobacteraceae	rs7993559	A	C	0.0921059	0.0201114	5.04e-06	4989	0.907894	TRUE	reported	MV1wbE	20.9745
family	Oxalobacteraceae	rs12002250	C	A	0.196145	0.044523	5.53e-06	4726	0.803855	TRUE	reported	MV1wbE	19.4083
family	Oxalobacteraceae	rs111966731	C	T	0.204031	0.0445746	4.56e-06	4387	0.795969	TRUE	reported	MV1wbE	20.9516
family	Oxalobacteraceae	rs17138946	T	G	-0.189444	0.0430248	8.09e-06	4776	NA	TRUE	reported	MV1wbE	19.3876
family	Oxalobacteraceae	rs11246212	C	T	0.13607	0.0291797	4.51e-06	5130	0.86393	TRUE	reported	MV1wbE	21.7454
family	Oxalobacteraceae	rs934049	A	G	0.109751	0.0238636	4.21e-06	4951	0.890249	TRUE	reported	MV1wbE	21.1518
family	Oxalobacteraceae	rs12509763	G	C	-0.16332	0.0360823	8.05e-06	5129	NA	TRUE	reported	MV1wbE	20.4875
family	Oxalobacteraceae	rs561239	G	A	0.105525	0.0236769	7.19e-06	4989	0.894475	TRUE	reported	MV1wbE	19.8638
family	Oxalobacteraceae	rs62435498	A	C	0.181521	0.0400608	7.46e-06	4780	0.818479	TRUE	reported	MV1wbE	20.5312
family	Oxalobacteraceae	rs80330081	C	A	-0.18756	0.0423688	6.64e-06	4672	NA	TRUE	reported	MV1wbE	19.5969
family	Pasteurellaceae	rs12191680	G	C	0.102214	0.0197189	3.05e-07	9408	0.897786	TRUE	reported	Lvnb1B	26.8689
family	Pasteurellaceae	rs9382510	T	C	-0.0881865	0.0169965	2.48e-07	9410	NA	TRUE	reported	Lvnb1B	26.9207
family	Pasteurellaceae	rs10840326	G	C	-0.0717634	0.0149229	1.44e-06	9154	NA	TRUE	reported	Lvnb1B	23.1259
family	Pasteurellaceae	rs76022354	T	C	0.24289	0.0500406	1.83e-06	3692	0.75711	TRUE	reported	Lvnb1B	23.5599
family	Pasteurellaceae	rs72756943	A	G	0.13988	0.0303029	3.35e-06	8020	0.86012	TRUE	reported	Lvnb1B	21.308
family	Pasteurellaceae	rs78909003	C	T	-0.241159	0.0498372	2.05e-06	3638	NA	TRUE	reported	Lvnb1B	23.4154
family	Pasteurellaceae	rs6092684	T	A	0.0684647	0.014674	3.44e-06	9366	0.931535	TRUE	reported	Lvnb1B	21.7689
family	Pasteurellaceae	rs4822728	C	T	0.0685479	0.0149032	4.72e-06	9412	0.931452	TRUE	reported	Lvnb1B	21.1557
family	Pasteurellaceae	rs35510	G	A	0.122729	0.0264958	4.02e-06	8671	0.877271	TRUE	reported	Lvnb1B	21.4557
family	Pasteurellaceae	rs10965428	A	C	-0.119902	0.0258219	4.29e-06	8873	NA	TRUE	reported	Lvnb1B	21.5614
family	Pasteurellaceae	rs16970009	G	A	0.187381	0.0429572	7.32e-06	4703	0.812619	TRUE	reported	Lvnb1B	19.0275
family	Pasteurellaceae	rs12050685	G	A	-0.0670948	0.015239	9.19e-06	9411	NA	TRUE	reported	Lvnb1B	19.385
family	Pasteurellaceae	rs73139353	C	A	-0.222573	0.0484634	8.71e-06	4047	NA	TRUE	reported	Lvnb1B	21.0919
family	Pasteurellaceae	rs6972479	G	A	-0.0781862	0.0175366	7.75e-06	8616	NA	TRUE	reported	Lvnb1B	19.8779
family	Pasteurellaceae	rs9895850	C	T	-0.176406	0.041017	9.08e-06	4737	NA	TRUE	reported	Lvnb1B	18.497
family	Pasteurellaceae	rs111582866	A	G	-0.113957	0.0256403	7.07e-06	8616	NA	TRUE	reported	Lvnb1B	19.7532
family	Pasteurellaceae	rs62568866	A	T	-0.118018	0.0259206	7.23e-06	8020	NA	TRUE	reported	Lvnb1B	20.7304
family	Pasteurellaceae	rs731534	G	C	-0.0986502	0.0216316	9.46e-06	9115	NA	TRUE	reported	Lvnb1B	20.7978
family	Pasteurellaceae	rs9938097	C	T	-0.0710386	0.0158024	8.23e-06	9402	NA	TRUE	reported	Lvnb1B	20.2088
family	Peptococcaceae	rs35703006	T	G	0.0812655	0.0164355	4.95e-07	10715	0.918735	TRUE	reported	UiZFVr	24.4481
family	Peptococcaceae	rs4990837	G	A	0.0910387	0.0185869	1.74e-06	10718	0.908961	TRUE	reported	UiZFVr	23.9903
family	Peptococcaceae	rs150600492	C	A	0.135774	0.0289757	2.31e-06	9761	0.864226	TRUE	reported	UiZFVr	21.9566
family	Peptococcaceae	rs12634826	G	T	-0.0739885	0.0150931	1.01e-06	10381	NA	TRUE	reported	UiZFVr	24.0309
family	Peptococcaceae	rs12992764	G	T	0.0684213	0.0141137	1.46e-06	10444	0.931579	TRUE	reported	UiZFVr	23.5018
family	Peptococcaceae	rs75898026	G	A	-0.0821779	0.0173541	2.02e-06	10444	NA	TRUE	reported	UiZFVr	22.4235
family	Peptococcaceae	rs117452796	G	A	-0.257982	0.0549569	3.15e-06	3161	NA	TRUE	reported	UiZFVr	22.0361
family	Peptococcaceae	rs75430375	T	C	-0.147941	0.0317498	3.41e-06	8375	NA	TRUE	reported	UiZFVr	21.7117
family	Peptococcaceae	rs12144792	T	C	0.064399	0.0141246	5.82e-06	10718	0.935601	TRUE	reported	UiZFVr	20.7878
family	Peptococcaceae	rs11787651	G	A	0.128888	0.0288764	8.29e-06	9921	0.871112	TRUE	reported	UiZFVr	19.9224
family	Peptostreptococcaceae	rs61841503	A	G	0.0919658	0.0161331	9.8e-09	15333	0.908034	TRUE	reported	KWPCXC	32.4951
family	Peptostreptococcaceae	rs4692811	T	C	0.0642075	0.0126913	4.21e-07	16061	0.935793	TRUE	reported	KWPCXC	25.5953
family	Peptostreptococcaceae	rs12377846	A	C	-0.252	0.0511627	7.26e-07	3736	NA	TRUE	reported	KWPCXC	24.2602
family	Peptostreptococcaceae	rs2644627	G	C	-0.0558506	0.011224	6.33e-07	16059	NA	TRUE	reported	KWPCXC	24.7605
family	Peptostreptococcaceae	rs59987323	T	C	-0.0537078	0.011443	2.7e-06	15584	NA	TRUE	reported	KWPCXC	22.029
family	Peptostreptococcaceae	rs9573937	G	A	-0.0693637	0.0142907	1.71e-06	16061	NA	TRUE	reported	KWPCXC	23.5589
family	Peptostreptococcaceae	rs75819860	A	T	0.126264	0.0268383	2.49e-06	11697	0.873736	TRUE	reported	KWPCXC	22.1334
family	Peptostreptococcaceae	rs117020988	T	C	0.182411	0.0372126	1.03e-06	6831	0.817589	TRUE	reported	KWPCXC	24.0282
family	Peptostreptococcaceae	rs1520207	T	C	0.0525658	0.0112476	3.17e-06	16057	0.947434	TRUE	reported	KWPCXC	21.8417
family	Peptostreptococcaceae	rs76982728	C	T	0.124203	0.0266923	3.24e-06	11185	0.875797	TRUE	reported	KWPCXC	21.6516
family	Peptostreptococcaceae	rs12986312	G	T	0.0571818	0.0125947	5.77e-06	15970	0.942818	TRUE	reported	KWPCXC	20.6129
family	Peptostreptococcaceae	rs10805326	A	G	0.0566637	0.012276	4.03e-06	16061	0.943336	TRUE	reported	KWPCXC	21.3058
family	Peptostreptococcaceae	rs1467258	A	G	0.072584	0.0162321	7.9e-06	15584	0.927416	TRUE	reported	KWPCXC	19.9954
family	Peptostreptococcaceae	rs59865771	T	C	-0.0573764	0.0127192	7.69e-06	16040	NA	TRUE	reported	KWPCXC	20.3492
family	Peptostreptococcaceae	rs77540684	G	T	0.106725	0.0245638	8.14e-06	13495	0.893275	TRUE	reported	KWPCXC	18.8775
family	Peptostreptococcaceae	rs6721459	G	A	0.0509823	0.0111975	5.08e-06	16061	0.949018	TRUE	reported	KWPCXC	20.7299
family	Porphyromonadaceae	rs10119172	G	C	-0.0737324	0.014259	1.32e-07	18022	NA	TRUE	reported	WkEwqK	26.7386
family	Porphyromonadaceae	rs17065783	G	A	-0.059133	0.0122235	1.79e-06	18028	NA	TRUE	reported	WkEwqK	23.4028
family	Porphyromonadaceae	rs6953849	G	A	0.0718149	0.0150724	2.44e-06	18028	0.928185	TRUE	reported	WkEwqK	22.7019
family	Porphyromonadaceae	rs10858364	T	G	0.055316	0.012085	4.31e-06	18028	0.944684	TRUE	reported	WkEwqK	20.9512
family	Porphyromonadaceae	rs12486680	C	A	0.0984639	0.0218573	4.29e-06	17108	0.901536	TRUE	reported	WkEwqK	20.2937
family	Porphyromonadaceae	rs3111851	G	C	0.0581896	0.0121147	2.19e-06	18024	0.94181	TRUE	reported	WkEwqK	23.0709
family	Porphyromonadaceae	rs7330827	C	T	-0.103842	0.0237355	8.05e-06	13754	NA	TRUE	reported	WkEwqK	19.1403
family	Porphyromonadaceae	rs35961441	C	A	0.0915257	0.0207306	8.37e-06	16374	0.908474	TRUE	reported	WkEwqK	19.4923
family	Porphyromonadaceae	rs10762312	A	G	-0.052368	0.0118814	8.7e-06	18028	NA	TRUE	reported	WkEwqK	19.4265
family	Porphyromonadaceae	rs35233670	C	T	-0.0473576	0.010602	7.91e-06	18024	NA	TRUE	reported	WkEwqK	19.9529
family	Porphyromonadaceae	rs864093	C	A	-0.0527939	0.0117499	9.6e-06	18027	NA	TRUE	reported	WkEwqK	20.1882
family	Porphyromonadaceae	rs1980561	G	A	-0.0485289	0.0109284	8.95e-06	18028	NA	TRUE	reported	WkEwqK	19.7192
family	Prevotellaceae	rs9958960	A	G	-0.0914807	0.0173611	1.06e-07	14061	NA	TRUE	reported	YyWKA5	27.7653
family	Prevotellaceae	rs4493272	C	T	-0.0604992	0.0118027	3.02e-07	14867	NA	TRUE	reported	YyWKA5	26.2745
family	Prevotellaceae	rs3860225	G	A	0.083936	0.0167936	5.5e-07	14871	0.916064	TRUE	reported	YyWKA5	24.9809
family	Prevotellaceae	rs912860	A	G	-0.229046	0.0483124	9.3e-07	3479	NA	TRUE	reported	YyWKA5	22.4765
family	Prevotellaceae	rs12118202	C	T	-0.0751986	0.0147265	5.54e-07	14869	NA	TRUE	reported	YyWKA5	26.0747
family	Prevotellaceae	rs2206482	G	T	-0.0569105	0.0117486	1.3e-06	14808	NA	TRUE	reported	YyWKA5	23.4644
family	Prevotellaceae	rs9586501	A	G	0.0592681	0.0127329	2.59e-06	14868	0.940732	TRUE	reported	YyWKA5	21.6663
family	Prevotellaceae	rs12057990	T	C	0.0589878	0.0132268	8.97e-06	14867	0.941012	TRUE	reported	YyWKA5	19.889
family	Prevotellaceae	rs148376875	G	T	0.084515	0.0179163	2.08e-06	14289	0.915485	TRUE	reported	YyWKA5	22.2521
family	Prevotellaceae	rs4685827	C	T	-0.0679529	0.0145407	2.77e-06	14867	NA	TRUE	reported	YyWKA5	21.8396
family	Prevotellaceae	rs10131942	G	C	0.0701212	0.0158326	8.61e-06	14871	0.929879	TRUE	reported	YyWKA5	19.6152
family	Prevotellaceae	rs34660375	G	A	-0.0805894	0.0178291	7.4e-06	14289	NA	TRUE	reported	YyWKA5	20.4313
family	Prevotellaceae	rs7252711	G	A	-0.0740876	0.0161926	5.57e-06	14540	NA	TRUE	reported	YyWKA5	20.9343
family	Prevotellaceae	rs3758087	C	T	0.0564199	0.0124655	8.61e-06	14871	0.94358	TRUE	reported	YyWKA5	20.4854
family	Prevotellaceae	rs34071565	A	T	-0.1567	0.0347882	5.6e-06	8136	NA	TRUE	reported	YyWKA5	20.2896
family	Prevotellaceae	rs13069367	C	A	-0.0539768	0.0119687	7.39e-06	14860	NA	TRUE	reported	YyWKA5	20.3385
family	Prevotellaceae	rs7975087	A	C	-0.0601448	0.0135454	7.59e-06	14871	NA	TRUE	reported	YyWKA5	19.7157
family	Prevotellaceae	rs2278540	A	G	0.0554249	0.0123265	8.44e-06	14847	0.944575	TRUE	reported	YyWKA5	20.2177
family	Rhodospirillaceae	rs9813022	G	A	-0.0842444	0.0163583	2.53e-07	8498	NA	TRUE	reported	eEIlaU	26.5219
family	Rhodospirillaceae	rs3754624	T	C	0.0971389	0.0200064	1.71e-06	8496	0.902861	TRUE	reported	eEIlaU	23.5748
family	Rhodospirillaceae	rs55876211	T	C	-0.0911851	0.0196395	2.87e-06	8494	NA	TRUE	reported	eEIlaU	21.5569
family	Rhodospirillaceae	rs76784716	G	A	0.136049	0.0285767	1.49e-06	8498	0.863951	TRUE	reported	eEIlaU	22.6656
family	Rhodospirillaceae	rs4278423	C	T	0.107529	0.0235725	3.12e-06	8501	0.892471	TRUE	reported	eEIlaU	20.8086
family	Rhodospirillaceae	rs1549633	C	A	0.0999312	0.0218634	4.7e-06	8010	0.900069	TRUE	reported	eEIlaU	20.8914
family	Rhodospirillaceae	rs11591293	T	G	0.0743184	0.0158724	2.67e-06	8500	0.925682	TRUE	reported	eEIlaU	21.9233
family	Rhodospirillaceae	rs74354280	T	C	-0.0911896	0.0204907	6.67e-06	8501	NA	TRUE	reported	eEIlaU	19.8051
family	Rhodospirillaceae	rs61933850	A	G	0.164808	0.0360647	7.23e-06	6830	0.835192	TRUE	reported	eEIlaU	20.8831
family	Rhodospirillaceae	rs7001029	T	C	0.117366	0.0261324	5.35e-06	8044	0.882634	TRUE	reported	eEIlaU	20.1708
family	Rhodospirillaceae	rs1035406	A	G	-0.11354	0.0250863	5.84e-06	8483	NA	TRUE	reported	eEIlaU	20.4845
family	Rhodospirillaceae	rs72714493	G	A	0.0816858	0.0180791	7.35e-06	8497	0.918314	TRUE	reported	eEIlaU	20.4145
family	Rhodospirillaceae	rs12977163	C	G	0.0730951	0.0163491	7.63e-06	8044	0.926905	TRUE	reported	eEIlaU	19.989
family	Rhodospirillaceae	rs13336560	T	C	-0.0701719	0.0158061	9.17e-06	8010	NA	TRUE	reported	eEIlaU	19.7095
family	Rhodospirillaceae	rs4822789	C	G	0.0734321	0.0160521	7.01e-06	8492	0.926568	TRUE	reported	eEIlaU	20.927
family	Rhodospirillaceae	rs6679026	C	T	0.111984	0.0251088	9.95e-06	8497	0.888016	TRUE	reported	eEIlaU	19.8911
family	Rhodospirillaceae	rs1923415	G	A	-0.0999238	0.0227326	9.64e-06	8501	NA	TRUE	reported	eEIlaU	19.3215
family	Rikenellaceae	rs9603208	T	G	0.0821173	0.0159596	1.92e-07	17680	0.917883	TRUE	reported	ISWi7w	26.4745
family	Rikenellaceae	rs1939881	A	G	-0.105589	0.0206213	5.64e-07	17434	NA	TRUE	reported	ISWi7w	26.2187
family	Rikenellaceae	rs67705352	G	T	-0.0549688	0.0110534	6.58e-07	17676	NA	TRUE	reported	ISWi7w	24.731
family	Rikenellaceae	rs4264350	C	T	-0.0526393	0.0108555	1.35e-06	17668	NA	TRUE	reported	ISWi7w	23.5137
family	Rikenellaceae	rs62532512	A	C	-0.0504257	0.0107399	2.76e-06	17672	NA	TRUE	reported	ISWi7w	22.0445
family	Rikenellaceae	rs67281112	C	G	0.0635814	0.0137451	3.63e-06	17199	0.936419	TRUE	reported	ISWi7w	21.3975
family	Rikenellaceae	rs6837275	G	A	0.0570355	0.011887	1.45e-06	17199	0.942965	TRUE	reported	ISWi7w	23.0222
family	Rikenellaceae	rs9578457	A	G	-0.141478	0.0315848	3.99e-06	9400	NA	TRUE	reported	ISWi7w	20.0643
family	Rikenellaceae	rs2833282	A	G	0.0711137	0.0156966	4.31e-06	17680	0.928886	TRUE	reported	ISWi7w	20.5255
family	Rikenellaceae	rs77885767	T	C	-0.156209	0.0336482	2.85e-06	8478	NA	TRUE	reported	ISWi7w	21.5521
family	Rikenellaceae	rs59663348	A	G	0.0570915	0.0125048	6.12e-06	17678	0.942909	TRUE	reported	ISWi7w	20.8446
family	Rikenellaceae	rs8130320	G	A	-0.048924	0.0106843	4.73e-06	17680	NA	TRUE	reported	ISWi7w	20.9676
family	Rikenellaceae	rs74474130	G	T	0.137747	0.0295688	3.61e-06	11055	0.862253	TRUE	reported	ISWi7w	21.702
family	Rikenellaceae	rs7242694	T	C	-0.0618674	0.0134882	5.81e-06	17199	NA	TRUE	reported	ISWi7w	21.0385
family	Rikenellaceae	rs36021379	G	A	-0.0656005	0.0144903	7.2e-06	17199	NA	TRUE	reported	ISWi7w	20.4956
family	Rikenellaceae	rs10217435	T	C	-0.0883756	0.0197506	6.51e-06	17679	NA	TRUE	reported	ISWi7w	20.0218
family	Rikenellaceae	rs2447496	A	G	-0.0549203	0.0121904	6.09e-06	17199	NA	TRUE	reported	ISWi7w	20.2968
family	Rikenellaceae	rs35909684	C	A	-0.0850181	0.0191539	7.1e-06	17565	NA	TRUE	reported	ISWi7w	19.7019
family	Rikenellaceae	rs4783173	G	C	0.0481514	0.0110006	7.06e-06	17086	0.951849	TRUE	reported	ISWi7w	19.1596
family	Rikenellaceae	rs7832304	G	T	-0.0724262	0.016063	8.71e-06	16912	NA	TRUE	reported	ISWi7w	20.33
family	Rikenellaceae	rs10832801	C	A	-0.0534763	0.0122666	7.5e-06	17199	NA	TRUE	reported	ISWi7w	19.0052
family	Rikenellaceae	rs9389714	T	C	-0.0636841	0.0143416	8.79e-06	17680	NA	TRUE	reported	ISWi7w	19.7183
family	Rikenellaceae	rs6744030	T	C	0.0696747	0.0157103	9.32e-06	17564	0.930325	TRUE	reported	ISWi7w	19.6689
family	Ruminococcaceae	rs55793120	C	T	0.13822	0.0266152	1.44e-07	12405	0.86178	TRUE	reported	UwOsAN	26.9701
family	Ruminococcaceae	rs2113833	C	T	0.169146	0.0355009	1.14e-06	4140	0.830854	TRUE	reported	UwOsAN	22.701
family	Ruminococcaceae	rs17376049	C	T	0.0848534	0.0172114	7.3e-07	18333	0.915147	TRUE	reported	UwOsAN	24.3056
family	Ruminococcaceae	rs56199908	C	T	-0.199327	0.0410444	1.66e-06	5618	NA	TRUE	reported	UwOsAN	23.5843
family	Ruminococcaceae	rs10093275	T	C	0.0534595	0.011677	5.35e-06	18335	0.946541	TRUE	reported	UwOsAN	20.9599
family	Ruminococcaceae	rs76724913	G	T	0.0901053	0.0203104	9.6e-06	17516	0.909895	TRUE	reported	UwOsAN	19.6817
family	Ruminococcaceae	rs1612733	C	T	0.108708	0.0238006	4.22e-06	15016	0.891292	TRUE	reported	UwOsAN	20.8617
family	Ruminococcaceae	rs2426816	A	T	-0.0480152	0.0106011	6.04e-06	17774	NA	TRUE	reported	UwOsAN	20.5142
family	Ruminococcaceae	rs3009418	A	C	0.0927607	0.0210123	8.69e-06	16407	0.907239	TRUE	reported	UwOsAN	19.4886
family	Ruminococcaceae	rs10166469	C	T	-0.053336	0.0120209	8.52e-06	18314	NA	TRUE	reported	UwOsAN	19.6864
family	Ruminococcaceae	rs1158100	G	A	-0.0490539	0.0109865	8.61e-06	18333	NA	TRUE	reported	UwOsAN	19.9356
family	Ruminococcaceae	rs499272	C	G	0.0706431	0.016046	9.29e-06	17854	0.929357	TRUE	reported	UwOsAN	19.3823
family	Streptococcaceae	rs11110281	C	T	-0.130554	0.0225943	1.4e-08	15316	NA	TRUE	reported	LEwfTd	33.3874
family	Streptococcaceae	rs2952251	G	A	-0.0639298	0.0126525	3.72e-07	16612	NA	TRUE	reported	LEwfTd	25.5303
family	Streptococcaceae	rs4968759	G	A	-0.0544035	0.0111271	8.92e-07	16624	NA	TRUE	reported	LEwfTd	23.9049
family	Streptococcaceae	rs395407	C	G	-0.0826855	0.0172536	1.33e-06	16088	NA	TRUE	reported	LEwfTd	22.9667
family	Streptococcaceae	rs35344081	A	G	0.0609349	0.0129703	2.64e-06	16624	0.939065	TRUE	reported	LEwfTd	22.0714
family	Streptococcaceae	rs2370083	T	G	-0.0842751	0.0184509	4.26e-06	16516	NA	TRUE	reported	LEwfTd	20.8623
family	Streptococcaceae	rs77558518	G	A	-0.104239	0.022806	3.72e-06	15161	NA	TRUE	reported	LEwfTd	20.891
family	Streptococcaceae	rs76717940	A	T	0.150606	0.0334079	3.09e-06	7720	0.849394	TRUE	reported	LEwfTd	20.3228
family	Streptococcaceae	rs10028567	T	C	-0.0934027	0.0190343	3.72e-06	16549	NA	TRUE	reported	LEwfTd	24.0792
family	Streptococcaceae	rs72739637	G	A	0.0927983	0.0192021	1.82e-06	15111	0.907202	TRUE	reported	LEwfTd	23.3552
family	Streptococcaceae	rs16950051	G	A	0.107008	0.0236973	5.34e-06	14431	0.892992	TRUE	reported	LEwfTd	20.3907
family	Streptococcaceae	rs77968078	A	G	-0.0993013	0.0224788	7.93e-06	15519	NA	TRUE	reported	LEwfTd	19.5149
family	Streptococcaceae	rs28718126	G	A	0.109069	0.0246868	9.41e-06	13529	0.890931	TRUE	reported	LEwfTd	19.5198
family	Streptococcaceae	rs7916711	G	A	0.0959639	0.021545	6.33e-06	15515	0.904036	TRUE	reported	LEwfTd	19.8391
family	Streptococcaceae	rs957755	G	T	-0.0642449	0.0142702	7.42e-06	16627	NA	TRUE	reported	LEwfTd	20.2682
family	Streptococcaceae	rs6806351	C	T	-0.0619209	0.0135744	6.94e-06	16198	NA	TRUE	reported	LEwfTd	20.8082
family	Streptococcaceae	rs9903102	A	C	-0.0693015	0.0154096	4.92e-06	16623	NA	TRUE	reported	LEwfTd	20.2256
family	Streptococcaceae	rs57646748	A	G	-0.088021	0.019876	7.88e-06	16160	NA	TRUE	reported	LEwfTd	19.6117
family	Streptococcaceae	rs6563952	C	G	0.0801931	0.0178576	8.71e-06	16627	0.919807	TRUE	reported	LEwfTd	20.1664
family	unknownfamily	rs9864379	C	T	-0.160521	0.0292752	4.66e-08	5768	NA	TRUE	reported	N9YkWc	30.0653
family	unknownfamily	rs11150282	C	T	0.098235	0.0197127	7.36e-07	5864	0.901765	TRUE	reported	N9YkWc	24.8337
family	unknownfamily	rs16851659	C	G	-0.0895168	0.0186555	1.27e-06	5875	NA	TRUE	reported	N9YkWc	23.0247
family	unknownfamily	rs4129395	A	G	0.0904264	0.0185253	1.22e-06	5878	0.909574	TRUE	reported	N9YkWc	23.8264
family	unknownfamily	rs1221147	A	T	0.126305	0.0279161	4.86e-06	5759	0.873695	TRUE	reported	N9YkWc	20.4706
family	unknownfamily	rs79790072	C	T	0.226103	0.0488017	3.54e-06	4104	0.773897	TRUE	reported	N9YkWc	21.4655
family	unknownfamily	rs73074665	T	A	0.164631	0.0356037	3.62e-06	5749	0.835369	TRUE	reported	N9YkWc	21.3813
family	unknownfamily	rs113884518	C	T	-0.20591	0.0455376	7.74e-06	4434	NA	TRUE	reported	N9YkWc	20.4463
family	unknownfamily	rs789069	C	A	-0.10413	0.0234459	6.5e-06	5870	NA	TRUE	reported	N9YkWc	19.725
family	unknownfamily	rs367480	A	G	-0.0841649	0.0185948	7.52e-06	5878	NA	TRUE	reported	N9YkWc	20.4871
family	unknownfamily	rs8028558	G	A	0.08346	0.0188504	9.78e-06	5875	0.91654	TRUE	reported	N9YkWc	19.6027
family	unknownfamily	rs28678345	C	T	0.213083	0.0471377	8.06e-06	4315	0.786917	TRUE	reported	N9YkWc	20.4344
family	unknownfamily	rs74603314	C	T	0.230767	0.0489701	2.28e-06	4033	0.769233	TRUE	reported	xvrsCm	22.2068
family	unknownfamily	rs76373661	A	G	0.0908218	0.0202986	5.16e-06	10359	0.909178	TRUE	reported	xvrsCm	20.0193
family	unknownfamily	rs17235252	C	T	-0.122002	0.0255463	2.16e-06	9531	NA	TRUE	reported	xvrsCm	22.8076
family	unknownfamily	rs638542	A	G	-0.070592	0.0157049	5.17e-06	9970	NA	TRUE	reported	xvrsCm	20.2041
family	unknownfamily	rs62188991	C	G	-0.110864	0.0241355	5.27e-06	9531	NA	TRUE	reported	xvrsCm	21.0993
family	unknownfamily	rs949341	A	G	0.0656602	0.0147216	7.73e-06	10355	0.93434	TRUE	reported	xvrsCm	19.8926
family	unknownfamily	rs13100746	T	C	0.0638979	0.0142685	7.29e-06	10359	0.936102	TRUE	reported	xvrsCm	20.0546
family	unknownfamily	rs515984	C	T	-0.0875451	0.0190685	6.61e-06	10359	NA	TRUE	reported	xvrsCm	21.078
family	unknownfamily	rs7706512	A	G	0.0657351	0.0138979	2.27e-06	10359	0.934265	TRUE	reported	xvrsCm	22.3715
family	unknownfamily	rs11779863	A	G	-0.0772768	0.0172171	6.69e-06	10353	NA	TRUE	reported	xvrsCm	20.1456
family	unknownfamily	rs7801843	G	A	-0.0869495	0.0194509	9.47e-06	10359	NA	TRUE	reported	xvrsCm	19.9826
family	unknownfamily	rs10071529	C	G	0.125105	0.0278674	8.64e-06	10147	0.874895	TRUE	reported	xvrsCm	20.1536
family	unknownfamily	rs739151	G	C	0.0652659	0.0139773	3.09e-06	10337	0.934734	TRUE	reported	xvrsCm	21.8035
family	unknownfamily	rs114184530	C	T	-0.154545	0.0339992	7.88e-06	7196	NA	TRUE	reported	xvrsCm	20.6619
family	unknownfamily	rs12566890	G	T	-0.103134	0.0241775	8.11e-06	10339	NA	TRUE	reported	xvrsCm	18.1961
family	unknownfamily	rs3932485	T	C	0.0626209	0.0141623	9.93e-06	10359	0.937379	TRUE	reported	xvrsCm	19.551
family	unknownfamily	rs7853673	A	G	-0.0624389	0.0139833	6.73e-06	10359	NA	TRUE	reported	xvrsCm	19.9386
family	unknownfamily	rs60583455	C	T	0.108934	0.021177	2.6e-07	4773	0.891066	TRUE	reported	JmHMKH	26.4604
family	unknownfamily	rs2172426	T	C	-0.10212	0.0198947	3.17e-07	5099	NA	TRUE	reported	JmHMKH	26.348
family	unknownfamily	rs11251024	A	G	0.104201	0.0206737	6.63e-07	5107	0.895799	TRUE	reported	JmHMKH	25.4043
family	unknownfamily	rs13219468	C	G	0.115344	0.0236958	1.41e-06	5104	0.884656	TRUE	reported	JmHMKH	23.6944
family	unknownfamily	rs267959	G	A	0.0988612	0.0209676	2.62e-06	5107	0.901139	TRUE	reported	JmHMKH	22.2308
family	unknownfamily	rs11606187	G	A	-0.154539	0.0326288	3.31e-06	5102	NA	TRUE	reported	JmHMKH	22.4324
family	unknownfamily	rs7911787	T	G	-0.223071	0.0470232	3.39e-06	3879	NA	TRUE	reported	JmHMKH	22.504
family	unknownfamily	rs72671304	C	T	0.172322	0.0370028	3.8e-06	4887	0.827678	TRUE	reported	JmHMKH	21.6876
family	unknownfamily	rs13385922	C	T	0.0929494	0.0201348	3.97e-06	5106	0.907051	TRUE	reported	JmHMKH	21.3107
family	unknownfamily	rs4383094	C	T	0.149188	0.0320662	4.28e-06	5091	0.850812	TRUE	reported	JmHMKH	21.6457
family	unknownfamily	rs55921101	T	A	-0.109245	0.0236201	4.32e-06	5105	NA	TRUE	reported	JmHMKH	21.3916
family	unknownfamily	rs12358808	T	G	-0.119662	0.0255597	5.31e-06	5107	NA	TRUE	reported	JmHMKH	21.918
family	unknownfamily	rs9542068	C	T	0.0990709	0.0218149	6.52e-06	5107	0.900929	TRUE	reported	JmHMKH	20.6245
family	unknownfamily	rs2930903	G	C	0.0908335	0.0209434	6.84e-06	4789	0.909167	TRUE	reported	JmHMKH	18.8104
family	unknownfamily	rs60775321	C	T	-0.0962425	0.0213842	7.1e-06	5101	NA	TRUE	reported	JmHMKH	20.2558
family	unknownfamily	rs8126061	C	T	-0.159135	0.0351904	7.36e-06	5089	NA	TRUE	reported	JmHMKH	20.4496
family	unknownfamily	rs166849	A	G	0.0911053	0.0202239	7.74e-06	5107	0.908895	TRUE	reported	JmHMKH	20.2934
family	unknownfamily	rs80270230	C	G	0.176113	0.0393214	8.41e-06	4261	0.823887	TRUE	reported	JmHMKH	20.0597
family	Veillonellaceae	rs12741784	T	C	-0.0621452	0.0119266	1.28e-07	15867	NA	TRUE	reported	ImO3oJ	27.1507
family	Veillonellaceae	rs79535861	C	A	0.100666	0.0207016	1.58e-06	15061	0.899334	TRUE	reported	ImO3oJ	23.6462
family	Veillonellaceae	rs111810795	T	C	-0.0867108	0.0180573	1.73e-06	15605	NA	TRUE	reported	ImO3oJ	23.0589
family	Veillonellaceae	rs12186441	A	G	0.208096	0.0453999	4.53e-06	5236	0.791904	TRUE	reported	ImO3oJ	21.0096
family	Veillonellaceae	rs4797169	C	T	0.0587799	0.0128297	4.49e-06	15974	0.94122	TRUE	reported	ImO3oJ	20.9907
family	Veillonellaceae	rs12668619	G	A	0.055301	0.0117654	2.57e-06	15971	0.944699	TRUE	reported	ImO3oJ	22.093
family	Veillonellaceae	rs2175069	G	A	-0.0526752	0.0114886	4.64e-06	15976	NA	TRUE	reported	ImO3oJ	21.0221
family	Veillonellaceae	rs1442060	A	G	-0.0514024	0.0112125	4.51e-06	15976	NA	TRUE	reported	ImO3oJ	21.0168
family	Veillonellaceae	rs1447205	C	G	-0.0520689	0.0115656	7.35e-06	15971	NA	TRUE	reported	ImO3oJ	20.2685
family	Veillonellaceae	rs114889439	G	A	-0.253809	0.0539169	6.19e-06	3268	NA	TRUE	reported	ImO3oJ	22.1597
family	Veillonellaceae	rs4461038	G	A	-0.0554965	0.0119467	3.73e-06	15973	NA	TRUE	reported	ImO3oJ	21.5791
family	Veillonellaceae	rs6909981	T	C	-0.0638697	0.0141765	5.48e-06	15976	NA	TRUE	reported	ImO3oJ	20.2979
family	Veillonellaceae	rs2561116	G	T	-0.083617	0.0187159	7.89e-06	15976	NA	TRUE	reported	ImO3oJ	19.9603
family	Veillonellaceae	rs61264131	C	A	0.202367	0.0464388	6.75e-06	3075	0.797633	TRUE	reported	ImO3oJ	18.9897
family	Veillonellaceae	rs9345168	A	C	0.0509102	0.0113253	8.49e-06	15976	0.94909	TRUE	reported	ImO3oJ	20.2074
family	Veillonellaceae	rs11700976	A	C	0.0503337	0.0113763	9.25e-06	15971	0.949666	TRUE	reported	ImO3oJ	19.5756
family	Veillonellaceae	rs6692542	G	A	0.0534397	0.0118254	8.68e-06	15976	0.94656	TRUE	reported	ImO3oJ	20.422
family	Veillonellaceae	rs2585520	T	G	-0.0904972	0.0200428	5.27e-06	15501	NA	TRUE	reported	ImO3oJ	20.387
family	Veillonellaceae	rs75768969	G	C	-0.0703773	0.0156855	7.19e-06	15975	NA	TRUE	reported	ImO3oJ	20.1312
family	Veillonellaceae	rs1693340	C	T	0.0818934	0.018245	9.25e-06	15058	0.918107	TRUE	reported	ImO3oJ	20.147
family	Veillonellaceae	rs4263802	A	G	0.050942	0.0114921	7.45e-06	15976	0.949058	TRUE	reported	ImO3oJ	19.6495
family	Verrucomicrobiaceae	rs11729256	C	T	0.0749798	0.0150177	6.73e-07	11861	0.92502	TRUE	reported	0Cp5Fl	24.9277
family	Verrucomicrobiaceae	rs4936098	G	A	0.0648691	0.0135928	1.13e-06	11858	0.935131	TRUE	reported	0Cp5Fl	22.7749
family	Verrucomicrobiaceae	rs9349825	G	A	-0.0704354	0.0147128	2.51e-06	11858	NA	TRUE	reported	0Cp5Fl	22.9188
family	Verrucomicrobiaceae	rs74542928	C	T	0.112124	0.0236422	1.65e-06	11216	0.887876	TRUE	reported	0Cp5Fl	22.4917
family	Verrucomicrobiaceae	rs3995795	T	C	0.064218	0.0140994	5.03e-06	11690	0.935782	TRUE	reported	0Cp5Fl	20.7449
family	Verrucomicrobiaceae	rs2602429	T	C	0.0745516	0.0156195	2.7e-06	11690	0.925448	TRUE	reported	0Cp5Fl	22.7814
family	Verrucomicrobiaceae	rs4242783	A	G	0.0687992	0.0147694	2.75e-06	11690	0.931201	TRUE	reported	0Cp5Fl	21.6992
family	Verrucomicrobiaceae	rs11184341	C	G	0.0655301	0.014223	4.14e-06	11864	0.93447	TRUE	reported	0Cp5Fl	21.2274
family	Verrucomicrobiaceae	rs61779207	A	G	-0.0758811	0.0167762	6.63e-06	11591	NA	TRUE	reported	0Cp5Fl	20.4588
family	Verrucomicrobiaceae	rs117107102	G	A	0.204683	0.0431573	2.92e-06	4975	0.795317	TRUE	reported	0Cp5Fl	22.4934
family	Verrucomicrobiaceae	rs12908520	A	G	0.0619104	0.0130946	2.15e-06	11863	0.93809	TRUE	reported	0Cp5Fl	22.3533
family	Verrucomicrobiaceae	rs111862613	C	T	0.0907065	0.0196746	3.73e-06	11621	0.909294	TRUE	reported	0Cp5Fl	21.2551
family	Verrucomicrobiaceae	rs941682	A	G	-0.0631526	0.0143767	9.58e-06	11809	NA	TRUE	reported	0Cp5Fl	19.2958
family	Victivallaceae	rs4396289	T	C	-0.152918	0.0288525	1.54e-07	3913	NA	TRUE	reported	nJ40eF	28.0897
family	Victivallaceae	rs2944282	C	T	-0.124197	0.0257026	1.57e-06	3555	NA	TRUE	reported	nJ40eF	23.3489
family	Victivallaceae	rs11764871	T	G	0.127099	0.025656	7.49e-07	3909	0.872901	TRUE	reported	nJ40eF	24.5418
family	Victivallaceae	rs6545794	G	A	-0.197786	0.0410495	5.97e-07	3916	NA	TRUE	reported	nJ40eF	23.2152
family	Victivallaceae	rs1603450	C	T	-0.144369	0.0299873	2.28e-06	3917	NA	TRUE	reported	nJ40eF	23.1779
family	Victivallaceae	rs2546105	T	A	0.126643	0.0257111	1.03e-06	3917	0.873357	TRUE	reported	nJ40eF	24.262
family	Victivallaceae	rs62570196	T	C	-0.246101	0.0483077	2.7e-07	3091	NA	TRUE	reported	nJ40eF	25.9535
family	Victivallaceae	rs7077363	A	G	0.148942	0.0318366	2.83e-06	3912	0.851058	TRUE	reported	nJ40eF	21.8868
family	Victivallaceae	rs67832247	T	C	-0.123489	0.0266695	3.24e-06	3555	NA	TRUE	reported	nJ40eF	21.4401
family	Victivallaceae	rs34962571	C	A	-0.186945	0.0418412	6.25e-06	3237	NA	TRUE	reported	nJ40eF	19.9628
family	Victivallaceae	rs7860510	C	G	0.164855	0.0375128	9.6e-06	3912	0.835145	TRUE	reported	nJ40eF	19.3129
family	Victivallaceae	rs7627405	T	C	-0.134158	0.0301427	8.19e-06	3555	NA	TRUE	reported	nJ40eF	19.8092
family	Victivallaceae	rs61702987	C	T	0.145501	0.0300007	3.08e-06	3906	0.854499	TRUE	reported	nJ40eF	23.5218
family	Victivallaceae	rs7314815	A	G	0.101088	0.0225594	6.4e-06	3912	0.898912	TRUE	reported	nJ40eF	20.0791
family	Victivallaceae	rs11671100	C	A	-0.160034	0.0349472	4.08e-06	3331	NA	TRUE	reported	nJ40eF	20.9701
genus	Clostridiuminnocuum	rs6890185	C	T	0.113424	0.0233137	1.12e-06	4166	0.886576	TRUE	reported	HA0WCO	23.6692
genus	Clostridiuminnocuum	rs61267978	C	T	0.14708	0.0320875	5.59e-06	4165	0.85292	TRUE	reported	HA0WCO	21.0103
genus	Clostridiuminnocuum	rs1948423	A	T	-0.108859	0.023425	3.49e-06	4165	NA	TRUE	reported	HA0WCO	21.5959
genus	Clostridiuminnocuum	rs6577484	A	G	0.160425	0.0360857	8.41e-06	3858	0.839575	TRUE	reported	HA0WCO	19.7639
genus	Clostridiuminnocuum	rs10074000	C	T	-0.102648	0.0227508	7e-06	4048	NA	TRUE	reported	HA0WCO	20.3567
genus	Clostridiuminnocuum	rs1942371	A	G	-0.157938	0.034187	4.06e-06	3971	NA	TRUE	reported	HA0WCO	21.3428
genus	Clostridiuminnocuum	rs40656	T	C	0.142664	0.0311021	8.62e-06	4048	0.857336	TRUE	reported	HA0WCO	21.0403
genus	Clostridiuminnocuum	rs71564433	A	T	-0.126746	0.0274657	7.8e-06	4164	NA	TRUE	reported	HA0WCO	21.2955
genus	Clostridiuminnocuum	rs77845139	G	A	-0.114993	0.0257186	8.41e-06	4048	NA	TRUE	reported	HA0WCO	19.9916
genus	Clostridiuminnocuum	rs10506058	G	A	0.0997048	0.0221926	8.92e-06	4163	0.900295	TRUE	reported	HA0WCO	20.1844
genus	Clostridiuminnocuum	rs4869133	A	G	-0.180591	0.0409505	7.24e-06	3735	NA	TRUE	reported	HA0WCO	19.4478
genus	Eubacteriumbrachy	rs112617308	C	T	-0.170873	0.0362844	2.38e-06	4001	NA	TRUE	reported	Py8PqL	22.1773
genus	Eubacteriumbrachy	rs9613196	A	T	-0.238718	0.0528561	4.99e-06	3004	NA	TRUE	reported	Py8PqL	20.3977
genus	Eubacteriumbrachy	rs62348779	C	T	-0.201481	0.043286	3.78e-06	3827	NA	TRUE	reported	Py8PqL	21.6656
genus	Eubacteriumbrachy	rs2913110	T	C	0.105143	0.022942	4.56e-06	4001	0.894857	TRUE	reported	Py8PqL	21.0039
genus	Eubacteriumbrachy	rs4862235	A	G	0.104806	0.0225751	3.73e-06	4000	0.895194	TRUE	reported	Py8PqL	21.5533
genus	Eubacteriumbrachy	rs12151423	G	A	0.101329	0.0227324	9.27e-06	3854	0.898671	TRUE	reported	Py8PqL	19.8688
genus	Eubacteriumbrachy	rs73199919	C	T	-0.236717	0.0531335	8.16e-06	3008	NA	TRUE	reported	Py8PqL	19.8482
genus	Eubacteriumbrachy	rs6591893	A	G	0.108225	0.0240319	7.34e-06	3999	0.891775	TRUE	reported	Py8PqL	20.2807
genus	Eubacteriumbrachy	rs720439	G	A	-0.111927	0.0251252	7.03e-06	4001	NA	TRUE	reported	Py8PqL	19.8449
genus	Eubacteriumbrachy	rs13139592	C	T	-0.145997	0.0327192	7.97e-06	3842	NA	TRUE	reported	Py8PqL	19.9104
genus	Eubacteriumbrachy	rs1384962	G	A	0.120888	0.0266264	6.99e-06	4001	0.879112	TRUE	reported	Py8PqL	20.6131
genus	Eubacteriumcoprostanoligenes	rs17159861	T	C	0.0962228	0.0168388	1.04e-08	17380	0.903777	TRUE	reported	7D8cji	32.6537
genus	Eubacteriumcoprostanoligenes	rs9648214	C	T	-0.0828719	0.016431	2.52e-07	17379	NA	TRUE	reported	7D8cji	25.4383
genus	Eubacteriumcoprostanoligenes	rs115325767	C	G	0.0783322	0.0174719	2.62e-06	16555	0.921668	TRUE	reported	7D8cji	20.1002
genus	Eubacteriumcoprostanoligenes	rs12906958	T	C	-0.0533159	0.0115935	4.35e-06	17380	NA	TRUE	reported	7D8cji	21.1488
genus	Eubacteriumcoprostanoligenes	rs4076415	G	T	0.0515152	0.0110294	1.99e-06	16960	0.948485	TRUE	reported	7D8cji	21.8155
genus	Eubacteriumcoprostanoligenes	rs6762473	A	C	0.0521584	0.0112353	4.26e-06	17377	0.947842	TRUE	reported	7D8cji	21.5517
genus	Eubacteriumcoprostanoligenes	rs73109678	A	G	-0.0796956	0.0172275	3.66e-06	17379	NA	TRUE	reported	7D8cji	21.4005
genus	Eubacteriumcoprostanoligenes	rs10444197	G	A	-0.0505823	0.0113455	5.98e-06	17380	NA	TRUE	reported	7D8cji	19.8768
genus	Eubacteriumcoprostanoligenes	rs2644213	A	G	0.0538845	0.0121245	9.86e-06	17380	0.946115	TRUE	reported	7D8cji	19.7517
genus	Eubacteriumcoprostanoligenes	rs11720857	T	C	0.0630776	0.0144485	9.26e-06	16960	0.936922	TRUE	reported	7D8cji	19.0592
genus	Eubacteriumcoprostanoligenes	rs4717831	T	A	0.0786783	0.0174038	9.18e-06	16854	0.921322	TRUE	reported	7D8cji	20.4372
genus	Eubacteriumcoprostanoligenes	rs62024432	T	C	-0.0769698	0.0172101	7.5e-06	17271	NA	TRUE	reported	7D8cji	20.0019
genus	Eubacteriumcoprostanoligenes	rs76898927	A	G	0.123055	0.0266375	4.79e-06	12197	0.876945	TRUE	reported	7D8cji	21.3409
genus	Eubacteriumcoprostanoligenes	rs11052069	C	T	0.0477832	0.0107833	9.38e-06	17380	0.952217	TRUE	reported	7D8cji	19.6356
genus	Eubacteriumcoprostanoligenes	rs79895140	C	T	-0.0641017	0.0141153	8.62e-06	16139	NA	TRUE	reported	7D8cji	20.6233
genus	Eubacteriumeligens	rs4583233	C	A	0.0670205	0.0128122	2.84e-07	14327	0.93298	TRUE	reported	fRY21h	27.3633
genus	Eubacteriumeligens	rs265534	G	T	-0.0563756	0.0120127	2.27e-06	14776	NA	TRUE	reported	fRY21h	22.0242
genus	Eubacteriumeligens	rs72839198	G	C	0.155659	0.0375612	3.14e-06	4926	0.844341	TRUE	reported	fRY21h	17.1739
genus	Eubacteriumeligens	rs74606150	G	C	-0.196454	0.042565	4.25e-06	5381	NA	TRUE	reported	fRY21h	21.3018
genus	Eubacteriumeligens	rs6923695	G	T	0.103268	0.0229524	4.87e-06	12891	0.896732	TRUE	reported	fRY21h	20.2428
genus	Eubacteriumeligens	rs56080211	T	C	0.123093	0.0282743	9.14e-06	10699	0.876907	TRUE	reported	fRY21h	18.9531
genus	Eubacteriumeligens	rs4888188	G	T	-0.053328	0.0119126	7.74e-06	14771	NA	TRUE	reported	fRY21h	20.04
genus	Eubacteriumeligens	rs158115	C	G	0.0915271	0.0190611	9.74e-06	14678	0.908473	TRUE	reported	fRY21h	23.057
genus	Eubacteriumeligens	rs2200429	G	A	-0.0888825	0.0198479	5.3e-06	14761	NA	TRUE	reported	fRY21h	20.0541
genus	Eubacteriumeligens	rs182318	A	G	-0.0824941	0.0195615	8.4e-06	14777	NA	TRUE	reported	fRY21h	17.7845
genus	Eubacteriumeligens	rs12719051	G	A	0.0916626	0.0208183	7.12e-06	12799	0.908337	TRUE	reported	fRY21h	19.3862
genus	Eubacteriumfissicatena	rs3771393	T	C	0.130842	0.0266671	7.38e-07	3792	0.869158	TRUE	reported	xTKZQS	24.0738
genus	Eubacteriumfissicatena	rs2733072	A	G	0.109644	0.0228306	1.49e-06	3833	0.890356	TRUE	reported	xTKZQS	23.0641
genus	Eubacteriumfissicatena	rs7104872	A	G	0.138612	0.0291906	2.73e-06	3829	0.861388	TRUE	reported	xTKZQS	22.5484
genus	Eubacteriumfissicatena	rs151257695	G	A	0.20951	0.0454847	3.1e-06	3587	0.79049	TRUE	reported	xTKZQS	21.2167
genus	Eubacteriumfissicatena	rs11876297	C	T	0.131469	0.0281712	2.67e-06	3396	0.868531	TRUE	reported	xTKZQS	21.779
genus	Eubacteriumfissicatena	rs6934739	G	A	0.111463	0.0252788	9.75e-06	3831	0.888537	TRUE	reported	xTKZQS	19.4425
genus	Eubacteriumfissicatena	rs10147907	G	T	0.172263	0.039601	8.27e-06	3833	0.827737	TRUE	reported	xTKZQS	18.9222
genus	Eubacteriumfissicatena	rs1768152	C	T	0.139489	0.0316186	8.7e-06	3590	0.860511	TRUE	reported	xTKZQS	19.4622
genus	Eubacteriumfissicatena	rs11818408	A	G	0.10585	0.0237114	8.2e-06	3590	0.89415	TRUE	reported	xTKZQS	19.9283
genus	Eubacteriumhallii	rs13116360	C	T	0.154124	0.0297185	2.94e-07	10323	0.845876	TRUE	reported	IbZNWS	26.896
genus	Eubacteriumhallii	rs949971	G	T	-0.0540164	0.0116101	3.29e-06	16566	NA	TRUE	reported	IbZNWS	21.6462
genus	Eubacteriumhallii	rs10798999	T	C	0.0601661	0.0126752	2.61e-06	16561	0.939834	TRUE	reported	IbZNWS	22.5315
genus	Eubacteriumhallii	rs60254196	G	A	-0.0522832	0.0111865	2.7e-06	16238	NA	TRUE	reported	IbZNWS	21.8442
genus	Eubacteriumhallii	rs10808115	C	A	-0.0504747	0.0109922	4.42e-06	16566	NA	TRUE	reported	IbZNWS	21.0851
genus	Eubacteriumhallii	rs74018587	T	C	0.208943	0.043822	3.7e-06	3039	0.791057	TRUE	reported	IbZNWS	22.7337
genus	Eubacteriumhallii	rs6550770	C	T	-0.198087	0.0443545	4.82e-06	4279	NA	TRUE	reported	IbZNWS	19.9452
genus	Eubacteriumhallii	rs10501370	T	C	-0.115589	0.0252489	5.42e-06	13824	NA	TRUE	reported	IbZNWS	20.9579
genus	Eubacteriumhallii	rs281379	G	A	-0.0499523	0.0112153	9.33e-06	16130	NA	TRUE	reported	IbZNWS	19.8376
genus	Eubacteriumhallii	rs78056098	T	G	-0.0507411	0.0113758	8.29e-06	16568	NA	TRUE	reported	IbZNWS	19.8955
genus	Eubacteriumhallii	rs138531890	G	A	0.153138	0.0349456	5.43e-06	7710	0.846862	TRUE	reported	IbZNWS	19.2036
genus	Eubacteriumhallii	rs28584818	G	A	0.126115	0.0268627	4.43e-06	11095	0.873885	TRUE	reported	IbZNWS	22.0412
genus	Eubacteriumhallii	rs117748144	C	T	-0.126582	0.028712	7.86e-06	10861	NA	TRUE	reported	IbZNWS	19.4365
genus	Eubacteriumhallii	rs17474256	A	G	0.0810805	0.0184573	9.45e-06	16460	0.918919	TRUE	reported	IbZNWS	19.2973
genus	Eubacteriumhallii	rs630939	T	C	-0.0508914	0.0114352	9.16e-06	16238	NA	TRUE	reported	IbZNWS	19.8062
genus	Eubacteriumhallii	rs17074066	C	T	-0.0813986	0.0189272	9.35e-06	15804	NA	TRUE	reported	IbZNWS	18.4952
genus	Eubacteriumnodatum	rs34297067	G	A	-0.186907	0.0341475	6.6e-08	3271	NA	TRUE	reported	J1I9lP	29.9593
genus	Eubacteriumnodatum	rs113893692	T	C	-0.185107	0.0403573	5.76e-06	3195	NA	TRUE	reported	J1I9lP	21.0379
genus	Eubacteriumnodatum	rs77910827	T	C	0.201788	0.0413568	9.05e-07	3271	0.798212	TRUE	reported	J1I9lP	23.8066
genus	Eubacteriumnodatum	rs61841040	T	G	0.160621	0.0341609	3.56e-06	3295	0.839379	TRUE	reported	J1I9lP	22.1078
genus	Eubacteriumnodatum	rs9425984	C	T	-0.130234	0.0292347	7.21e-06	3294	NA	TRUE	reported	J1I9lP	19.845
genus	Eubacteriumnodatum	rs10263623	T	C	0.193496	0.0439023	8.91e-06	3080	0.806504	TRUE	reported	J1I9lP	19.4253
genus	Eubacteriumnodatum	rs11006576	G	A	-0.110167	0.024593	7.99e-06	3295	NA	TRUE	reported	J1I9lP	20.067
genus	Eubacteriumnodatum	rs7880204	C	T	-0.125454	0.0275303	6.84e-06	3294	NA	TRUE	reported	J1I9lP	20.7656
genus	Eubacteriumnodatum	rs6818880	G	A	-0.110081	0.0245964	7.83e-06	3291	NA	TRUE	reported	J1I9lP	20.0298
genus	Eubacteriumnodatum	rs10458299	C	T	-0.187753	0.041969	8.37e-06	3271	NA	TRUE	reported	J1I9lP	20.0131
genus	Eubacteriumnodatum	rs7827125	T	C	0.1223	0.0271331	7.17e-06	3294	0.8777	TRUE	reported	J1I9lP	20.3166
genus	Eubacteriumoxidoreducens	rs12423772	T	G	0.14098	0.0295029	2.63e-06	5321	0.85902	TRUE	reported	BT82Aw	22.8341
genus	Eubacteriumoxidoreducens	rs2973294	T	G	0.0923559	0.0195439	2.39e-06	5378	0.907644	TRUE	reported	BT82Aw	22.331
genus	Eubacteriumoxidoreducens	rs34561138	A	G	0.216145	0.045992	2.51e-06	4186	0.783855	TRUE	reported	BT82Aw	22.0865
genus	Eubacteriumoxidoreducens	rs440215	T	C	0.0932766	0.0195294	1.65e-06	5377	0.906723	TRUE	reported	BT82Aw	22.8122
genus	Eubacteriumoxidoreducens	rs1425962	C	G	0.0906104	0.0200612	7.32e-06	5321	0.90939	TRUE	reported	BT82Aw	20.4005
genus	Eubacteriumoxidoreducens	rs12129908	A	C	0.0893272	0.0198333	5.8e-06	5377	0.910673	TRUE	reported	BT82Aw	20.2852
genus	Eubacteriumrectale	rs35398954	G	A	-0.0901402	0.0174602	5.4e-07	16621	NA	TRUE	reported	tMFLvB	26.6526
genus	Eubacteriumrectale	rs117151453	C	G	-0.113141	0.0243541	1.84e-06	13908	NA	TRUE	reported	tMFLvB	21.582
genus	Eubacteriumrectale	rs16960159	G	C	-0.156596	0.0336234	4.1e-06	8334	NA	TRUE	reported	tMFLvB	21.6909
genus	Eubacteriumrectale	rs314726	C	T	0.0528824	0.0109486	1.38e-06	16966	0.947118	TRUE	reported	tMFLvB	23.3293
genus	Eubacteriumrectale	rs10797540	G	A	0.0503179	0.0108389	3.53e-06	17350	0.949682	TRUE	reported	tMFLvB	21.5512
genus	Eubacteriumrectale	rs10248854	A	C	-0.0527827	0.0113463	4.21e-06	17348	NA	TRUE	reported	tMFLvB	21.6407
genus	Eubacteriumrectale	rs3980709	T	A	-0.0622701	0.0140572	6.86e-06	17340	NA	TRUE	reported	tMFLvB	19.623
genus	Eubacteriumrectale	rs2884897	G	A	-0.129364	0.0289021	6.44e-06	10813	NA	TRUE	reported	tMFLvB	20.034
genus	Eubacteriumrectale	rs10892089	G	C	-0.0635522	0.0140072	6.22e-06	17351	NA	TRUE	reported	tMFLvB	20.5852
genus	Eubacteriumrectale	rs143694765	C	T	0.0870025	0.019779	9.75e-06	15124	0.912997	TRUE	reported	tMFLvB	19.3489
genus	Eubacteriumrectale	rs59427698	G	A	-0.0576035	0.0130853	5.37e-06	16613	NA	TRUE	reported	tMFLvB	19.3789
genus	Eubacteriumrectale	rs62547233	G	A	0.0536319	0.0120201	9.9e-06	17347	0.946368	TRUE	reported	tMFLvB	19.9082
genus	Eubacteriumrectale	rs58498416	T	C	-0.0517316	0.0118196	9.68e-06	17350	NA	TRUE	reported	tMFLvB	19.1559
genus	Eubacteriumruminantium	rs2116427	G	A	0.0911461	0.0182353	4.67e-07	7739	0.908854	TRUE	reported	WiNd3H	24.9833
genus	Eubacteriumruminantium	rs139749	T	C	-0.0845439	0.0171791	8.59e-07	7314	NA	TRUE	reported	WiNd3H	24.2195
genus	Eubacteriumruminantium	rs72836424	T	C	-0.139825	0.030069	2.62e-06	7314	NA	TRUE	reported	WiNd3H	21.6237
genus	Eubacteriumruminantium	rs2229917	G	A	0.153538	0.0323922	2.16e-06	7050	0.846462	TRUE	reported	WiNd3H	22.4673
genus	Eubacteriumruminantium	rs10131724	C	A	-0.199832	0.0414577	2.39e-06	5071	NA	TRUE	reported	WiNd3H	23.2338
genus	Eubacteriumruminantium	rs16891896	A	G	-0.174787	0.0390573	2.38e-06	4753	NA	TRUE	reported	WiNd3H	20.0269
genus	Eubacteriumruminantium	rs7000472	G	A	-0.0762282	0.016523	4.07e-06	7739	NA	TRUE	reported	WiNd3H	21.284
genus	Eubacteriumruminantium	rs13025464	C	T	-0.0737077	0.0163786	6.97e-06	7738	NA	TRUE	reported	WiNd3H	20.2523
genus	Eubacteriumruminantium	rs2418654	T	C	-0.0748879	0.0165852	6.17e-06	7314	NA	TRUE	reported	WiNd3H	20.3884
genus	Eubacteriumruminantium	rs6676699	T	G	-0.0888124	0.0196447	6.38e-06	7708	NA	TRUE	reported	WiNd3H	20.4388
genus	Eubacteriumruminantium	rs73139629	C	A	-0.115098	0.0247909	5.36e-06	7314	NA	TRUE	reported	WiNd3H	21.555
genus	Eubacteriumruminantium	rs112375806	A	T	0.143141	0.0293757	5.82e-06	7123	0.856859	TRUE	reported	WiNd3H	23.7438
genus	Eubacteriumruminantium	rs606117	G	A	0.0833243	0.018056	4.82e-06	7263	0.916676	TRUE	reported	WiNd3H	21.2961
genus	Eubacteriumruminantium	rs57340348	C	T	-0.0979429	0.0212166	4.93e-06	7314	NA	TRUE	reported	WiNd3H	21.3106
genus	Eubacteriumruminantium	rs2817174	T	C	-0.0734306	0.0163687	7.87e-06	7710	NA	TRUE	reported	WiNd3H	20.1246
genus	Eubacteriumruminantium	rs10923018	A	G	0.0726438	0.0160924	6.8e-06	7739	0.927356	TRUE	reported	WiNd3H	20.3777
genus	Eubacteriumruminantium	rs11637981	T	G	-0.073258	0.0160888	5.44e-06	7718	NA	TRUE	reported	WiNd3H	20.733
genus	Eubacteriumruminantium	rs17519472	T	C	0.107804	0.0233984	4.7e-06	7710	0.892196	TRUE	reported	WiNd3H	21.2275
genus	Eubacteriumruminantium	rs209813	A	G	-0.103488	0.0236391	9.23e-06	7264	NA	TRUE	reported	WiNd3H	19.1655
genus	Eubacteriumventriosum	rs6048195	T	A	-0.0603594	0.011658	2.5e-07	14839	NA	TRUE	reported	Ga26XR	26.8067
genus	Eubacteriumventriosum	rs73615400	C	T	-0.0956303	0.0193428	9.54e-07	15146	NA	TRUE	reported	Ga26XR	24.443
genus	Eubacteriumventriosum	rs57199565	C	T	0.0783394	0.0160257	7.97e-07	14913	0.921661	TRUE	reported	Ga26XR	23.8961
genus	Eubacteriumventriosum	rs11617697	G	A	-0.143349	0.0286241	7.22e-07	11497	NA	TRUE	reported	Ga26XR	25.0798
genus	Eubacteriumventriosum	rs16884680	T	G	-0.0906428	0.0191909	1.74e-06	15289	NA	TRUE	reported	Ga26XR	22.3088
genus	Eubacteriumventriosum	rs12964517	A	G	0.0587198	0.0123453	2.07e-06	15289	0.94128	TRUE	reported	Ga26XR	22.6237
genus	Eubacteriumventriosum	rs876734	T	C	-0.0618696	0.0132532	2.89e-06	14913	NA	TRUE	reported	Ga26XR	21.7927
genus	Eubacteriumventriosum	rs3809430	C	T	-0.0548171	0.0118426	3.55e-06	15287	NA	TRUE	reported	Ga26XR	21.426
genus	Eubacteriumventriosum	rs72783037	A	C	0.0658926	0.0143747	6.55e-06	15286	0.934107	TRUE	reported	Ga26XR	21.0124
genus	Eubacteriumventriosum	rs73849225	C	T	0.0975711	0.0224388	5.21e-06	14573	0.902429	TRUE	reported	Ga26XR	18.9079
genus	Eubacteriumventriosum	rs9316536	G	T	-0.0817111	0.0183121	7.84e-06	15289	NA	TRUE	reported	Ga26XR	19.9107
genus	Eubacteriumventriosum	rs35179274	T	C	-0.0627263	0.013786	5.76e-06	15287	NA	TRUE	reported	Ga26XR	20.7026
genus	Eubacteriumventriosum	rs78250280	A	G	0.0749762	0.0164404	3.36e-06	14835	0.925024	TRUE	reported	Ga26XR	20.7979
genus	Eubacteriumventriosum	rs66746423	T	C	0.0751501	0.0164978	6.11e-06	14578	0.92485	TRUE	reported	Ga26XR	20.7494
genus	Eubacteriumventriosum	rs6704822	G	A	0.0739179	0.0166705	6.62e-06	15289	0.926082	TRUE	reported	Ga26XR	19.6609
genus	Eubacteriumventriosum	rs13082419	T	C	-0.0715522	0.016137	9.56e-06	14501	NA	TRUE	reported	Ga26XR	19.6608
genus	Eubacteriumventriosum	rs66830358	A	T	0.0528752	0.0117972	6.87e-06	14913	0.947125	TRUE	reported	Ga26XR	20.0884
genus	Eubacteriumxylanophilum	rs17830032	A	G	-0.160597	0.0310515	2.39e-07	9527	NA	TRUE	reported	Xf9rt7	26.7494
genus	Eubacteriumxylanophilum	rs13239072	A	G	0.0687427	0.0142728	1.82e-06	13307	0.931257	TRUE	reported	Xf9rt7	23.1971
genus	Eubacteriumxylanophilum	rs79582700	G	C	-0.0951677	0.0199969	2.41e-06	13256	NA	TRUE	reported	Xf9rt7	22.6492
genus	Eubacteriumxylanophilum	rs12980122	G	C	-0.108274	0.0238257	5.02e-06	12039	NA	TRUE	reported	Xf9rt7	20.6516
genus	Eubacteriumxylanophilum	rs2012708	G	A	0.0573202	0.0126905	6.53e-06	13306	0.94268	TRUE	reported	Xf9rt7	20.4013
genus	Eubacteriumxylanophilum	rs2213117	G	T	0.0877797	0.0189012	4.21e-06	12878	0.91222	TRUE	reported	Xf9rt7	21.5679
genus	Eubacteriumxylanophilum	rs10140184	C	A	0.0576795	0.012599	4.96e-06	12930	0.942321	TRUE	reported	Xf9rt7	20.959
genus	Eubacteriumxylanophilum	rs10917203	C	A	0.0612633	0.0130917	3.15e-06	12930	0.938737	TRUE	reported	Xf9rt7	21.8983
genus	Eubacteriumxylanophilum	rs112176119	T	C	-0.113455	0.0245762	3.33e-06	12199	NA	TRUE	reported	Xf9rt7	21.3119
genus	Eubacteriumxylanophilum	rs1999224	T	G	-0.0949051	0.0203503	3.75e-06	13309	NA	TRUE	reported	Xf9rt7	21.749
genus	Eubacteriumxylanophilum	rs75586835	G	A	-0.114498	0.0263455	9.39e-06	12550	NA	TRUE	reported	Xf9rt7	18.8878
genus	Eubacteriumxylanophilum	rs4654122	G	C	0.0553508	0.0123588	7.2e-06	13309	0.944649	TRUE	reported	Xf9rt7	20.0584
genus	Ruminococcusgauvreauii	rs2047242	G	A	-0.067603	0.0133738	2.46e-07	13369	NA	TRUE	reported	IDgLiH	25.552
genus	Ruminococcusgauvreauii	rs71386687	G	T	0.121037	0.02386	2.91e-07	11340	0.878963	TRUE	reported	IDgLiH	25.7333
genus	Ruminococcusgauvreauii	rs9870933	G	A	0.0621643	0.0126072	8.49e-07	13382	0.937836	TRUE	reported	IDgLiH	24.3135
genus	Ruminococcusgauvreauii	rs1391597	T	C	0.0590284	0.0124874	1.86e-06	13382	0.940972	TRUE	reported	IDgLiH	22.345
genus	Ruminococcusgauvreauii	rs431418	G	A	-0.094737	0.0210157	5.54e-06	13289	NA	TRUE	reported	IDgLiH	20.3213
genus	Ruminococcusgauvreauii	rs10931481	A	G	0.0610096	0.0130484	3.38e-06	13382	0.93899	TRUE	reported	IDgLiH	21.8615
genus	Ruminococcusgauvreauii	rs289410	A	G	-0.0654926	0.0139101	2.27e-06	13380	NA	TRUE	reported	IDgLiH	22.1678
genus	Ruminococcusgauvreauii	rs2105937	G	A	0.0580215	0.0127806	5.1e-06	13364	0.941978	TRUE	reported	IDgLiH	20.61
genus	Ruminococcusgauvreauii	rs2166943	C	A	0.0566974	0.0123497	5.28e-06	13377	0.943303	TRUE	reported	IDgLiH	21.0773
genus	Ruminococcusgauvreauii	rs12539819	T	C	0.110654	0.0240684	4.49e-06	11860	0.889346	TRUE	reported	IDgLiH	21.1367
genus	Ruminococcusgauvreauii	rs12079579	G	A	0.0955324	0.0213436	5.04e-06	12986	0.904468	TRUE	reported	IDgLiH	20.0339
genus	Ruminococcusgauvreauii	rs73802842	A	C	0.0736808	0.0169665	7.48e-06	13382	0.926319	TRUE	reported	IDgLiH	18.8593
genus	Ruminococcusgauvreauii	rs13188803	A	T	0.0709419	0.0156855	7.28e-06	12834	0.929058	TRUE	reported	IDgLiH	20.4554
genus	Ruminococcusgnavus	rs13163520	A	G	-0.127377	0.0233883	5.61e-08	6326	NA	TRUE	reported	cNyHC5	29.6611
genus	Ruminococcusgnavus	rs934940	C	A	-0.105045	0.0229588	2.74e-06	6309	NA	TRUE	reported	cNyHC5	20.9339
genus	Ruminococcusgnavus	rs9872758	C	T	0.0849233	0.0176643	1.66e-06	6398	0.915077	TRUE	reported	cNyHC5	23.1132
genus	Ruminococcusgnavus	rs2909242	A	C	-0.0909965	0.018351	7.41e-07	6401	NA	TRUE	reported	cNyHC5	24.5883
genus	Ruminococcusgnavus	rs3124783	G	A	-0.11599	0.0249099	2.67e-06	6401	NA	TRUE	reported	cNyHC5	21.6818
genus	Ruminococcusgnavus	rs62167033	C	T	0.185289	0.0396295	3.5e-06	5194	0.814711	TRUE	reported	cNyHC5	21.8606
genus	Ruminococcusgnavus	rs12989336	A	G	-0.0846861	0.0187936	7.12e-06	6401	NA	TRUE	reported	cNyHC5	20.305
genus	Ruminococcusgnavus	rs12136548	T	C	0.0901946	0.0196476	3.1e-06	6401	0.909805	TRUE	reported	cNyHC5	21.0738
genus	Ruminococcusgnavus	rs78399089	C	T	0.144445	0.0326618	6.63e-06	5944	0.855555	TRUE	reported	cNyHC5	19.558
genus	Ruminococcusgnavus	rs11597105	G	A	0.114673	0.0250653	6.95e-06	6328	0.885327	TRUE	reported	cNyHC5	20.9303
genus	Ruminococcusgnavus	rs11864644	C	T	-0.139804	0.0318253	5.01e-06	6241	NA	TRUE	reported	cNyHC5	19.2971
genus	Ruminococcusgnavus	rs4388134	T	C	-0.0904997	0.0203544	9.12e-06	6399	NA	TRUE	reported	cNyHC5	19.7686
genus	Ruminococcustorques	rs35866622	C	T	-0.0612024	0.0109421	2.21e-08	17240	NA	TRUE	reported	F66YJw	31.2848
genus	Ruminococcustorques	rs773123	A	T	0.0824005	0.0173862	1.59e-06	17011	0.9176	TRUE	reported	F66YJw	22.4622
genus	Ruminococcustorques	rs10904297	G	A	-0.167804	0.0389812	2.69e-06	3143	NA	TRUE	reported	F66YJw	18.5309
genus	Ruminococcustorques	rs8080469	A	G	0.0490727	0.0107036	3.5e-06	17798	0.950927	TRUE	reported	F66YJw	21.0193
genus	Ruminococcustorques	rs77034621	G	T	-0.151553	0.0335878	6.07e-06	8567	NA	TRUE	reported	F66YJw	20.3594
genus	Ruminococcustorques	rs73130967	T	A	0.0770375	0.0168264	3.71e-06	17011	0.922963	TRUE	reported	F66YJw	20.9614
genus	Ruminococcustorques	rs1972694	A	T	-0.0614094	0.0137321	8.93e-06	17353	NA	TRUE	reported	F66YJw	19.9986
genus	Ruminococcustorques	rs12434631	G	A	0.074697	0.0153401	2.77e-06	17353	0.925303	TRUE	reported	F66YJw	23.7111
genus	Ruminococcustorques	rs158487	G	A	0.0531781	0.0116341	7.52e-06	17798	0.946822	TRUE	reported	F66YJw	20.893
genus	Ruminococcustorques	rs4073731	C	T	0.0651948	0.0142221	4.05e-06	17793	0.934805	TRUE	reported	F66YJw	21.0135
genus	Ruminococcustorques	rs60603763	G	C	0.124328	0.0275286	5.87e-06	11700	0.875672	TRUE	reported	F66YJw	20.3972
genus	Ruminococcustorques	rs13154778	A	T	0.0563358	0.0129526	7.16e-06	17795	0.943664	TRUE	reported	F66YJw	18.917
genus	Ruminococcustorques	rs1475330	C	T	0.0523492	0.01182	8.13e-06	17353	0.947651	TRUE	reported	F66YJw	19.6147
genus	Ruminococcustorques	rs10967781	A	C	0.0507994	0.0113322	8.37e-06	17791	0.949201	TRUE	reported	F66YJw	20.0949
genus	Ruminococcustorques	rs8141465	G	A	0.0480778	0.0107442	9.65e-06	17791	0.951922	TRUE	reported	F66YJw	20.0235
genus	Actinomyces	rs34583783	T	G	0.126596	0.0268461	4.49e-06	7468	0.873404	TRUE	reported	1qLQLn	22.2371
genus	Actinomyces	rs2715439	T	C	0.0746684	0.0164822	6.27e-06	7468	0.925332	TRUE	reported	1qLQLn	20.5232
genus	Actinomyces	rs4146653	A	G	0.0985224	0.0214182	4.5e-06	7468	0.901478	TRUE	reported	1qLQLn	21.1594
genus	Actinomyces	rs35011108	G	A	0.232634	0.0512044	6.34e-06	3515	0.767366	TRUE	reported	1qLQLn	20.641
genus	Actinomyces	rs4073240	A	G	0.0749687	0.0167368	7.94e-06	7468	0.925031	TRUE	reported	1qLQLn	20.0638
genus	Actinomyces	rs7915461	C	T	0.18776	0.0401636	5.92e-06	5282	0.81224	TRUE	reported	1qLQLn	21.8544
genus	Actinomyces	rs71315246	G	A	-0.0969809	0.021925	9.83e-06	7468	NA	TRUE	reported	1qLQLn	19.5655
genus	Actinomyces	rs10787984	C	G	0.094316	0.0213513	9.62e-06	7468	0.905684	TRUE	reported	1qLQLn	19.5129
genus	Adlercreutzia	rs7680684	T	C	-0.083381	0.0168901	9.77e-07	8243	NA	TRUE	reported	WXtwSy	24.3708
genus	Adlercreutzia	rs2147798	G	C	0.0922959	0.0192121	1.4e-06	8243	0.907704	TRUE	reported	WXtwSy	23.0788
genus	Adlercreutzia	rs80078995	T	A	-0.11324	0.0232586	1.57e-06	8243	NA	TRUE	reported	WXtwSy	23.7044
genus	Adlercreutzia	rs2717140	T	C	-0.119225	0.0251081	2.05e-06	8243	NA	TRUE	reported	WXtwSy	22.548
genus	Adlercreutzia	rs9490822	T	C	-0.0734512	0.0155789	2.54e-06	8243	NA	TRUE	reported	WXtwSy	22.2292
genus	Adlercreutzia	rs12522517	T	A	-0.104884	0.0234695	4.41e-06	8187	NA	TRUE	reported	WXtwSy	19.9717
genus	Adlercreutzia	rs13231526	A	C	0.143237	0.0311654	4.81e-06	8051	0.856763	TRUE	reported	WXtwSy	21.1234
genus	Adlercreutzia	rs6664405	C	T	-0.0953084	0.0210752	5.23e-06	8051	NA	TRUE	reported	WXtwSy	20.4513
genus	Adlercreutzia	rs1046175	G	C	0.112758	0.0255994	6.36e-06	8051	0.887242	TRUE	reported	WXtwSy	19.4015
genus	Adlercreutzia	rs9915817	C	T	0.0749219	0.016833	8.22e-06	8243	0.925078	TRUE	reported	WXtwSy	19.8104
genus	Adlercreutzia	rs55719207	A	G	-0.0699243	0.0158036	9.61e-06	8243	NA	TRUE	reported	WXtwSy	19.5769
genus	Adlercreutzia	rs11604400	T	C	-0.102524	0.0234834	9.74e-06	8107	NA	TRUE	reported	WXtwSy	19.0604
genus	Akkermansia	rs11729256	C	T	0.0750473	0.0150184	6.58e-07	11860	0.924953	TRUE	reported	P7mPYI	24.9702
genus	Akkermansia	rs4936098	G	A	0.0649225	0.0135934	1.1e-06	11857	0.935078	TRUE	reported	P7mPYI	22.8105
genus	Akkermansia	rs9349825	G	A	-0.0703407	0.0147133	2.6e-06	11857	NA	TRUE	reported	P7mPYI	22.8557
genus	Akkermansia	rs74542928	C	T	0.112623	0.0236434	1.48e-06	11215	0.887377	TRUE	reported	P7mPYI	22.6898
genus	Akkermansia	rs3995795	T	C	0.0641175	0.0140999	5.22e-06	11689	0.935882	TRUE	reported	P7mPYI	20.6785
genus	Akkermansia	rs2602429	T	C	0.0745352	0.0156201	2.72e-06	11689	0.925465	TRUE	reported	P7mPYI	22.7695
genus	Akkermansia	rs61779207	A	G	-0.0760539	0.0167769	6.32e-06	11590	NA	TRUE	reported	P7mPYI	20.5503
genus	Akkermansia	rs11184341	C	G	0.0655855	0.0142236	4.06e-06	11863	0.934415	TRUE	reported	P7mPYI	21.2615
genus	Akkermansia	rs4242783	A	G	0.0685454	0.0147701	3e-06	11689	0.931455	TRUE	reported	P7mPYI	21.5373
genus	Akkermansia	rs117107102	G	A	0.204406	0.0431629	3.01e-06	4974	0.795594	TRUE	reported	P7mPYI	22.4268
genus	Akkermansia	rs12908520	A	G	0.061772	0.0130954	2.26e-06	11862	0.938228	TRUE	reported	P7mPYI	22.2509
genus	Akkermansia	rs111862613	C	T	0.0911199	0.0196748	3.39e-06	11620	0.90888	TRUE	reported	P7mPYI	21.4489
genus	Akkermansia	rs941682	A	G	-0.0632957	0.0143777	9.17e-06	11808	NA	TRUE	reported	P7mPYI	19.3808
genus	Alistipes	rs67281112	C	G	0.0634575	0.0137846	3.92e-06	17090	0.936543	TRUE	reported	Z7CiNW	21.1923
genus	Alistipes	rs67705352	G	T	-0.0532404	0.0110864	1.65e-06	17567	NA	TRUE	reported	Z7CiNW	23.0622
genus	Alistipes	rs11769002	A	G	-0.0528793	0.0109389	1.45e-06	17571	NA	TRUE	reported	Z7CiNW	23.3683
genus	Alistipes	rs7129639	A	C	-0.0524955	0.0109584	1.78e-06	17571	NA	TRUE	reported	Z7CiNW	22.9484
genus	Alistipes	rs1689282	C	A	-0.0520061	0.0113942	5.28e-06	17090	NA	TRUE	reported	Z7CiNW	20.8325
genus	Alistipes	rs11958296	G	A	-0.0981222	0.0218272	9.3e-06	16214	NA	TRUE	reported	Z7CiNW	20.2087
genus	Alistipes	rs8130320	G	A	-0.049002	0.010717	4.84e-06	17571	NA	TRUE	reported	Z7CiNW	20.9064
genus	Alistipes	rs2875322	C	T	-0.0580945	0.0131432	8.78e-06	17459	NA	TRUE	reported	Z7CiNW	19.5373
genus	Alistipes	rs2290844	T	C	0.0813969	0.0191632	9.1e-06	17571	0.918603	TRUE	reported	Z7CiNW	18.0418
genus	Alistipes	rs2450745	C	A	-0.080524	0.0184702	7.12e-06	17571	NA	TRUE	reported	Z7CiNW	19.0068
genus	Alistipes	rs62576416	C	T	0.0492647	0.0109733	7.5e-06	17564	0.950735	TRUE	reported	Z7CiNW	20.1557
genus	Alistipes	rs1107244	A	G	0.0758558	0.0171182	3.59e-06	17571	0.924144	TRUE	reported	Z7CiNW	19.6363
genus	Alistipes	rs34417064	G	A	-0.048202	0.0106868	7.01e-06	17570	NA	TRUE	reported	Z7CiNW	20.3437
genus	Alistipes	rs12990744	T	C	-0.0776618	0.0172986	8.21e-06	16694	NA	TRUE	reported	Z7CiNW	20.1556
genus	Alistipes	rs4810359	G	A	-0.0652428	0.0146155	7.5e-06	17380	NA	TRUE	reported	Z7CiNW	19.9267
genus	Allisonella	rs602075	G	A	0.168974	0.0296976	3.57e-08	3212	0.831026	TRUE	reported	KZohjE	32.3742
genus	Allisonella	rs35778461	T	C	0.146679	0.0297186	1.21e-06	3212	0.853321	TRUE	reported	KZohjE	24.3601
genus	Allisonella	rs6742198	A	G	0.149152	0.0316484	3.35e-06	3182	0.850848	TRUE	reported	KZohjE	22.2102
genus	Allisonella	rs1901739	G	T	0.115769	0.0248626	3.59e-06	3212	0.884231	TRUE	reported	KZohjE	21.6814
genus	Allisonella	rs76904847	A	G	0.148523	0.0334857	6.09e-06	3182	0.851477	TRUE	reported	KZohjE	19.6731
genus	Allisonella	rs35110698	C	T	-0.146322	0.0320852	5.72e-06	3212	NA	TRUE	reported	KZohjE	20.7974
genus	Allisonella	rs7898615	G	T	0.167966	0.0373586	8.87e-06	3212	0.832034	TRUE	reported	KZohjE	20.2145
genus	Allisonella	rs594561	T	C	0.112231	0.0251681	9.41e-06	3212	0.887769	TRUE	reported	KZohjE	19.8849
genus	Allisonella	rs685403	C	G	-0.175203	0.0404474	4.88e-06	3212	NA	TRUE	reported	KZohjE	18.763
genus	Alloprevotella	rs12675596	T	G	0.145669	0.0290678	9.64e-07	3008	0.854331	TRUE	reported	da17By	25.1136
genus	Alloprevotella	rs58212166	G	A	-0.161506	0.0359102	7.94e-06	3005	NA	TRUE	reported	da17By	20.2274
genus	Alloprevotella	rs34619204	A	G	-0.156037	0.0344392	8.84e-06	3003	NA	TRUE	reported	da17By	20.528
genus	Alloprevotella	rs17380632	T	A	0.125564	0.0280409	9.27e-06	3009	0.874436	TRUE	reported	da17By	20.0515
genus	Alloprevotella	rs4680035	G	A	-0.119599	0.0259446	4.99e-06	3007	NA	TRUE	reported	da17By	21.2503
genus	Alloprevotella	rs4364940	G	A	0.126418	0.0282207	8.58e-06	3008	0.873582	TRUE	reported	da17By	20.0669
genus	Alloprevotella	rs2154444	G	T	0.138234	0.0308961	8.37e-06	3009	0.861766	TRUE	reported	da17By	20.0182
genus	Anaerofilum	rs816292	C	T	-0.113003	0.02204	2.64e-07	5017	NA	TRUE	reported	buafTJ	26.2877
genus	Anaerofilum	rs79598899	T	C	0.182586	0.0357284	3.75e-07	4709	0.817414	TRUE	reported	buafTJ	26.1159
genus	Anaerofilum	rs4506496	A	G	0.10309	0.0212861	1.49e-06	4935	0.89691	TRUE	reported	buafTJ	23.4552
genus	Anaerofilum	rs712981	C	A	0.10076	0.0202902	6.83e-07	5051	0.89924	TRUE	reported	buafTJ	24.6603
genus	Anaerofilum	rs17105491	C	G	-0.193107	0.0411187	1.57e-06	4856	NA	TRUE	reported	buafTJ	22.0557
genus	Anaerofilum	rs10794359	C	T	-0.0953524	0.02006	2.23e-06	4994	NA	TRUE	reported	buafTJ	22.5945
genus	Anaerofilum	rs17096874	T	C	-0.126337	0.0268919	2.86e-06	5051	NA	TRUE	reported	buafTJ	22.0708
genus	Anaerofilum	rs356049	A	G	0.132603	0.0289802	6.56e-06	4994	0.867397	TRUE	reported	buafTJ	20.9365
genus	Anaerofilum	rs1563175	C	A	0.0923834	0.0202157	5.54e-06	5051	0.907617	TRUE	reported	buafTJ	20.8838
genus	Anaerofilum	rs17012738	G	T	0.0903417	0.0200239	7.24e-06	5051	0.909658	TRUE	reported	buafTJ	20.3553
genus	Anaerofilum	rs9299345	C	T	-0.1364	0.0302372	8.04e-06	5051	NA	TRUE	reported	buafTJ	20.349
genus	Anaerofilum	rs4244069	A	G	-0.146775	0.0326594	9.81e-06	5030	NA	TRUE	reported	buafTJ	20.1969
genus	Anaerostipes	rs7193624	T	C	0.0750642	0.0150723	5.35e-07	16926	0.924936	TRUE	reported	JdCSli	24.803
genus	Anaerostipes	rs2804244	G	A	-0.053089	0.0110983	2.04e-06	16926	NA	TRUE	reported	JdCSli	22.8822
genus	Anaerostipes	rs62215703	A	G	0.0644965	0.0136702	1.98e-06	15550	0.935503	TRUE	reported	JdCSli	22.2599
genus	Anaerostipes	rs2396460	C	T	-0.0512653	0.0109555	2.91e-06	16912	NA	TRUE	reported	JdCSli	21.8967
genus	Anaerostipes	rs3900776	A	G	-0.110013	0.0236302	2.75e-06	14694	NA	TRUE	reported	JdCSli	21.6748
genus	Anaerostipes	rs2014785	C	T	0.0515687	0.0112199	4.68e-06	16445	0.948431	TRUE	reported	JdCSli	21.125
genus	Anaerostipes	rs62157625	C	T	0.088573	0.0185548	1.45e-06	15215	0.911427	TRUE	reported	JdCSli	22.7872
genus	Anaerostipes	rs6726833	A	C	-0.0877497	0.0189408	3.32e-06	16924	NA	TRUE	reported	JdCSli	21.4631
genus	Anaerostipes	rs6474958	G	A	-0.0500065	0.0112001	6.74e-06	16918	NA	TRUE	reported	JdCSli	19.9347
genus	Anaerostipes	rs6854026	C	T	-0.0508482	0.0109075	3.2e-06	16921	NA	TRUE	reported	JdCSli	21.732
genus	Anaerostipes	rs78735375	C	A	-0.137429	0.0305304	5.33e-06	10360	NA	TRUE	reported	JdCSli	20.2623
genus	Anaerostipes	rs7823228	C	G	-0.0621085	0.0136614	5.84e-06	16445	NA	TRUE	reported	JdCSli	20.6686
genus	Anaerostipes	rs13376554	T	A	0.197389	0.0458642	7.72e-06	3101	0.802611	TRUE	reported	JdCSli	18.5224
genus	Anaerostipes	rs60983350	A	G	-0.0539901	0.0116575	4.42e-06	16344	NA	TRUE	reported	JdCSli	21.4494
genus	Anaerostipes	rs10502061	G	A	0.0835752	0.0192017	7.94e-06	16825	0.916425	TRUE	reported	JdCSli	18.9442
genus	Anaerotruncus	rs6563550	C	T	0.0877135	0.0176745	2.35e-07	16566	0.912287	TRUE	reported	qxzPo8	24.6286
genus	Anaerotruncus	rs8005030	T	C	0.0554447	0.0117854	2.28e-06	16548	0.944555	TRUE	reported	qxzPo8	22.1324
genus	Anaerotruncus	rs4669806	T	G	0.0576389	0.0122994	2.42e-06	16566	0.942361	TRUE	reported	qxzPo8	21.9616
genus	Anaerotruncus	rs10150232	G	A	0.0567088	0.0124877	6.68e-06	16117	0.943291	TRUE	reported	qxzPo8	20.6222
genus	Anaerotruncus	rs1272208	T	G	-0.0611743	0.0129831	4.28e-06	16117	NA	TRUE	reported	qxzPo8	22.2015
genus	Anaerotruncus	rs12056802	G	C	0.0774194	0.0177178	6.13e-06	16010	0.922581	TRUE	reported	qxzPo8	19.0933
genus	Anaerotruncus	rs11018566	G	A	-0.156465	0.0366032	6.14e-06	6278	NA	TRUE	reported	qxzPo8	18.2724
genus	Anaerotruncus	rs7675045	T	A	-0.0497815	0.0110573	6.92e-06	16566	NA	TRUE	reported	qxzPo8	20.2691
genus	Anaerotruncus	rs1431492	T	C	-0.0654996	0.0146188	7.36e-06	16560	NA	TRUE	reported	qxzPo8	20.0749
genus	Anaerotruncus	rs9347879	C	T	0.050618	0.011049	4.22e-06	16566	0.949382	TRUE	reported	qxzPo8	20.9877
genus	Anaerotruncus	rs17734739	C	T	0.0660052	0.014908	7.43e-06	15927	0.933995	TRUE	reported	qxzPo8	19.6027
genus	Anaerotruncus	rs6494922	G	A	0.0903106	0.0202257	6.62e-06	16067	0.909689	TRUE	reported	qxzPo8	19.9376
genus	Anaerotruncus	rs34449434	C	A	-0.0497004	0.0113402	9.85e-06	16117	NA	TRUE	reported	qxzPo8	19.2078
genus	Anaerotruncus	rs7155595	A	C	0.0539336	0.0118903	7.55e-06	16553	0.946066	TRUE	reported	qxzPo8	20.5747
genus	Anaerotruncus	rs115414803	C	A	-0.144356	0.0317524	6.83e-06	9273	NA	TRUE	reported	qxzPo8	20.6688
genus	Anaerotruncus	rs2704155	A	T	-0.106235	0.0234815	5.42e-06	12419	NA	TRUE	reported	qxzPo8	20.4683
genus	Bacteroides	rs6795673	T	C	0.0538565	0.0105251	3.38e-07	18301	0.946143	TRUE	reported	oTMYDk	26.1832
genus	Bacteroides	rs28757219	A	T	0.0818398	0.0170319	1.29e-06	14833	0.91816	TRUE	reported	oTMYDk	23.089
genus	Bacteroides	rs9507307	T	C	0.0604456	0.0129128	2.13e-06	18184	0.939554	TRUE	reported	oTMYDk	21.9124
genus	Bacteroides	rs66474973	T	G	0.0812515	0.0164479	6.81e-07	17405	0.918748	TRUE	reported	oTMYDk	24.403
genus	Bacteroides	rs11585893	G	A	-0.0740746	0.0147633	1.8e-06	17821	NA	TRUE	reported	oTMYDk	25.175
genus	Bacteroides	rs495004	G	C	-0.0607475	0.0129865	3.42e-06	17707	NA	TRUE	reported	oTMYDk	21.8811
genus	Bacteroides	rs17619981	G	T	0.0880978	0.0187002	2.69e-06	15801	0.911902	TRUE	reported	oTMYDk	22.1941
genus	Bacteroides	rs2023437	C	T	-0.0782324	0.0167634	5.02e-06	17484	NA	TRUE	reported	oTMYDk	21.7796
genus	Bacteroides	rs66710942	T	C	0.0488038	0.0107412	5.86e-06	17821	0.951196	TRUE	reported	oTMYDk	20.6443
genus	Bacteroides	rs13207588	G	A	-0.059205	0.0131195	7.49e-06	17707	NA	TRUE	reported	oTMYDk	20.365
genus	Bacteroides	rs2366421	A	T	-0.0528153	0.0117124	7.65e-06	18299	NA	TRUE	reported	oTMYDk	20.3341
genus	Bacteroides	rs1340391	C	T	-0.0592004	0.0132244	6.73e-06	18302	NA	TRUE	reported	oTMYDk	20.0399
genus	Barnesiella	rs2276875	G	A	-0.0697176	0.0139537	4.65e-07	13893	NA	TRUE	reported	55fRtD	24.9635
genus	Barnesiella	rs2428166	A	G	-0.165859	0.0337309	8.51e-07	8091	NA	TRUE	reported	55fRtD	24.178
genus	Barnesiella	rs60316894	T	C	-0.121478	0.025184	1.19e-06	12717	NA	TRUE	reported	55fRtD	23.2674
genus	Barnesiella	rs35177866	G	A	0.0917125	0.0190133	2.95e-06	13394	0.908287	TRUE	reported	55fRtD	23.267
genus	Barnesiella	rs13242616	C	T	-0.0583747	0.0123176	2.29e-06	13945	NA	TRUE	reported	55fRtD	22.4594
genus	Barnesiella	rs79795328	G	A	-0.0818645	0.0176441	4.23e-06	13657	NA	TRUE	reported	55fRtD	21.5275
genus	Barnesiella	rs2057922	C	G	0.0915241	0.0194623	3.83e-06	14208	0.908476	TRUE	reported	55fRtD	22.1148
genus	Barnesiella	rs199035	A	G	0.0559495	0.0119716	3e-06	13945	0.944051	TRUE	reported	55fRtD	21.8419
genus	Barnesiella	rs62251337	G	A	-0.0690763	0.0149374	4.24e-06	13945	NA	TRUE	reported	55fRtD	21.3849
genus	Barnesiella	rs77455852	G	T	-0.0891491	0.0195601	3.16e-06	13394	NA	TRUE	reported	55fRtD	20.7727
genus	Barnesiella	rs11155559	C	T	0.0956023	0.0212961	8.92e-06	13383	0.904398	TRUE	reported	55fRtD	20.1529
genus	Barnesiella	rs12909713	T	C	-0.0550716	0.0120039	4.95e-06	14205	NA	TRUE	reported	55fRtD	21.048
genus	Barnesiella	rs113258194	G	A	0.098992	0.0214121	7.31e-06	13945	0.901008	TRUE	reported	55fRtD	21.3738
genus	Barnesiella	rs28479800	T	A	-0.09152	0.0210002	7.93e-06	12399	NA	TRUE	reported	55fRtD	18.9926
genus	Barnesiella	rs76181748	T	C	-0.0778559	0.017164	6.78e-06	14201	NA	TRUE	reported	55fRtD	20.5753
genus	Barnesiella	rs72684847	C	T	-0.114369	0.0253873	6.76e-06	12984	NA	TRUE	reported	55fRtD	20.2948
genus	Barnesiella	rs28418786	G	C	-0.0791324	0.0174957	6.48e-06	13698	NA	TRUE	reported	55fRtD	20.4572
genus	Bifidobacterium	rs182549	T	C	0.119703	0.0127294	1.28e-20	14778	0.880297	TRUE	reported	Lv12Tp	88.43
genus	Bifidobacterium	rs7570971	C	A	0.113335	0.0125748	2.01e-19	14666	0.886665	TRUE	reported	Lv12Tp	81.2326
genus	Bifidobacterium	rs7322849	C	T	0.112428	0.0201813	1.08e-08	14778	0.887572	TRUE	reported	Lv12Tp	31.0353
genus	Bifidobacterium	rs638382	C	T	-0.0650864	0.0123008	9.45e-08	14021	NA	TRUE	reported	Lv12Tp	27.9973
genus	Bifidobacterium	rs1961273	T	C	0.0674036	0.0132319	3.51e-07	14778	0.932596	TRUE	reported	Lv12Tp	25.9491
genus	Bifidobacterium	rs6430601	G	T	0.0796261	0.0170313	1.09e-06	14776	0.920374	TRUE	reported	Lv12Tp	21.8582
genus	Bifidobacterium	rs10841473	C	G	-0.0624207	0.0129438	1.65e-06	14777	NA	TRUE	reported	Lv12Tp	23.2557
genus	Bifidobacterium	rs1879087	T	C	0.105365	0.0240529	1.45e-06	9066	0.894635	TRUE	reported	Lv12Tp	19.1892
genus	Bifidobacterium	rs56108664	C	T	0.0729971	0.0157926	2.44e-06	13916	0.927003	TRUE	reported	Lv12Tp	21.3651
genus	Bifidobacterium	rs2686790	C	T	0.070741	0.0157926	7.5e-06	14778	0.929259	TRUE	reported	Lv12Tp	20.0648
genus	Bifidobacterium	rs4567981	A	T	0.0562084	0.0117923	1.93e-06	14666	0.943792	TRUE	reported	Lv12Tp	22.7198
genus	Bifidobacterium	rs2491158	A	G	0.0712624	0.015983	8.05e-06	14021	0.928738	TRUE	reported	Lv12Tp	19.8794
genus	Bifidobacterium	rs76671854	G	C	-0.0846055	0.0184003	3.96e-06	13806	NA	TRUE	reported	Lv12Tp	21.142
genus	Bifidobacterium	rs75344046	T	C	0.232354	0.0505979	4.86e-06	3856	0.767646	TRUE	reported	Lv12Tp	21.088
genus	Bifidobacterium	rs540489	G	T	-0.0637641	0.0138746	5.19e-06	14561	NA	TRUE	reported	Lv12Tp	21.1209
genus	Bifidobacterium	rs857444	T	C	0.0558234	0.0121219	3.57e-06	14777	0.944177	TRUE	reported	Lv12Tp	21.2075
genus	Bifidobacterium	rs13020688	A	G	0.0562696	0.0122617	4.07e-06	14666	0.94373	TRUE	reported	Lv12Tp	21.0593
genus	Bifidobacterium	rs12022129	A	G	0.0619356	0.0138937	8e-06	14776	0.938064	TRUE	reported	Lv12Tp	19.872
genus	Bifidobacterium	rs62181700	A	G	-0.0624643	0.0131205	2.17e-06	14774	NA	TRUE	reported	Lv12Tp	22.6653
genus	Bifidobacterium	rs55888705	G	A	0.0546319	0.0121139	6.67e-06	14777	0.945368	TRUE	reported	Lv12Tp	20.3389
genus	Bifidobacterium	rs5746486	C	T	-0.0536216	0.0120801	9e-06	14778	NA	TRUE	reported	Lv12Tp	19.7034
genus	Bifidobacterium	rs73797465	G	T	-0.0953566	0.0209236	4.38e-06	14666	NA	TRUE	reported	Lv12Tp	20.7695
genus	Bifidobacterium	rs12465599	G	A	0.0535787	0.0118217	6.27e-06	14778	0.946421	TRUE	reported	Lv12Tp	20.541
genus	Bilophila	rs116261629	C	G	0.128112	0.0261358	8.62e-07	11276	0.871888	TRUE	reported	NhZuFY	24.0275
genus	Bilophila	rs1571225	T	C	0.0826826	0.0170621	1.12e-06	12854	0.917317	TRUE	reported	NhZuFY	23.4834
genus	Bilophila	rs3827020	T	C	0.0766479	0.0160642	1.79e-06	12628	0.923352	TRUE	reported	NhZuFY	22.7657
genus	Bilophila	rs1241171	A	G	-0.0692654	0.0150148	4.24e-06	12856	NA	TRUE	reported	NhZuFY	21.281
genus	Bilophila	rs7802841	A	C	0.0670097	0.0137701	1.77e-06	12856	0.93299	TRUE	reported	NhZuFY	23.6812
genus	Bilophila	rs8013541	T	A	-0.0571991	0.0125673	5.48e-06	12856	NA	TRUE	reported	NhZuFY	20.7155
genus	Bilophila	rs6793291	A	C	0.112729	0.0241633	3.11e-06	11051	0.887271	TRUE	reported	NhZuFY	21.765
genus	Bilophila	rs1917709	T	A	0.118509	0.026742	7.37e-06	10886	0.881491	TRUE	reported	NhZuFY	19.639
genus	Bilophila	rs542415	C	T	-0.0613623	0.0133436	4.71e-06	12777	NA	TRUE	reported	NhZuFY	21.1474
genus	Bilophila	rs72676854	C	T	0.123209	0.026882	5.62e-06	11616	0.876791	TRUE	reported	NhZuFY	21.0067
genus	Bilophila	rs4798126	A	G	0.073288	0.016799	7.15e-06	12777	0.926712	TRUE	reported	NhZuFY	19.0327
genus	Bilophila	rs1969927	A	G	0.0564589	0.0126935	9.07e-06	12777	0.943541	TRUE	reported	NhZuFY	19.7835
genus	Bilophila	rs60178956	A	G	-0.0624818	0.0141485	8.06e-06	12777	NA	TRUE	reported	NhZuFY	19.5023
genus	Bilophila	rs2728491	T	G	-0.0627416	0.0139456	6.33e-06	12856	NA	TRUE	reported	NhZuFY	20.2411
genus	Bilophila	rs2713349	T	A	0.0617228	0.0140174	8.63e-06	12853	0.938277	TRUE	reported	NhZuFY	19.389
genus	Bilophila	rs9899990	G	A	-0.102702	0.0233878	9.07e-06	12088	NA	TRUE	reported	NhZuFY	19.2833
genus	Bilophila	rs11069458	C	T	-0.0680947	0.015503	7.72e-06	12856	NA	TRUE	reported	NhZuFY	19.2928
genus	Blautia	rs11149971	T	C	0.117605	0.02339	1.04e-06	16255	0.882395	TRUE	reported	1l0zC4	25.2808
genus	Blautia	rs12453000	T	C	0.0625335	0.0129987	1.26e-06	17815	0.937467	TRUE	reported	1l0zC4	23.1432
genus	Blautia	rs115043014	A	G	-0.206605	0.043992	5.19e-06	4902	NA	TRUE	reported	1l0zC4	22.0565
genus	Blautia	rs67794373	T	C	0.0601709	0.0123443	1e-06	18158	0.939829	TRUE	reported	1l0zC4	23.7597
genus	Blautia	rs117001700	C	T	0.196414	0.0441122	8.84e-06	4965	0.803586	TRUE	reported	1l0zC4	19.8257
genus	Blautia	rs72973581	G	A	0.125169	0.0265408	1.74e-06	12764	0.874831	TRUE	reported	1l0zC4	22.2416
genus	Blautia	rs4926264	C	T	0.0826207	0.0178239	5.1e-06	18276	0.917379	TRUE	reported	1l0zC4	21.4868
genus	Blautia	rs7860714	G	A	-0.0502178	0.0109853	4.09e-06	18162	NA	TRUE	reported	1l0zC4	20.8975
genus	Blautia	rs682885	G	A	-0.0493376	0.0107359	4.49e-06	18274	NA	TRUE	reported	1l0zC4	21.1194
genus	Blautia	rs2788271	G	T	-0.0575596	0.0133492	7.16e-06	18276	NA	TRUE	reported	1l0zC4	18.5921
genus	Blautia	rs113271346	T	C	0.0782682	0.0172116	6.85e-06	17465	0.921732	TRUE	reported	1l0zC4	20.6788
genus	Blautia	rs3005511	G	A	0.0501085	0.0110768	6.19e-06	18276	0.949892	TRUE	reported	1l0zC4	20.4643
genus	Blautia	rs16892041	C	T	-0.0622605	0.0141804	8.82e-06	18276	NA	TRUE	reported	1l0zC4	19.2774
genus	Butyricicoccus	rs56221232	C	T	0.0828027	0.0167401	7.62e-07	17133	0.917197	TRUE	reported	fLlHh7	24.4667
genus	Butyricicoccus	rs2017189	T	G	-0.0506956	0.011024	3.87e-06	17133	NA	TRUE	reported	fLlHh7	21.1476
genus	Butyricicoccus	rs7322368	C	T	0.0815733	0.0183167	5.52e-06	17134	0.918427	TRUE	reported	fLlHh7	19.8337
genus	Butyricicoccus	rs75238760	A	T	0.0619423	0.0139942	6.8e-06	17022	0.938058	TRUE	reported	fLlHh7	19.592
genus	Butyricicoccus	rs12585793	C	T	-0.262206	0.0564729	5.79e-06	3135	NA	TRUE	reported	fLlHh7	21.5579
genus	Butyricicoccus	rs62478070	G	T	0.224039	0.0494959	5.94e-06	4007	0.775961	TRUE	reported	fLlHh7	20.4885
genus	Butyricicoccus	rs4962426	T	G	0.0614216	0.0135979	7.38e-06	16889	0.938578	TRUE	reported	fLlHh7	20.4032
genus	Butyricicoccus	rs10084203	G	A	0.0549699	0.0123563	8.59e-06	17135	0.94503	TRUE	reported	fLlHh7	19.7913
genus	Butyricicoccus	rs12034718	G	A	0.0701199	0.0158214	9.58e-06	16237	0.92988	TRUE	reported	fLlHh7	19.6424
genus	Butyricimonas	rs113054641	A	G	-0.144881	0.0274574	1.74e-07	9949	NA	TRUE	reported	G2d7OB	27.8423
genus	Butyricimonas	rs62390301	C	T	-0.0872983	0.0174893	7.42e-07	10634	NA	TRUE	reported	G2d7OB	24.9154
genus	Butyricimonas	rs7083431	C	A	0.0703539	0.0144439	8.85e-07	10737	0.929646	TRUE	reported	G2d7OB	23.7252
genus	Butyricimonas	rs2642760	C	G	0.0713357	0.0145396	8.58e-07	10634	0.928664	TRUE	reported	G2d7OB	24.0719
genus	Butyricimonas	rs782080	A	T	0.0653488	0.0137973	2.23e-06	10733	0.934651	TRUE	reported	G2d7OB	22.4328
genus	Butyricimonas	rs1862649	A	G	0.113124	0.0248176	4.76e-06	10123	0.886876	TRUE	reported	G2d7OB	20.7773
genus	Butyricimonas	rs12304031	A	G	-0.086278	0.0196846	6.7e-06	10658	NA	TRUE	reported	G2d7OB	19.2108
genus	Butyricimonas	rs1701950	C	G	-0.105056	0.0241047	7.68e-06	9875	NA	TRUE	reported	G2d7OB	18.9949
genus	Butyricimonas	rs71428626	T	G	-0.133188	0.0289905	4.8e-06	9776	NA	TRUE	reported	G2d7OB	21.1067
genus	Butyricimonas	rs78453362	G	A	-0.14948	0.0327073	4.06e-06	8207	NA	TRUE	reported	G2d7OB	20.8871
genus	Butyricimonas	rs326049	G	C	0.0759694	0.0167617	8.19e-06	10557	0.924031	TRUE	reported	G2d7OB	20.5418
genus	Butyricimonas	rs62130338	A	G	-0.0732608	0.0158324	3.9e-06	10557	NA	TRUE	reported	G2d7OB	21.4117
genus	Butyricimonas	rs9657374	T	C	0.0680719	0.0148172	4.5e-06	10737	0.931928	TRUE	reported	G2d7OB	21.1058
genus	Butyricimonas	rs12458763	C	A	0.122037	0.0269587	6.37e-06	10383	0.877963	TRUE	reported	G2d7OB	20.492
genus	Butyricimonas	rs2114713	T	G	0.062721	0.0138998	6.88e-06	10734	0.937279	TRUE	reported	G2d7OB	20.3615
genus	Butyricimonas	rs270727	C	G	-0.0694173	0.0150795	5.38e-06	10634	NA	TRUE	reported	G2d7OB	21.1913
genus	Butyricimonas	rs72814525	G	A	0.0664154	0.0149766	8.25e-06	10736	0.933585	TRUE	reported	G2d7OB	19.6657
genus	Butyricimonas	rs11228830	G	A	0.135265	0.0298411	6.55e-06	8974	0.864735	TRUE	reported	G2d7OB	20.5466
genus	Butyrivibrio	rs72723662	T	C	0.224078	0.0449336	7.86e-07	3073	0.775922	TRUE	reported	k9x4oV	24.8689
genus	Butyrivibrio	rs7412979	G	C	0.186779	0.0389112	1.71e-06	3480	0.813221	TRUE	reported	k9x4oV	23.0412
genus	Butyrivibrio	rs7752361	G	A	-0.11923	0.0239975	7.69e-07	3481	NA	TRUE	reported	k9x4oV	24.6855
genus	Butyrivibrio	rs4537857	C	T	-0.12459	0.0260992	1.8e-06	3482	NA	TRUE	reported	k9x4oV	22.7882
genus	Butyrivibrio	rs11761679	C	T	0.154775	0.0321539	2.2e-06	3482	0.845225	TRUE	reported	k9x4oV	23.1705
genus	Butyrivibrio	rs16941336	T	C	0.127488	0.0267936	1.53e-06	3482	0.872512	TRUE	reported	k9x4oV	22.6398
genus	Butyrivibrio	rs77356209	C	T	0.216874	0.0483299	6.66e-06	3379	0.783126	TRUE	reported	k9x4oV	20.1365
genus	Butyrivibrio	rs74622183	G	A	-0.201027	0.0428204	2.46e-06	3478	NA	TRUE	reported	k9x4oV	22.0398
genus	Butyrivibrio	rs7763512	A	G	0.119846	0.0253367	3.11e-06	3259	0.880154	TRUE	reported	k9x4oV	22.374
genus	Butyrivibrio	rs142855850	G	A	0.205013	0.0457138	6.86e-06	3234	0.794987	TRUE	reported	k9x4oV	20.1127
genus	Butyrivibrio	rs9349693	G	A	0.117973	0.0259861	5.55e-06	3482	0.882027	TRUE	reported	k9x4oV	20.6102
genus	Butyrivibrio	rs486484	G	A	-0.108349	0.0240008	6.61e-06	3456	NA	TRUE	reported	k9x4oV	20.3796
genus	Butyrivibrio	rs17163238	A	G	0.140987	0.0309117	5.51e-06	3482	0.859013	TRUE	reported	k9x4oV	20.8023
genus	Butyrivibrio	rs4928024	G	A	-0.17471	0.0389333	8.19e-06	3481	NA	TRUE	reported	k9x4oV	20.137
genus	Butyrivibrio	rs1007475	T	G	0.118065	0.0261271	7.92e-06	3482	0.881935	TRUE	reported	k9x4oV	20.4204
genus	Butyrivibrio	rs16934069	C	T	-0.133784	0.0299444	8.86e-06	3482	NA	TRUE	reported	k9x4oV	19.9609
genus	CandidatusSoleaferrea	rs4294381	C	T	0.112197	0.023186	1.37e-06	6145	0.887803	TRUE	reported	RR2gYX	23.4157
genus	CandidatusSoleaferrea	rs10090365	G	A	-0.0834413	0.0180989	4.17e-06	6145	NA	TRUE	reported	RR2gYX	21.2549
genus	CandidatusSoleaferrea	rs4678258	C	T	0.0986136	0.0215646	5.53e-06	6101	0.901386	TRUE	reported	RR2gYX	20.9117
genus	CandidatusSoleaferrea	rs10108780	G	A	-0.092834	0.0199807	3.64e-06	5999	NA	TRUE	reported	RR2gYX	21.5871
genus	CandidatusSoleaferrea	rs386526	G	C	0.0818459	0.0180086	8.33e-06	6144	0.918154	TRUE	reported	RR2gYX	20.6554
genus	CandidatusSoleaferrea	rs36155147	T	C	0.104966	0.0240995	5.41e-06	5958	0.895034	TRUE	reported	RR2gYX	18.9706
genus	CandidatusSoleaferrea	rs6881988	C	G	-0.0819131	0.018185	9.23e-06	6140	NA	TRUE	reported	RR2gYX	20.2898
genus	CandidatusSoleaferrea	rs11153159	C	G	-0.12805	0.0285446	4.42e-06	6101	NA	TRUE	reported	RR2gYX	20.1238
genus	CandidatusSoleaferrea	rs10809135	C	T	0.0834858	0.0182426	5.47e-06	5999	0.916514	TRUE	reported	RR2gYX	20.9435
genus	CandidatusSoleaferrea	rs9973954	G	A	0.0892075	0.0195401	5.95e-06	6145	0.910792	TRUE	reported	RR2gYX	20.8424
genus	CandidatusSoleaferrea	rs6489992	G	A	-0.0840437	0.0187031	7.89e-06	6142	NA	TRUE	reported	RR2gYX	20.1923
genus	CandidatusSoleaferrea	rs6494306	G	A	-0.0969304	0.0214221	5.8e-06	6145	NA	TRUE	reported	RR2gYX	20.4737
genus	CandidatusSoleaferrea	rs12500231	T	A	0.0813853	0.0182696	7.68e-06	6145	0.918615	TRUE	reported	RR2gYX	19.8443
genus	CandidatusSoleaferrea	rs7400877	C	T	-0.0951085	0.0212799	9.29e-06	6145	NA	TRUE	reported	RR2gYX	19.9756
genus	CandidatusSoleaferrea	rs2193878	A	T	0.228255	0.0509241	9.46e-06	3088	0.771745	TRUE	reported	RR2gYX	20.0906
genus	CandidatusSoleaferrea	rs830149	G	C	0.184647	0.0397237	9.58e-06	5065	0.815353	TRUE	reported	RR2gYX	21.6064
genus	Catenibacterium	rs12404911	T	C	0.140717	0.0304142	2.8e-06	3239	0.859283	TRUE	reported	AOisZ9	21.4063
genus	Catenibacterium	rs77285108	A	G	-0.161826	0.0353447	3.63e-06	3210	NA	TRUE	reported	AOisZ9	20.9628
genus	Catenibacterium	rs73128290	G	A	0.129726	0.0284563	4.29e-06	3239	0.870274	TRUE	reported	AOisZ9	20.7826
genus	Catenibacterium	rs212393	A	G	-0.135254	0.0286209	3.62e-06	3239	NA	TRUE	reported	AOisZ9	22.3323
genus	Catenibacterium	rs7742829	T	C	0.11411	0.0251099	5.61e-06	3239	0.88589	TRUE	reported	AOisZ9	20.6518
genus	ChristensenellaceaeR.7	rs999354	A	T	0.0580248	0.0117185	7.01e-07	16324	0.941975	TRUE	reported	4ywVBL	24.5178
genus	ChristensenellaceaeR.7	rs78521377	T	C	0.124992	0.0274797	5.61e-06	12605	0.875008	TRUE	reported	4ywVBL	20.689
genus	ChristensenellaceaeR.7	rs62467127	T	C	0.114108	0.0251983	3.25e-06	12719	0.885892	TRUE	reported	4ywVBL	20.5066
genus	ChristensenellaceaeR.7	rs17081797	G	A	-0.0904325	0.0204253	3.34e-06	16324	NA	TRUE	reported	4ywVBL	19.6025
genus	ChristensenellaceaeR.7	rs62132810	G	A	-0.0828853	0.0179623	5.67e-06	15066	NA	TRUE	reported	4ywVBL	21.2928
genus	ChristensenellaceaeR.7	rs60954665	G	T	0.049815	0.0110787	7.13e-06	16324	0.950185	TRUE	reported	4ywVBL	20.2181
genus	ChristensenellaceaeR.7	rs10461257	G	A	-0.0551969	0.0122069	6.51e-06	15987	NA	TRUE	reported	4ywVBL	20.4464
genus	ChristensenellaceaeR.7	rs79150079	A	C	0.121547	0.0270977	9.42e-06	11994	0.878453	TRUE	reported	4ywVBL	20.1196
genus	ChristensenellaceaeR.7	rs62190261	C	A	0.0958394	0.0214723	8.74e-06	15274	0.904161	TRUE	reported	4ywVBL	19.922
genus	ChristensenellaceaeR.7	rs892686	G	A	0.0514099	0.011136	3.97e-06	16325	0.94859	TRUE	reported	4ywVBL	21.3126
genus	ChristensenellaceaeR.7	rs73952017	T	C	-0.0862164	0.0194354	8.46e-06	15274	NA	TRUE	reported	4ywVBL	19.6786
genus	Clostridiumsensustricto1	rs550843	C	T	-0.0783246	0.0169209	2.05e-06	14102	NA	TRUE	reported	9b0pBp	21.4263
genus	Clostridiumsensustricto1	rs2795528	A	G	-0.184315	0.0392204	2.72e-06	6366	NA	TRUE	reported	9b0pBp	22.0849
genus	Clostridiumsensustricto1	rs2817172	T	C	0.058139	0.0124492	2.77e-06	13658	0.941861	TRUE	reported	9b0pBp	21.8097
genus	Clostridiumsensustricto1	rs115807074	G	A	-0.22736	0.0492575	4.32e-06	4229	NA	TRUE	reported	9b0pBp	21.305
genus	Clostridiumsensustricto1	rs116847295	T	C	0.110021	0.0246032	4.58e-06	12910	0.889979	TRUE	reported	9b0pBp	19.9974
genus	Clostridiumsensustricto1	rs12341505	A	G	0.0810718	0.0180121	4.82e-06	14118	0.918928	TRUE	reported	9b0pBp	20.2586
genus	Clostridiumsensustricto1	rs11586026	T	A	0.110967	0.0250498	8.85e-06	13095	0.889033	TRUE	reported	9b0pBp	19.6236
genus	Clostridiumsensustricto1	rs11264403	A	G	-0.139062	0.0334454	7.76e-06	7285	NA	TRUE	reported	9b0pBp	17.2878
genus	Clostridiumsensustricto1	rs12490337	G	C	-0.0616879	0.0137581	7.49e-06	14121	NA	TRUE	reported	9b0pBp	20.104
genus	Collinsella	rs9541268	A	C	0.09597	0.0197312	8.79e-07	12914	0.90403	TRUE	reported	KNh8Nw	23.6572
genus	Collinsella	rs2671662	G	C	-0.0567751	0.011945	2.22e-06	14334	NA	TRUE	reported	KNh8Nw	22.5914
genus	Collinsella	rs73052258	A	G	0.0930178	0.0202658	1.72e-06	14334	0.906982	TRUE	reported	KNh8Nw	21.067
genus	Collinsella	rs2103510	A	G	0.0786551	0.0168217	2.42e-06	14334	0.921345	TRUE	reported	KNh8Nw	21.8633
genus	Collinsella	rs75672793	G	A	-0.108908	0.0240522	6.14e-06	12601	NA	TRUE	reported	KNh8Nw	20.5027
genus	Collinsella	rs10890671	C	T	-0.0537401	0.0118848	6.52e-06	14334	NA	TRUE	reported	KNh8Nw	20.4461
genus	Collinsella	rs12921100	T	A	0.0563759	0.0127019	8.23e-06	14334	0.943624	TRUE	reported	KNh8Nw	19.6992
genus	Collinsella	rs59414781	G	C	0.0668866	0.0149773	9.15e-06	14334	0.933113	TRUE	reported	KNh8Nw	19.944
genus	Collinsella	rs62102630	G	A	-0.0696299	0.0153325	8.31e-06	14334	NA	TRUE	reported	KNh8Nw	20.6237
genus	Collinsella	rs62448871	A	C	-0.0540309	0.0120324	6.78e-06	14334	NA	TRUE	reported	KNh8Nw	20.1641
genus	Collinsella	rs1496626	C	T	-0.0722307	0.01616	6.78e-06	14334	NA	TRUE	reported	KNh8Nw	19.9783
genus	Collinsella	rs149807560	A	C	-0.104264	0.0235841	7.1e-06	13473	NA	TRUE	reported	KNh8Nw	19.5448
genus	Collinsella	rs11597285	T	G	-0.0537947	0.0120548	9.38e-06	14334	NA	TRUE	reported	KNh8Nw	19.9138
genus	Coprobacter	rs305411	G	A	0.129218	0.0264518	1.01e-06	6777	0.870782	TRUE	reported	nbESsp	23.8638
genus	Coprobacter	rs3828477	T	G	-0.091218	0.019569	2.89e-06	6798	NA	TRUE	reported	nbESsp	21.7281
genus	Coprobacter	rs55672356	A	T	-0.193354	0.0413815	2.74e-06	4903	NA	TRUE	reported	nbESsp	21.8321
genus	Coprobacter	rs143662916	T	C	0.253264	0.0540141	3.07e-06	3083	0.746736	TRUE	reported	nbESsp	21.9853
genus	Coprobacter	rs213863	T	C	-0.0887412	0.0188377	2.35e-06	6798	NA	TRUE	reported	nbESsp	22.1918
genus	Coprobacter	rs72821405	C	T	-0.147365	0.0319978	4.76e-06	6177	NA	TRUE	reported	nbESsp	21.2105
genus	Coprobacter	rs11532348	T	C	-0.103931	0.0226826	5.71e-06	6364	NA	TRUE	reported	nbESsp	20.9942
genus	Coprobacter	rs12996055	C	A	0.0921817	0.0209405	8.08e-06	6570	0.907818	TRUE	reported	nbESsp	19.3783
genus	Coprobacter	rs12684609	C	T	0.100827	0.0220366	6.1e-06	6364	0.899173	TRUE	reported	nbESsp	20.9345
genus	Coprobacter	rs5011652	C	G	0.0899597	0.020001	5.51e-06	6783	0.91004	TRUE	reported	nbESsp	20.2299
genus	Coprobacter	rs74919520	A	G	0.125703	0.0276296	5.76e-06	6387	0.874297	TRUE	reported	nbESsp	20.6987
genus	Coprobacter	rs28402691	C	T	0.110695	0.0251199	9.56e-06	6387	0.889305	TRUE	reported	nbESsp	19.4188
genus	Coprobacter	rs189356	A	G	0.0781125	0.0171916	6.26e-06	6763	0.921887	TRUE	reported	nbESsp	20.6446
genus	Coprobacter	rs76001613	G	C	0.21591	0.0493019	9.13e-06	3385	0.78409	TRUE	reported	nbESsp	19.1788
genus	Coprococcus1	rs4277593	A	G	-0.0585649	0.0109914	1.14e-07	16651	NA	TRUE	reported	hT8mqX	28.3904
genus	Coprococcus1	rs56405618	G	A	-0.08963	0.0186508	1.57e-06	16379	NA	TRUE	reported	hT8mqX	23.0946
genus	Coprococcus1	rs74101919	C	T	-0.0718989	0.0144651	1.03e-06	16732	NA	TRUE	reported	hT8mqX	24.7059
genus	Coprococcus1	rs1010560	A	C	0.0580232	0.0122722	1.96e-06	16723	0.941977	TRUE	reported	hT8mqX	22.3544
genus	Coprococcus1	rs73031725	C	T	0.167591	0.0355224	1.98e-06	7206	0.832409	TRUE	reported	hT8mqX	22.2586
genus	Coprococcus1	rs1519491	C	T	0.0499197	0.0113558	8.95e-06	16733	0.95008	TRUE	reported	hT8mqX	19.3246
genus	Coprococcus1	rs1576241	G	A	-0.0510343	0.0109535	3.33e-06	16729	NA	TRUE	reported	hT8mqX	21.7082
genus	Coprococcus1	rs73167075	C	T	0.0573137	0.0127573	8.57e-06	16733	0.942686	TRUE	reported	hT8mqX	20.1836
genus	Coprococcus1	rs12794898	T	G	0.0903299	0.0197212	4.92e-06	15186	0.90967	TRUE	reported	hT8mqX	20.9795
genus	Coprococcus1	rs946513	T	C	0.205899	0.0460018	8.62e-06	4310	0.794101	TRUE	reported	hT8mqX	20.0336
genus	Coprococcus1	rs1762123	T	C	-0.0891532	0.0198554	8.01e-06	16724	NA	TRUE	reported	hT8mqX	20.1612
genus	Coprococcus1	rs7784490	G	C	-0.0518543	0.0113136	4.55e-06	16733	NA	TRUE	reported	hT8mqX	21.0072
genus	Coprococcus1	rs12886051	C	G	-0.0521782	0.0118051	8.01e-06	16633	NA	TRUE	reported	hT8mqX	19.5363
genus	Coprococcus1	rs2907920	G	A	0.0561173	0.0126824	7.65e-06	16040	0.943883	TRUE	reported	hT8mqX	19.5791
genus	Coprococcus2	rs59936925	T	A	0.117085	0.0233995	9.38e-07	10931	0.882915	TRUE	reported	Lgdpiz	25.0376
genus	Coprococcus2	rs6677933	T	C	-0.0804405	0.0164216	1.19e-06	11483	NA	TRUE	reported	Lgdpiz	23.9948
genus	Coprococcus2	rs1958519	A	T	0.0665288	0.0138558	1.58e-06	11009	0.933471	TRUE	reported	Lgdpiz	23.0545
genus	Coprococcus2	rs72680320	C	T	-0.0649382	0.013919	2.27e-06	11009	NA	TRUE	reported	Lgdpiz	21.7663
genus	Coprococcus2	rs2482516	T	C	0.0754415	0.0164619	4.72e-06	11483	0.924559	TRUE	reported	Lgdpiz	21.0021
genus	Coprococcus2	rs35890118	G	A	-0.066536	0.0147661	8.26e-06	11478	NA	TRUE	reported	Lgdpiz	20.304
genus	Coprococcus2	rs10121347	G	C	0.0925805	0.0219459	8.31e-06	11457	0.907419	TRUE	reported	Lgdpiz	17.7965
genus	Coprococcus2	rs9426473	G	A	0.0727361	0.0161662	6.31e-06	11486	0.927264	TRUE	reported	Lgdpiz	20.2435
genus	Coprococcus2	rs6894272	C	T	-0.113458	0.0253003	9.53e-06	11001	NA	TRUE	reported	Lgdpiz	20.1103
genus	Coprococcus2	rs12634070	C	T	0.0736486	0.0164921	9.95e-06	11457	0.926351	TRUE	reported	Lgdpiz	19.9423
genus	Coprococcus2	rs61823518	C	A	-0.0955381	0.0215724	6.68e-06	10980	NA	TRUE	reported	Lgdpiz	19.6135
genus	Coprococcus2	rs10070053	G	A	0.0594312	0.0135375	7.65e-06	11473	0.940569	TRUE	reported	Lgdpiz	19.273
genus	Coprococcus3	rs8100692	C	T	0.0577411	0.0113476	4.16e-07	15829	0.942259	TRUE	reported	td8s0p	25.8918
genus	Coprococcus3	rs62481985	C	G	-0.0582385	0.0115052	4.18e-07	15472	NA	TRUE	reported	td8s0p	25.623
genus	Coprococcus3	rs178271	C	T	0.145257	0.0294239	7.81e-07	10794	0.854743	TRUE	reported	td8s0p	24.371
genus	Coprococcus3	rs13394391	T	C	-0.0709302	0.0150918	2.2e-06	15834	NA	TRUE	reported	td8s0p	22.0892
genus	Coprococcus3	rs11080344	T	C	0.0516921	0.0113054	4.79e-06	15835	0.948308	TRUE	reported	td8s0p	20.9062
genus	Coprococcus3	rs7521171	A	G	-0.0596434	0.0129279	4.32e-06	15472	NA	TRUE	reported	td8s0p	21.2849
genus	Coprococcus3	rs34731438	G	T	-0.0626607	0.0137305	7.71e-06	15829	NA	TRUE	reported	td8s0p	20.8267
genus	Coprococcus3	rs11077359	C	T	-0.0645443	0.0148833	9.64e-06	15378	NA	TRUE	reported	td8s0p	18.8069
genus	Coprococcus3	rs6994742	T	C	0.0551306	0.0123929	7.84e-06	15834	0.944869	TRUE	reported	td8s0p	19.7896
genus	Coprococcus3	rs13247359	A	G	0.051211	0.0113031	7.33e-06	15833	0.948789	TRUE	reported	td8s0p	20.5273
genus	Coprococcus3	rs4575475	A	G	0.0619514	0.0137787	7.04e-06	15154	0.938049	TRUE	reported	td8s0p	20.2155
genus	Coprococcus3	rs10810043	G	A	0.0515518	0.0115923	9.27e-06	15833	0.948448	TRUE	reported	td8s0p	19.7764
genus	DefluviitaleaceaeUCG011	rs4677103	G	A	0.0977912	0.0197263	9.6e-07	7983	0.902209	TRUE	reported	qwY4Zm	24.5758
genus	DefluviitaleaceaeUCG011	rs72731813	T	C	-0.147383	0.0293796	4.33e-07	7767	NA	TRUE	reported	qwY4Zm	25.1653
genus	DefluviitaleaceaeUCG011	rs112893842	C	T	0.11381	0.0232806	1.45e-06	8183	0.88619	TRUE	reported	qwY4Zm	23.8988
genus	DefluviitaleaceaeUCG011	rs9725395	G	A	-0.13834	0.029554	3.52e-06	8011	NA	TRUE	reported	qwY4Zm	21.9109
genus	DefluviitaleaceaeUCG011	rs55658617	C	T	0.174369	0.0362226	2.15e-06	6663	0.825631	TRUE	reported	qwY4Zm	23.1728
genus	DefluviitaleaceaeUCG011	rs9608282	G	T	0.142939	0.0299793	2.52e-06	7716	0.857061	TRUE	reported	qwY4Zm	22.7332
genus	DefluviitaleaceaeUCG011	rs28696126	T	A	-0.106503	0.0238473	6.63e-06	7811	NA	TRUE	reported	qwY4Zm	19.9455
genus	DefluviitaleaceaeUCG011	rs1582238	C	T	0.0805036	0.0167257	1.57e-06	7983	0.919496	TRUE	reported	qwY4Zm	23.1667
genus	DefluviitaleaceaeUCG011	rs12122999	T	G	-0.0827292	0.0181154	4.83e-06	7811	NA	TRUE	reported	qwY4Zm	20.8555
genus	DefluviitaleaceaeUCG011	rs4344384	T	G	0.0715978	0.0156309	4.83e-06	8180	0.928402	TRUE	reported	qwY4Zm	20.9812
genus	DefluviitaleaceaeUCG011	rs2892880	A	G	0.0817755	0.0181686	6.83e-06	8182	0.918224	TRUE	reported	qwY4Zm	20.2582
genus	Desulfovibrio	rs11160353	A	T	-0.0691756	0.0147285	2.7e-06	9234	NA	TRUE	reported	1quHw1	22.0591
genus	Desulfovibrio	rs2853179	T	C	0.0811971	0.0174234	2.42e-06	8949	0.918803	TRUE	reported	1quHw1	21.7177
genus	Desulfovibrio	rs16863365	G	A	0.109402	0.0226964	1.79e-06	8776	0.890598	TRUE	reported	1quHw1	23.2349
genus	Desulfovibrio	rs12031543	C	T	-0.127185	0.0281887	6.55e-06	8855	NA	TRUE	reported	1quHw1	20.3573
genus	Desulfovibrio	rs13066142	A	G	0.119141	0.0250891	3.79e-06	9241	0.880859	TRUE	reported	1quHw1	22.5502
genus	Desulfovibrio	rs1294544	C	A	0.0688782	0.0153635	7.78e-06	9241	0.931122	TRUE	reported	1quHw1	20.0995
genus	Desulfovibrio	rs2590913	A	G	0.154496	0.0339396	6.65e-06	7225	0.845504	TRUE	reported	1quHw1	20.7213
genus	Desulfovibrio	rs2032031	G	A	-0.0654931	0.0148681	9.14e-06	9241	NA	TRUE	reported	1quHw1	19.4035
genus	Desulfovibrio	rs72647089	G	T	-0.106594	0.0239337	8.3e-06	8985	NA	TRUE	reported	1quHw1	19.8358
genus	Desulfovibrio	rs7729080	A	C	-0.070287	0.0157691	9.96e-06	9241	NA	TRUE	reported	1quHw1	19.8671
genus	Desulfovibrio	rs4797774	A	G	0.212582	0.0470044	5.64e-06	3476	0.787418	TRUE	reported	1quHw1	20.4538
genus	Desulfovibrio	rs6580353	C	T	0.0770979	0.0169735	4.94e-06	9241	0.922902	TRUE	reported	1quHw1	20.632
genus	Dialister	rs11166701	A	G	-0.0655301	0.013186	5.51e-07	11720	NA	TRUE	reported	49zWE9	24.6976
genus	Dialister	rs517089	A	T	0.076227	0.0170411	5.14e-06	11988	0.923773	TRUE	reported	49zWE9	20.0089
genus	Dialister	rs4747450	A	C	0.0668509	0.0147685	5.84e-06	11987	0.933149	TRUE	reported	49zWE9	20.4899
genus	Dialister	rs2314294	C	T	0.0865932	0.0193719	8.08e-06	11339	0.913407	TRUE	reported	49zWE9	19.9813
genus	Dialister	rs4753063	A	G	-0.0596297	0.0130052	4.86e-06	11989	NA	TRUE	reported	49zWE9	21.0229
genus	Dialister	rs2435610	C	A	0.0647131	0.0143314	5.93e-06	11984	0.935287	TRUE	reported	49zWE9	20.3895
genus	Dialister	rs10938938	A	G	-0.0773514	0.0170915	7.37e-06	11401	NA	TRUE	reported	49zWE9	20.4822
genus	Dialister	rs10138457	C	T	-0.113054	0.0261933	7.88e-06	10968	NA	TRUE	reported	49zWE9	18.6291
genus	Dialister	rs11071887	C	T	0.0662403	0.0146315	5.91e-06	11989	0.93376	TRUE	reported	49zWE9	20.4959
genus	Dialister	rs764177	A	C	-0.0601454	0.0135366	9.61e-06	11988	NA	TRUE	reported	49zWE9	19.7418
genus	Dialister	rs76680460	A	G	-0.161296	0.0364332	8.19e-06	7176	NA	TRUE	reported	49zWE9	19.5999
genus	Dialister	rs75416973	G	A	0.0727223	0.016451	9.46e-06	11402	0.927278	TRUE	reported	49zWE9	19.5412
genus	Dorea	rs13279148	A	G	0.0715309	0.0150878	2.25e-06	17605	0.928469	TRUE	reported	tVAuEm	22.477
genus	Dorea	rs62503162	G	A	-0.0974091	0.0194379	7.47e-07	16210	NA	TRUE	reported	tVAuEm	25.1131
genus	Dorea	rs78772518	C	A	0.13826	0.0283609	3.38e-06	10858	0.86174	TRUE	reported	tVAuEm	23.7657
genus	Dorea	rs12216169	A	T	0.0881722	0.0193683	5.33e-06	16086	0.911828	TRUE	reported	tVAuEm	20.7243
genus	Dorea	rs73729431	T	C	-0.13745	0.0299983	3.17e-06	9596	NA	TRUE	reported	tVAuEm	20.9941
genus	Dorea	rs4793307	T	C	0.0574165	0.0122472	4.01e-06	17600	0.942583	TRUE	reported	tVAuEm	21.9787
genus	Dorea	rs11150408	G	T	0.0488254	0.0109063	7.06e-06	17215	0.951175	TRUE	reported	tVAuEm	20.0417
genus	Dorea	rs345219	G	T	-0.0497368	0.0112621	8.8e-06	17215	NA	TRUE	reported	tVAuEm	19.5038
genus	Dorea	rs62583469	A	T	-0.0634136	0.0142227	5.78e-06	16819	NA	TRUE	reported	tVAuEm	19.8793
genus	Dorea	rs3005511	G	A	0.0516127	0.0112852	5.29e-06	17610	0.948387	TRUE	reported	tVAuEm	20.9166
genus	Dorea	rs1899291	T	C	0.0697217	0.0150285	4.57e-06	17609	0.930278	TRUE	reported	tVAuEm	21.5232
genus	Dorea	rs3752849	A	G	0.163846	0.036608	7.68e-06	5322	0.836154	TRUE	reported	tVAuEm	20.0318
genus	Dorea	rs12537781	C	T	-0.055544	0.0125223	9.15e-06	17608	NA	TRUE	reported	tVAuEm	19.6746
genus	Eggerthella	rs3851328	G	T	-0.107774	0.0236527	4.18e-06	5147	NA	TRUE	reported	gm6xsd	20.762
genus	Eggerthella	rs2240838	G	A	0.0980582	0.0197653	7.36e-07	5147	0.901942	TRUE	reported	gm6xsd	24.6128
genus	Eggerthella	rs2223081	A	G	0.102572	0.0221108	3.89e-06	5147	0.897428	TRUE	reported	gm6xsd	21.5203
genus	Eggerthella	rs112205261	C	T	-0.188618	0.0403613	3.35e-06	5036	NA	TRUE	reported	gm6xsd	21.8391
genus	Eggerthella	rs4985746	A	G	0.110522	0.0247653	5.71e-06	4906	0.889478	TRUE	reported	gm6xsd	19.9165
genus	Eggerthella	rs1784446	A	G	0.0907728	0.0198096	5.23e-06	5147	0.909227	TRUE	reported	gm6xsd	20.9972
genus	Eggerthella	rs76663501	T	C	0.175349	0.0378576	4.83e-06	4814	0.824651	TRUE	reported	gm6xsd	21.4537
genus	Eggerthella	rs6430926	T	C	0.0879736	0.0197127	8.37e-06	5147	0.912026	TRUE	reported	gm6xsd	19.9164
genus	Eggerthella	rs2877457	A	G	-0.093486	0.0210208	9.03e-06	5083	NA	TRUE	reported	gm6xsd	19.7787
genus	Eggerthella	rs13070736	C	A	-0.121331	0.0272024	7.62e-06	5147	NA	TRUE	reported	gm6xsd	19.8944
genus	Eggerthella	rs67490567	C	T	0.108495	0.0245457	8.94e-06	5083	0.891505	TRUE	reported	gm6xsd	19.5374
genus	Eisenbergiella	rs3812426	A	G	0.106447	0.0224159	2.72e-06	5583	0.893553	TRUE	reported	K6CGhl	22.5505
genus	Eisenbergiella	rs1508033	C	A	0.091546	0.0195787	3.23e-06	5580	0.908454	TRUE	reported	K6CGhl	21.8632
genus	Eisenbergiella	rs12278566	A	T	-0.121065	0.0251658	1.65e-06	5582	NA	TRUE	reported	K6CGhl	23.1427
genus	Eisenbergiella	rs2683098	T	C	0.107319	0.022515	2.24e-06	5582	0.892681	TRUE	reported	K6CGhl	22.72
genus	Eisenbergiella	rs11079158	C	T	0.100627	0.022546	7.35e-06	5582	0.899373	TRUE	reported	K6CGhl	19.9199
genus	Eisenbergiella	rs13258851	G	A	0.137001	0.0302124	7.75e-06	5583	0.862999	TRUE	reported	K6CGhl	20.5626
genus	Eisenbergiella	rs12710729	A	C	0.0893384	0.0199069	9.84e-06	5583	0.910662	TRUE	reported	K6CGhl	20.1404
genus	Eisenbergiella	rs12257723	C	A	-0.0952742	0.0211569	8.85e-06	5582	NA	TRUE	reported	K6CGhl	20.279
genus	Eisenbergiella	rs4462860	A	G	0.0939071	0.0201104	4.16e-06	5460	0.906093	TRUE	reported	K6CGhl	21.8049
genus	Eisenbergiella	rs11027642	T	C	0.129006	0.0284844	4.92e-06	5583	0.870994	TRUE	reported	K6CGhl	20.5118
genus	Eisenbergiella	rs11938607	C	T	0.0978125	0.0216636	8.22e-06	5583	0.902187	TRUE	reported	K6CGhl	20.3859
genus	Eisenbergiella	rs1553971	G	T	0.120965	0.0263054	5.27e-06	5583	0.879035	TRUE	reported	K6CGhl	21.1459
genus	Enterorhabdus	rs11098863	A	T	-0.0966008	0.0162677	3.06e-09	7524	NA	TRUE	reported	Qiqbjd	35.2622
genus	Enterorhabdus	rs7923280	T	A	0.0860019	0.0169148	5.24e-07	7524	0.913998	TRUE	reported	Qiqbjd	25.8512
genus	Enterorhabdus	rs114731706	G	T	0.182308	0.0382298	2.17e-06	5956	0.817692	TRUE	reported	Qiqbjd	22.7409
genus	Enterorhabdus	rs3017103	G	A	0.0980897	0.0208995	2.94e-06	7524	0.90191	TRUE	reported	Qiqbjd	22.0281
genus	Enterorhabdus	rs73331712	C	T	0.26199	0.055123	4.85e-06	3109	0.73801	TRUE	reported	Qiqbjd	22.5893
genus	Enterorhabdus	rs77655283	A	G	0.132988	0.0298306	5.88e-06	7494	0.867012	TRUE	reported	Qiqbjd	19.8747
genus	Enterorhabdus	rs9470637	T	A	-0.0755513	0.0166263	5.7e-06	7524	NA	TRUE	reported	Qiqbjd	20.6487
genus	Enterorhabdus	rs424715	C	T	0.0818743	0.0174855	4.41e-06	7524	0.918126	TRUE	reported	Qiqbjd	21.925
genus	Enterorhabdus	rs10098492	C	T	0.132323	0.0293688	6.41e-06	7361	0.867677	TRUE	reported	Qiqbjd	20.3001
genus	Enterorhabdus	rs2051957	T	C	0.0843291	0.0189864	8.9e-06	7524	0.915671	TRUE	reported	Qiqbjd	19.7274
genus	Erysipelatoclostridium	rs7221249	G	A	0.0839861	0.0142741	4.31e-09	9781	0.916014	TRUE	reported	1o1WHp	34.619
genus	Erysipelatoclostridium	rs710230	C	T	0.143381	0.0281514	6.33e-07	9016	0.856619	TRUE	reported	1o1WHp	25.9409
genus	Erysipelatoclostridium	rs4697572	G	A	-0.0810636	0.0163308	7.59e-07	9779	NA	TRUE	reported	1o1WHp	24.6397
genus	Erysipelatoclostridium	rs58236560	T	G	-0.111157	0.0234426	2.16e-06	9368	NA	TRUE	reported	1o1WHp	22.4834
genus	Erysipelatoclostridium	rs622418	G	A	-0.0668051	0.0143224	3.68e-06	9783	NA	TRUE	reported	1o1WHp	21.7563
genus	Erysipelatoclostridium	rs17804233	C	T	-0.0662914	0.0144203	4.59e-06	9783	NA	TRUE	reported	1o1WHp	21.1332
genus	Erysipelatoclostridium	rs1434153	A	G	-0.0684526	0.0152443	6.85e-06	9662	NA	TRUE	reported	1o1WHp	20.1634
genus	Erysipelatoclostridium	rs340991	G	A	-0.0740482	0.0158891	3.75e-06	9781	NA	TRUE	reported	1o1WHp	21.7184
genus	Erysipelatoclostridium	rs6474512	C	A	0.067015	0.0143201	3.02e-06	9783	0.932985	TRUE	reported	1o1WHp	21.9003
genus	Erysipelatoclostridium	rs9590927	A	G	-0.0646003	0.0143479	6.39e-06	9782	NA	TRUE	reported	1o1WHp	20.2717
genus	Erysipelatoclostridium	rs61806970	T	C	0.142548	0.0320688	9.09e-06	8644	0.857452	TRUE	reported	1o1WHp	19.7586
genus	Erysipelatoclostridium	rs62060367	C	T	-0.0798013	0.0181358	6.7e-06	9662	NA	TRUE	reported	1o1WHp	19.3619
genus	Erysipelatoclostridium	rs45480394	G	T	-0.0687134	0.0151835	7.66e-06	9604	NA	TRUE	reported	1o1WHp	20.4804
genus	Erysipelatoclostridium	rs2901723	A	C	0.0641339	0.0144295	8.79e-06	9662	0.935866	TRUE	reported	1o1WHp	19.7549
genus	Erysipelatoclostridium	rs34528142	G	C	-0.0875551	0.0195556	6.13e-06	9604	NA	TRUE	reported	1o1WHp	20.0456
genus	Erysipelatoclostridium	rs16936671	T	C	-0.0968026	0.0217883	6.04e-06	9488	NA	TRUE	reported	1o1WHp	19.7391
genus	Erysipelatoclostridium	rs3804326	G	A	0.14147	0.0336352	9.85e-06	7028	0.85853	TRUE	reported	1o1WHp	17.6905
genus	ErysipelotrichaceaeUCG003	rs28568391	G	A	-0.0583911	0.0118741	6.42e-07	14544	NA	TRUE	reported	6Ne9id	24.1822
genus	ErysipelotrichaceaeUCG003	rs11994308	T	C	0.115417	0.0242503	1.33e-06	13558	0.884583	TRUE	reported	6Ne9id	22.6522
genus	ErysipelotrichaceaeUCG003	rs76502207	C	T	0.144844	0.0289929	6.41e-07	10740	0.855156	TRUE	reported	6Ne9id	24.9584
genus	ErysipelotrichaceaeUCG003	rs2302840	C	T	-0.0871966	0.017687	1.29e-06	14897	NA	TRUE	reported	6Ne9id	24.3046
genus	ErysipelotrichaceaeUCG003	rs10164067	G	T	-0.10326	0.0212405	1.13e-06	14427	NA	TRUE	reported	6Ne9id	23.6339
genus	ErysipelotrichaceaeUCG003	rs8053479	G	A	-0.0838212	0.0186509	5.83e-06	13813	NA	TRUE	reported	6Ne9id	20.198
genus	ErysipelotrichaceaeUCG003	rs17798136	A	G	0.158818	0.0347674	3.24e-06	7421	0.841182	TRUE	reported	6Ne9id	20.8666
genus	ErysipelotrichaceaeUCG003	rs11666127	G	A	-0.0719187	0.0161371	7.9e-06	13813	NA	TRUE	reported	6Ne9id	19.8626
genus	ErysipelotrichaceaeUCG003	rs62403464	C	T	-0.0731743	0.0156516	3.44e-06	14899	NA	TRUE	reported	6Ne9id	21.8576
genus	ErysipelotrichaceaeUCG003	rs59068084	G	T	0.0564772	0.0120224	3.12e-06	14544	0.943523	TRUE	reported	6Ne9id	22.0681
genus	ErysipelotrichaceaeUCG003	rs73074432	T	C	0.072154	0.0164378	9.99e-06	14217	0.927846	TRUE	reported	6Ne9id	19.2679
genus	ErysipelotrichaceaeUCG003	rs214586	C	T	-0.106455	0.024038	8.5e-06	13505	NA	TRUE	reported	6Ne9id	19.6124
genus	ErysipelotrichaceaeUCG003	rs4758231	T	G	-0.0551754	0.0122047	6.55e-06	14890	NA	TRUE	reported	6Ne9id	20.438
genus	ErysipelotrichaceaeUCG003	rs74988980	A	G	-0.133141	0.0348574	8.64e-06	5944	NA	TRUE	reported	6Ne9id	14.5893
genus	ErysipelotrichaceaeUCG003	rs75949021	C	T	-0.169667	0.0374238	3.58e-06	6721	NA	TRUE	reported	6Ne9id	20.5541
genus	ErysipelotrichaceaeUCG003	rs6875357	T	C	0.165673	0.0353831	6.7e-06	7034	0.834327	TRUE	reported	6Ne9id	21.9237
genus	ErysipelotrichaceaeUCG003	rs79396538	G	C	0.0848148	0.0191146	8.63e-06	13750	0.915185	TRUE	reported	6Ne9id	19.6884
genus	ErysipelotrichaceaeUCG003	rs12251396	G	A	-0.0705399	0.0158766	9.52e-06	14211	NA	TRUE	reported	6Ne9id	19.7404
genus	Escherichia.Shigella	rs2267739	C	G	0.115505	0.0237628	1.42e-06	11853	0.884495	TRUE	reported	JKDOVv	23.6271
genus	Escherichia.Shigella	rs1154904	G	A	-0.0613376	0.0130644	3.04e-06	12002	NA	TRUE	reported	JKDOVv	22.0431
genus	Escherichia.Shigella	rs73208162	G	A	-0.119296	0.024839	2.19e-06	11073	NA	TRUE	reported	JKDOVv	23.0665
genus	Escherichia.Shigella	rs113513883	G	A	0.172283	0.038041	5.28e-06	6280	0.827717	TRUE	reported	JKDOVv	20.5108
genus	Escherichia.Shigella	rs7502686	C	G	-0.136384	0.0302576	5.9e-06	9990	NA	TRUE	reported	JKDOVv	20.3168
genus	Escherichia.Shigella	rs57024273	C	T	0.0626172	0.0139919	9.7e-06	11853	0.937383	TRUE	reported	JKDOVv	20.028
genus	Escherichia.Shigella	rs113127095	G	A	0.151009	0.0323434	3.33e-06	8433	0.848991	TRUE	reported	JKDOVv	21.799
genus	Escherichia.Shigella	rs117092367	T	A	0.117362	0.0264533	9.65e-06	10304	0.882638	TRUE	reported	JKDOVv	19.6831
genus	Escherichia.Shigella	rs112767262	C	T	0.0732963	0.0163589	8.21e-06	11771	0.926704	TRUE	reported	JKDOVv	20.0751
genus	Escherichia.Shigella	rs11706043	A	T	0.075657	0.0164155	5.87e-06	12001	0.924343	TRUE	reported	JKDOVv	21.2417
genus	Escherichia.Shigella	rs592299	C	T	-0.0592004	0.0129486	4.77e-06	11995	NA	TRUE	reported	JKDOVv	20.9026
genus	Escherichia.Shigella	rs4731451	A	G	-0.0609885	0.0135157	7.47e-06	12001	NA	TRUE	reported	JKDOVv	20.3619
genus	Escherichia.Shigella	rs35555519	G	C	0.101976	0.0222883	4.92e-06	12002	0.898024	TRUE	reported	JKDOVv	20.9335
genus	Escherichia.Shigella	rs118526	A	C	-0.0594401	0.013598	8e-06	11853	NA	TRUE	reported	JKDOVv	19.1077
genus	Escherichia.Shigella	rs2798105	G	A	-0.100851	0.0222045	8.25e-06	11296	NA	TRUE	reported	JKDOVv	20.6289
genus	Faecalibacterium	rs12320842	G	C	0.094833	0.0163962	7.57e-09	17638	0.905167	TRUE	reported	PCYOKv	33.4527
genus	Faecalibacterium	rs6910935	G	A	0.134864	0.0277032	1.38e-06	12640	0.865136	TRUE	reported	PCYOKv	23.6991
genus	Faecalibacterium	rs1271565	T	C	-0.0576251	0.0119649	1.3e-06	17638	NA	TRUE	reported	PCYOKv	23.1955
genus	Faecalibacterium	rs75499067	T	C	0.227585	0.0465522	1.76e-06	4526	0.772415	TRUE	reported	PCYOKv	23.9004
genus	Faecalibacterium	rs9536330	C	T	-0.048317	0.010797	5.33e-06	18082	NA	TRUE	reported	PCYOKv	20.0259
genus	Faecalibacterium	rs28376661	G	C	0.0504817	0.0109368	3.66e-06	18087	0.949518	TRUE	reported	PCYOKv	21.3053
genus	Faecalibacterium	rs10927394	T	G	-0.232262	0.0512364	7.02e-06	3495	NA	TRUE	reported	PCYOKv	20.5494
genus	Faecalibacterium	rs114946999	T	C	-0.0861565	0.01896	5.7e-06	15673	NA	TRUE	reported	PCYOKv	20.6489
genus	Faecalibacterium	rs79656633	C	T	0.145631	0.0323019	8.14e-06	9080	0.854369	TRUE	reported	PCYOKv	20.3259
genus	Faecalibacterium	rs61875484	G	C	0.0817953	0.018369	9.18e-06	16718	0.918205	TRUE	reported	PCYOKv	19.8282
genus	Faecalibacterium	rs12753492	C	A	0.0641305	0.0149933	8.8e-06	17525	0.93587	TRUE	reported	PCYOKv	18.295
genus	Faecalibacterium	rs2835874	C	T	-0.0866356	0.0196496	7.54e-06	17567	NA	TRUE	reported	PCYOKv	19.4396
genus	Faecalibacterium	rs11776390	C	T	-0.078354	0.017183	6.4e-06	16718	NA	TRUE	reported	PCYOKv	20.7932
genus	FamilyXIIIAD3011	rs9852893	G	C	0.0657834	0.0129056	3.88e-07	14184	0.934217	TRUE	reported	sj7xji	25.9821
genus	FamilyXIIIAD3011	rs62200412	T	C	-0.0800851	0.0163834	5.8e-07	13661	NA	TRUE	reported	sj7xji	23.8943
genus	FamilyXIIIAD3011	rs16840310	G	A	-0.0608052	0.0122149	6.75e-07	14201	NA	TRUE	reported	sj7xji	24.78
genus	FamilyXIIIAD3011	rs72730932	A	C	-0.0899559	0.0177107	6.89e-07	13102	NA	TRUE	reported	sj7xji	25.7982
genus	FamilyXIIIAD3011	rs16940167	T	C	0.0732552	0.0159898	3.91e-06	14201	0.926745	TRUE	reported	sj7xji	20.9889
genus	FamilyXIIIAD3011	rs17156849	A	G	-0.112891	0.0245292	4.19e-06	13352	NA	TRUE	reported	sj7xji	21.1812
genus	FamilyXIIIAD3011	rs62029761	G	A	0.128753	0.0276002	3.89e-06	9655	0.871247	TRUE	reported	sj7xji	21.7616
genus	FamilyXIIIAD3011	rs11736617	A	G	-0.0759493	0.0172101	9.02e-06	13778	NA	TRUE	reported	sj7xji	19.4752
genus	FamilyXIIIAD3011	rs12812672	C	T	-0.096065	0.020828	2.56e-06	13565	NA	TRUE	reported	sj7xji	21.2733
genus	FamilyXIIIAD3011	rs9276029	G	A	-0.0811384	0.0185669	8.93e-06	13566	NA	TRUE	reported	sj7xji	19.0975
genus	FamilyXIIIAD3011	rs12911842	T	A	-0.0811976	0.0183335	6.91e-06	14125	NA	TRUE	reported	sj7xji	19.6153
genus	FamilyXIIIAD3011	rs149302	C	T	-0.0645635	0.0143225	7.48e-06	14192	NA	TRUE	reported	sj7xji	20.3206
genus	FamilyXIIIAD3011	rs9837139	G	A	0.10752	0.0240482	8.71e-06	13527	0.89248	TRUE	reported	sj7xji	19.9901
genus	FamilyXIIIAD3011	rs739451	T	C	0.0649589	0.0147534	7.88e-06	14197	0.935041	TRUE	reported	sj7xji	19.3862
genus	FamilyXIIIAD3011	rs11126423	T	C	0.0904399	0.0196301	5.91e-06	13735	0.90956	TRUE	reported	sj7xji	21.2263
genus	FamilyXIIIUCG001	rs1426266	C	T	-0.0665521	0.0137151	1.25e-06	12751	NA	TRUE	reported	Ci97nw	23.5466
genus	FamilyXIIIUCG001	rs12049454	C	T	-0.0647298	0.0134065	1.17e-06	12748	NA	TRUE	reported	Ci97nw	23.3118
genus	FamilyXIIIUCG001	rs3842897	A	G	-0.112639	0.0242751	5.2e-06	12407	NA	TRUE	reported	Ci97nw	21.5307
genus	FamilyXIIIUCG001	rs116979587	A	T	-0.121679	0.0260821	3.05e-06	11989	NA	TRUE	reported	Ci97nw	21.7644
genus	FamilyXIIIUCG001	rs62414802	T	C	-0.0611904	0.013457	4.29e-06	12750	NA	TRUE	reported	Ci97nw	20.6762
genus	FamilyXIIIUCG001	rs2276529	G	C	-0.0759406	0.0165099	5.36e-06	12748	NA	TRUE	reported	Ci97nw	21.1572
genus	FamilyXIIIUCG001	rs112362903	G	A	-0.149047	0.0333271	7.88e-06	8579	NA	TRUE	reported	Ci97nw	20.001
genus	FamilyXIIIUCG001	rs8076666	G	A	0.088655	0.0198094	8.02e-06	12265	0.911345	TRUE	reported	Ci97nw	20.0292
genus	FamilyXIIIUCG001	rs7119679	A	G	-0.0809085	0.0174782	3.52e-06	12445	NA	TRUE	reported	Ci97nw	21.4286
genus	FamilyXIIIUCG001	rs76463770	G	A	0.19313	0.0419866	3.77e-06	5651	0.80687	TRUE	reported	Ci97nw	21.1581
genus	Flavonifractor	rs12030302	G	A	-0.0692276	0.0137467	5.61e-07	10805	NA	TRUE	reported	be8cts	25.3607
genus	Flavonifractor	rs806808	C	T	0.0667272	0.0136557	1.18e-06	10801	0.933273	TRUE	reported	be8cts	23.8767
genus	Flavonifractor	rs34066017	G	A	0.0764294	0.0159789	1.52e-06	10705	0.923571	TRUE	reported	be8cts	22.8784
genus	Flavonifractor	rs11811696	C	T	-0.116063	0.0241012	2.07e-06	10221	NA	TRUE	reported	be8cts	23.1904
genus	Flavonifractor	rs4949766	C	T	-0.0687466	0.0151661	4.83e-06	10805	NA	TRUE	reported	be8cts	20.5473
genus	Flavonifractor	rs11642826	C	G	0.14686	0.0325191	6.65e-06	8151	0.85314	TRUE	reported	be8cts	20.3954
genus	Flavonifractor	rs114873521	T	C	-0.130067	0.0294087	7.13e-06	9156	NA	TRUE	reported	be8cts	19.5605
genus	Flavonifractor	rs6761463	C	G	-0.083392	0.0184596	8.11e-06	10805	NA	TRUE	reported	be8cts	20.4081
genus	Flavonifractor	rs798674	C	G	0.0637125	0.0141608	7.02e-06	10583	0.936287	TRUE	reported	be8cts	20.2429
genus	Flavonifractor	rs12038887	G	C	0.0942719	0.0211646	9.37e-06	10583	0.905728	TRUE	reported	be8cts	19.8401
genus	Fusicatenibacter	rs4378146	C	A	-0.0616691	0.0125259	7.2e-07	17384	NA	TRUE	reported	K8aaBA	24.2392
genus	Fusicatenibacter	rs62353480	G	A	-0.0701397	0.0145589	1.57e-06	16119	NA	TRUE	reported	K8aaBA	23.2098
genus	Fusicatenibacter	rs704418	C	T	0.0739124	0.0151073	7.77e-07	16626	0.926088	TRUE	reported	K8aaBA	23.9366
genus	Fusicatenibacter	rs2132128	A	G	-0.0771914	0.0160344	1.08e-06	17370	NA	TRUE	reported	K8aaBA	23.1755
genus	Fusicatenibacter	rs206581	G	A	-0.0568339	0.0127894	8.96e-06	17384	NA	TRUE	reported	K8aaBA	19.7476
genus	Fusicatenibacter	rs62187631	C	T	-0.0710571	0.015924	4.55e-06	16522	NA	TRUE	reported	K8aaBA	19.9118
genus	Fusicatenibacter	rs2025938	A	G	-0.0967298	0.0205426	2.99e-06	15626	NA	TRUE	reported	K8aaBA	22.1723
genus	Fusicatenibacter	rs7069626	C	T	0.0509014	0.0111381	5.42e-06	17384	0.949099	TRUE	reported	K8aaBA	20.8852
genus	Fusicatenibacter	rs3303	C	T	-0.0953657	0.020407	3.94e-06	16877	NA	TRUE	reported	K8aaBA	21.8387
genus	Fusicatenibacter	rs2039204	A	T	-0.0497414	0.0107941	3.94e-06	17383	NA	TRUE	reported	K8aaBA	21.2354
genus	Fusicatenibacter	rs8028026	G	A	-0.0792146	0.0180505	8.06e-06	16522	NA	TRUE	reported	K8aaBA	19.259
genus	Fusicatenibacter	rs1864685	C	A	-0.0494799	0.0108105	4.96e-06	17374	NA	TRUE	reported	K8aaBA	20.9492
genus	Fusicatenibacter	rs792108	C	T	-0.0508345	0.0113843	8.5e-06	16978	NA	TRUE	reported	K8aaBA	19.939
genus	Fusicatenibacter	rs60254196	G	A	-0.0492427	0.0109365	5.47e-06	16978	NA	TRUE	reported	K8aaBA	20.2735
genus	Fusicatenibacter	rs9905659	A	G	-0.061617	0.0136576	7.31e-06	17384	NA	TRUE	reported	K8aaBA	20.3542
genus	Fusicatenibacter	rs8063430	C	T	-0.104026	0.022217	4.93e-06	15552	NA	TRUE	reported	K8aaBA	21.9239
genus	Fusicatenibacter	rs6515626	A	G	0.141575	0.0313559	7.29e-06	7796	0.858425	TRUE	reported	K8aaBA	20.3862
genus	Fusicatenibacter	rs10439674	G	A	-0.0572129	0.0130007	7.68e-06	17381	NA	TRUE	reported	K8aaBA	19.3667
genus	Fusicatenibacter	rs167879	T	C	-0.0659543	0.0148763	5.87e-06	16542	NA	TRUE	reported	K8aaBA	19.6562
genus	Fusicatenibacter	rs73103914	G	A	-0.0597324	0.0134458	8.3e-06	17384	NA	TRUE	reported	K8aaBA	19.7355
genus	Gordonibacter	rs76287110	T	A	-0.242965	0.0466177	1.67e-07	3483	NA	TRUE	reported	cFtsJV	27.1634
genus	Gordonibacter	rs7294633	T	C	0.12867	0.0249946	3.44e-07	3723	0.87133	TRUE	reported	cFtsJV	26.5009
genus	Gordonibacter	rs7220558	T	A	0.116884	0.0234834	6.71e-07	3723	0.883116	TRUE	reported	cFtsJV	24.7737
genus	Gordonibacter	rs71545975	G	A	-0.153972	0.0338918	7.04e-06	3556	NA	TRUE	reported	cFtsJV	20.6393
genus	Gordonibacter	rs35042269	A	C	-0.180293	0.0403296	8.11e-06	3595	NA	TRUE	reported	cFtsJV	19.9852
genus	Gordonibacter	rs72714787	A	C	0.181405	0.0377102	1.43e-06	3723	0.818595	TRUE	reported	cFtsJV	23.1409
genus	Gordonibacter	rs322296	A	G	0.17869	0.037722	4.02e-06	3595	0.82131	TRUE	reported	cFtsJV	22.4393
genus	Gordonibacter	rs72939513	G	A	-0.21399	0.0490592	7.98e-06	3435	NA	TRUE	reported	cFtsJV	19.0259
genus	Gordonibacter	rs3765837	G	T	-0.190729	0.0433608	7.17e-06	3556	NA	TRUE	reported	cFtsJV	19.348
genus	Gordonibacter	rs13412653	C	A	0.107597	0.0239228	8.61e-06	3723	0.892403	TRUE	reported	cFtsJV	20.2293
genus	Gordonibacter	rs117347059	C	G	-0.128261	0.0285123	9.17e-06	3684	NA	TRUE	reported	cFtsJV	20.2361
genus	Gordonibacter	rs16955299	A	G	-0.196423	0.0433538	6.37e-06	3572	NA	TRUE	reported	cFtsJV	20.5272
genus	Gordonibacter	rs4596722	G	A	0.102908	0.0231571	9.06e-06	3723	0.897092	TRUE	reported	cFtsJV	19.7484
genus	Gordonibacter	rs768830	A	G	0.149852	0.0333315	7.76e-06	3723	0.850148	TRUE	reported	cFtsJV	20.2124
genus	Gordonibacter	rs61934597	T	C	-0.172495	0.0388567	8.37e-06	3684	NA	TRUE	reported	cFtsJV	19.7069
genus	Haemophilus	rs12191680	G	C	0.106544	0.0200323	1.47e-07	9115	0.893456	TRUE	reported	BIsCLK	28.2877
genus	Haemophilus	rs9382510	T	C	-0.093521	0.0172649	7.12e-08	9117	NA	TRUE	reported	BIsCLK	29.3422
genus	Haemophilus	rs9574096	T	A	-0.0736375	0.0155227	2.18e-06	9118	NA	TRUE	reported	BIsCLK	22.5041
genus	Haemophilus	rs76022354	T	C	0.244638	0.0505504	1.83e-06	3618	0.755362	TRUE	reported	BIsCLK	23.4205
genus	Haemophilus	rs111582866	A	G	-0.124265	0.026016	1.27e-06	8370	NA	TRUE	reported	BIsCLK	22.8149
genus	Haemophilus	rs9895850	C	T	-0.192957	0.0416755	2.14e-06	4592	NA	TRUE	reported	BIsCLK	21.4367
genus	Haemophilus	rs35509	A	G	0.128249	0.0268779	2.01e-06	8430	0.871751	TRUE	reported	BIsCLK	22.7676
genus	Haemophilus	rs78909003	C	T	-0.246256	0.0503924	1.67e-06	3559	NA	TRUE	reported	BIsCLK	23.8805
genus	Haemophilus	rs9328464	C	T	0.0723095	0.0148799	1.42e-06	9119	0.927691	TRUE	reported	BIsCLK	23.615
genus	Haemophilus	rs4822728	C	T	0.0705861	0.0151388	3.48e-06	9119	0.929414	TRUE	reported	BIsCLK	21.7399
genus	Haemophilus	rs10840326	G	C	-0.0677384	0.0151463	7.37e-06	8888	NA	TRUE	reported	BIsCLK	20.0013
genus	Haemophilus	rs12876183	A	T	0.0749201	0.016711	9.62e-06	9110	0.92508	TRUE	reported	BIsCLK	20.0999
genus	Haemophilus	rs10781340	A	G	0.0948915	0.0203221	4.32e-06	9037	0.905108	TRUE	reported	BIsCLK	21.8031
genus	Haemophilus	rs56310940	C	G	-0.108393	0.0247052	7.23e-06	9119	NA	TRUE	reported	BIsCLK	19.2499
genus	Holdemanella	rs761624	G	C	0.0959801	0.0179537	1.38e-07	7706	0.90402	TRUE	reported	Aw7enF	28.5794
genus	Holdemanella	rs607782	C	T	-0.0854214	0.0172515	7.19e-07	7456	NA	TRUE	reported	Aw7enF	24.5177
genus	Holdemanella	rs75764681	C	T	-0.283103	0.0598999	1.94e-06	3003	NA	TRUE	reported	Aw7enF	22.3376
genus	Holdemanella	rs73011279	C	T	-0.0961669	0.0199336	1.36e-06	7456	NA	TRUE	reported	Aw7enF	23.2744
genus	Holdemanella	rs4541991	C	T	-0.0927334	0.0194435	2.1e-06	7657	NA	TRUE	reported	Aw7enF	22.747
genus	Holdemanella	rs1830029	G	C	-0.0954096	0.021093	5.35e-06	7456	NA	TRUE	reported	Aw7enF	20.46
genus	Holdemanella	rs12513188	A	G	0.0903906	0.0195276	4.65e-06	7700	0.909609	TRUE	reported	Aw7enF	21.4263
genus	Holdemanella	rs12415649	C	G	0.0839384	0.0190567	7.88e-06	7662	0.916062	TRUE	reported	Aw7enF	19.4011
genus	Holdemanella	rs1926302	A	G	-0.107972	0.0231421	7.5e-06	7702	NA	TRUE	reported	Aw7enF	21.7679
genus	Holdemanella	rs17586763	C	T	-0.227285	0.0510135	7.72e-06	3817	NA	TRUE	reported	Aw7enF	19.8504
genus	Holdemanella	rs8113760	A	G	0.078999	0.01734	4.62e-06	7456	0.921001	TRUE	reported	Aw7enF	20.7559
genus	Holdemanella	rs34187114	A	C	-0.104505	0.022601	5.13e-06	7704	NA	TRUE	reported	Aw7enF	21.3807
genus	Holdemanella	rs35228298	A	G	0.0934832	0.0202886	7.3e-06	7456	0.906517	TRUE	reported	Aw7enF	21.2307
genus	Holdemanella	rs62113381	C	T	-0.105447	0.0232029	5.54e-06	7310	NA	TRUE	reported	Aw7enF	20.6531
genus	Holdemania	rs1867876	C	T	0.0842919	0.0162192	2.74e-07	9109	0.915708	TRUE	reported	qbzXV1	27.0093
genus	Holdemania	rs9500080	T	C	0.0926764	0.0178886	4.09e-07	9106	0.907324	TRUE	reported	qbzXV1	26.8402
genus	Holdemania	rs6133067	C	T	0.0910829	0.0178561	5.17e-07	8863	0.908917	TRUE	reported	qbzXV1	26.0196
genus	Holdemania	rs150096134	A	T	0.162139	0.0332089	2.38e-06	6906	0.837861	TRUE	reported	qbzXV1	23.8378
genus	Holdemania	rs41438744	G	C	-0.12487	0.027013	2.44e-06	8839	NA	TRUE	reported	qbzXV1	21.3686
genus	Holdemania	rs77293403	G	A	0.164556	0.0341775	1.77e-06	7585	0.835444	TRUE	reported	qbzXV1	23.182
genus	Holdemania	rs80149660	T	C	-0.232987	0.0519183	6.04e-06	3283	NA	TRUE	reported	qbzXV1	20.1383
genus	Holdemania	rs116500994	T	G	-0.13755	0.0293386	2.34e-06	8432	NA	TRUE	reported	qbzXV1	21.9809
genus	Holdemania	rs55888180	G	C	0.128671	0.0282795	5.89e-06	8464	0.871329	TRUE	reported	qbzXV1	20.7023
genus	Holdemania	rs4146507	T	C	0.079488	0.0177002	7.23e-06	9108	0.920512	TRUE	reported	qbzXV1	20.1672
genus	Holdemania	rs111745969	G	A	0.120677	0.0265781	3.71e-06	8233	0.879323	TRUE	reported	qbzXV1	20.6158
genus	Holdemania	rs113593397	G	A	-0.128935	0.0282526	9.36e-06	8296	NA	TRUE	reported	qbzXV1	20.8268
genus	Holdemania	rs10885477	C	T	-0.135137	0.0301894	8.6e-06	8690	NA	TRUE	reported	qbzXV1	20.0372
genus	Holdemania	rs9529719	C	T	0.074038	0.0160494	5.97e-06	9107	0.925962	TRUE	reported	qbzXV1	21.2809
genus	Holdemania	rs967319	C	T	0.0788638	0.0176744	8.38e-06	9108	0.921136	TRUE	reported	qbzXV1	19.9098
genus	Holdemania	rs12701617	G	A	-0.0660617	0.0149427	9.52e-06	9106	NA	TRUE	reported	qbzXV1	19.5453
genus	Holdemania	rs73139538	A	G	-0.148594	0.0327469	7.77e-06	8095	NA	TRUE	reported	qbzXV1	20.5901
genus	Holdemania	rs11080063	A	G	-0.0665238	0.0149837	6.67e-06	9103	NA	TRUE	reported	qbzXV1	19.7113
genus	Howardella	rs901099	G	T	-0.12718	0.0250924	6.53e-07	3647	NA	TRUE	reported	hfii8y	25.6894
genus	Howardella	rs1484873	G	A	-0.227831	0.046335	2.56e-06	3608	NA	TRUE	reported	hfii8y	24.1773
genus	Howardella	rs17167098	A	G	-0.169366	0.0352068	1.12e-06	3586	NA	TRUE	reported	hfii8y	23.1419
genus	Howardella	rs609430	G	T	-0.112045	0.0239328	3.34e-06	3798	NA	TRUE	reported	hfii8y	21.918
genus	Howardella	rs36081916	C	T	-0.18123	0.0402987	4.7e-06	3216	NA	TRUE	reported	hfii8y	20.2244
genus	Howardella	rs12452946	G	A	-0.105833	0.0228941	3.8e-06	3800	NA	TRUE	reported	hfii8y	21.3696
genus	Howardella	rs61771805	T	A	-0.136779	0.0296811	4.03e-06	3612	NA	TRUE	reported	hfii8y	21.2362
genus	Howardella	rs672217	A	G	0.164146	0.0349993	3.52e-06	3611	0.835854	TRUE	reported	hfii8y	21.9959
genus	Howardella	rs3791893	G	A	0.147035	0.034023	9.5e-06	3795	0.852965	TRUE	reported	hfii8y	18.6766
genus	Howardella	rs10048062	T	C	-0.147352	0.0336531	8.59e-06	3800	NA	TRUE	reported	hfii8y	19.1718
genus	Howardella	rs2154047	A	C	-0.192557	0.0420093	9.97e-06	3623	NA	TRUE	reported	hfii8y	21.0101
genus	Hungatella	rs13128780	C	T	-0.149725	0.0312777	1.75e-06	3999	NA	TRUE	reported	2jusvL	22.915
genus	Hungatella	rs72759041	T	G	-0.126025	0.0282242	3.86e-06	3910	NA	TRUE	reported	2jusvL	19.9374
genus	Hungatella	rs10044993	A	C	0.139547	0.0316748	8.07e-06	4209	0.860453	TRUE	reported	2jusvL	19.4095
genus	Hungatella	rs13249325	G	T	-0.100023	0.0225883	9.69e-06	4209	NA	TRUE	reported	2jusvL	19.6078
genus	Hungatella	rs17092615	A	G	0.152235	0.0337867	7.38e-06	4009	0.847765	TRUE	reported	2jusvL	20.3018
genus	Intestinibacter	rs10805326	A	G	0.0775151	0.0139665	3.55e-08	12303	0.922485	TRUE	reported	Cwirwa	30.8034
genus	Intestinibacter	rs4327025	A	G	-0.0810346	0.0154397	1.64e-07	12303	NA	TRUE	reported	Cwirwa	27.5464
genus	Intestinibacter	rs478972	C	T	-0.142681	0.0297116	1.82e-06	10333	NA	TRUE	reported	Cwirwa	23.0611
genus	Intestinibacter	rs6875660	T	C	0.0890455	0.0193905	3.06e-06	12293	0.910954	TRUE	reported	Cwirwa	21.0885
genus	Intestinibacter	rs16938435	C	T	-0.112189	0.0235439	1.8e-06	12303	NA	TRUE	reported	Cwirwa	22.706
genus	Intestinibacter	rs6062862	G	A	0.0924508	0.0204658	6.68e-06	12189	0.907549	TRUE	reported	Cwirwa	20.4063
genus	Intestinibacter	rs118030283	A	G	-0.151829	0.0324471	2.67e-06	8830	NA	TRUE	reported	Cwirwa	21.8956
genus	Intestinibacter	rs11109097	T	C	0.0624272	0.0138539	5.49e-06	11886	0.937573	TRUE	reported	Cwirwa	20.305
genus	Intestinibacter	rs9348442	T	C	0.099082	0.0221625	6.26e-06	12303	0.900918	TRUE	reported	Cwirwa	19.9871
genus	Intestinibacter	rs447950	G	A	0.0628342	0.0136652	5.64e-06	12303	0.937166	TRUE	reported	Cwirwa	21.1426
genus	Intestinibacter	rs62430350	C	T	0.151096	0.0351476	6.84e-06	7650	0.848904	TRUE	reported	Cwirwa	18.4805
genus	Intestinibacter	rs2702387	G	A	0.0608559	0.0132145	4.26e-06	12291	0.939144	TRUE	reported	Cwirwa	21.2081
genus	Intestinibacter	rs68093214	T	C	0.0662258	0.0149877	9.26e-06	11886	0.933774	TRUE	reported	Cwirwa	19.5246
genus	Intestinibacter	rs2098844	T	C	-0.0575295	0.0128416	6.79e-06	12291	NA	TRUE	reported	Cwirwa	20.0699
genus	Intestinibacter	rs893394	A	G	0.0583322	0.0130729	7.85e-06	11886	0.941668	TRUE	reported	Cwirwa	19.9099
genus	Intestinimonas	rs11258178	G	A	0.0660742	0.0134139	6.98e-07	11766	NA	TRUE	reported	3SIwgg	24.2636
genus	Intestinimonas	rs12226153	G	A	-0.151142	0.0306922	5.12e-07	9023	NA	TRUE	reported	3SIwgg	24.2502
genus	Intestinimonas	rs4784055	C	T	-0.175324	0.038599	8.72e-07	3193	NA	TRUE	reported	3SIwgg	20.6315
genus	Intestinimonas	rs716604	G	A	0.0818068	0.0165992	8.57e-07	12090	NA	TRUE	reported	3SIwgg	24.2886
genus	Intestinimonas	rs2930225	T	G	0.0729524	0.0152948	1.35e-06	12003	NA	TRUE	reported	3SIwgg	22.7504
genus	Intestinimonas	rs62240188	A	G	0.130074	0.0267179	2.2e-06	10252	NA	TRUE	reported	3SIwgg	23.7014
genus	Intestinimonas	rs2731794	T	C	0.120632	0.0257529	1.92e-06	11079	NA	TRUE	reported	3SIwgg	21.9418
genus	Intestinimonas	rs7170984	C	T	-0.0658116	0.0140767	2.98e-06	12090	NA	TRUE	reported	3SIwgg	21.8575
genus	Intestinimonas	rs10262702	C	T	0.0918017	0.0194885	2.06e-06	11766	NA	TRUE	reported	3SIwgg	22.1894
genus	Intestinimonas	rs12566247	A	T	0.0637084	0.0135355	2.19e-06	12076	NA	TRUE	reported	3SIwgg	22.1535
genus	Intestinimonas	rs1859797	A	G	0.060368	0.0131793	4.12e-06	11766	NA	TRUE	reported	3SIwgg	20.9812
genus	Intestinimonas	rs11928843	A	G	-0.0607331	0.0132035	4.21e-06	11766	NA	TRUE	reported	3SIwgg	21.1578
genus	Intestinimonas	rs17067892	T	C	0.107194	0.0250013	6.38e-06	11544	NA	TRUE	reported	3SIwgg	18.3828
genus	Intestinimonas	rs72982915	T	C	0.183158	0.0402743	4.91e-06	5591	NA	TRUE	reported	3SIwgg	20.6822
genus	Intestinimonas	rs994794	C	G	-0.141905	0.0315074	7.31e-06	9250	NA	TRUE	reported	3SIwgg	20.2848
genus	Intestinimonas	rs4113676	C	A	-0.218507	0.0490152	7.42e-06	3170	NA	TRUE	reported	3SIwgg	19.8733
genus	Intestinimonas	rs62427239	A	C	0.162658	0.0367647	9.41e-06	6385	NA	TRUE	reported	3SIwgg	19.5744
genus	Intestinimonas	rs2276760	G	A	-0.0685233	0.0152546	7.84e-06	12081	NA	TRUE	reported	3SIwgg	20.178
genus	Intestinimonas	rs6934519	T	C	0.0692373	0.0151154	8.57e-06	12089	NA	TRUE	reported	3SIwgg	20.9818
genus	Intestinimonas	rs1000888	G	C	-0.0585038	0.013219	9.71e-06	12090	NA	TRUE	reported	3SIwgg	19.5871
genus	Lachnoclostridium	rs6112314	C	A	-0.0561715	0.0108174	2.43e-07	17842	NA	TRUE	reported	q7cY7b	26.964
genus	Lachnoclostridium	rs62285313	G	A	0.0864203	0.0181565	1.58e-06	16991	NA	TRUE	reported	q7cY7b	22.6551
genus	Lachnoclostridium	rs78068103	G	A	0.0886199	0.0194248	3.67e-06	17477	NA	TRUE	reported	q7cY7b	20.8137
genus	Lachnoclostridium	rs615997	C	T	0.0511752	0.0106491	2.03e-06	17911	NA	TRUE	reported	q7cY7b	23.0939
genus	Lachnoclostridium	rs61915992	T	A	0.0803876	0.0172209	2.67e-06	16773	NA	TRUE	reported	q7cY7b	21.7905
genus	Lachnoclostridium	rs789029	T	C	-0.0641289	0.0137974	3.75e-06	17922	NA	TRUE	reported	q7cY7b	21.6029
genus	Lachnoclostridium	rs12566975	C	T	-0.0468097	0.0105787	9.57e-06	17921	NA	TRUE	reported	q7cY7b	19.5798
genus	Lachnoclostridium	rs4738679	A	G	-0.0520267	0.011404	4.42e-06	17921	NA	TRUE	reported	q7cY7b	20.813
genus	Lachnoclostridium	rs1031599	T	G	-0.078627	0.0175644	6.31e-06	17398	NA	TRUE	reported	q7cY7b	20.039
genus	Lachnoclostridium	rs72829893	T	G	0.117472	0.0268103	5.58e-06	12404	NA	TRUE	reported	q7cY7b	19.1985
genus	Lachnoclostridium	rs3821998	A	C	-0.0864066	0.0192519	6.72e-06	17920	NA	TRUE	reported	q7cY7b	20.1439
genus	Lachnoclostridium	rs2385421	G	A	0.0746186	0.0180734	7.14e-06	17903	NA	TRUE	reported	q7cY7b	17.0457
genus	Lachnoclostridium	rs1528479	A	G	-0.0497798	0.0111919	9.64e-06	17477	NA	TRUE	reported	q7cY7b	19.7832
genus	Lachnoclostridium	rs1997204	C	T	-0.108075	0.0242022	5.97e-06	14138	NA	TRUE	reported	q7cY7b	19.9406
genus	Lachnoclostridium	rs62028349	C	G	0.0469989	0.0105971	9.17e-06	17922	NA	TRUE	reported	q7cY7b	19.6699
genus	Lachnospira	rs13157098	G	A	-0.0768058	0.0155312	5.99e-07	15947	NA	TRUE	reported	gPa19p	24.4556
genus	Lachnospira	rs4923324	A	G	-0.0617321	0.0133387	2.44e-06	16490	NA	TRUE	reported	gPa19p	21.4189
genus	Lachnospira	rs56791201	C	T	0.051823	0.0110697	2.93e-06	16486	NA	TRUE	reported	gPa19p	21.9167
genus	Lachnospira	rs2326833	G	C	-0.078495	0.017109	4.6e-06	15632	NA	TRUE	reported	gPa19p	21.0491
genus	Lachnospira	rs4686798	C	T	0.0531826	0.0113747	2.74e-06	16497	NA	TRUE	reported	gPa19p	21.8603
genus	Lachnospira	rs159484	A	G	0.0794668	0.0176999	6.68e-06	16487	NA	TRUE	reported	gPa19p	20.1573
genus	Lachnospira	rs2520509	G	A	0.0519063	0.011578	7.42e-06	16500	NA	TRUE	reported	gPa19p	20.099
genus	LachnospiraceaeFCS020	rs7249113	A	G	0.0679483	0.0133496	3.72e-07	13534	NA	TRUE	reported	4CilWk	25.9073
genus	LachnospiraceaeFCS020	rs12078956	G	C	0.106101	0.0222904	2.15e-06	13101	NA	TRUE	reported	4CilWk	22.657
genus	LachnospiraceaeFCS020	rs369444	G	C	0.125481	0.0259008	3.15e-06	12465	NA	TRUE	reported	4CilWk	23.471
genus	LachnospiraceaeFCS020	rs72793667	G	A	-0.116881	0.0246589	1.63e-06	12396	NA	TRUE	reported	4CilWk	22.4667
genus	LachnospiraceaeFCS020	rs1363769	C	T	-0.200628	0.0449372	1.58e-06	3555	NA	TRUE	reported	4CilWk	19.933
genus	LachnospiraceaeFCS020	rs10093861	A	G	-0.0568869	0.0121152	3.06e-06	13772	NA	TRUE	reported	4CilWk	22.0477
genus	LachnospiraceaeFCS020	rs9788306	T	C	-0.062804	0.0130744	1.39e-06	13772	NA	TRUE	reported	4CilWk	23.0743
genus	LachnospiraceaeFCS020	rs62140927	T	C	0.0613709	0.0131055	2.38e-06	13771	NA	TRUE	reported	4CilWk	21.929
genus	LachnospiraceaeFCS020	rs113859143	C	G	-0.108906	0.0242055	2.55e-06	13238	NA	TRUE	reported	4CilWk	20.2432
genus	LachnospiraceaeFCS020	rs9919338	C	G	-0.0553339	0.0120621	4.91e-06	13768	NA	TRUE	reported	4CilWk	21.0443
genus	LachnospiraceaeFCS020	rs35035870	C	T	-0.190615	0.0414403	2.62e-06	5642	NA	TRUE	reported	4CilWk	21.1578
genus	LachnospiraceaeFCS020	rs2862811	C	T	0.0564927	0.0121736	3.92e-06	13772	NA	TRUE	reported	4CilWk	21.5351
genus	LachnospiraceaeFCS020	rs1254846	A	G	0.105963	0.0232501	5.6e-06	13172	NA	TRUE	reported	4CilWk	20.7709
genus	LachnospiraceaeFCS020	rs4452603	G	T	0.0604208	0.0135965	8.98e-06	13487	NA	TRUE	reported	4CilWk	19.748
genus	LachnospiraceaeFCS020	rs2322265	T	C	-0.0666305	0.0141577	5.21e-06	13772	NA	TRUE	reported	4CilWk	22.1495
genus	LachnospiraceaeFCS020	rs3999074	T	G	-0.0550587	0.0121847	6.55e-06	13772	NA	TRUE	reported	4CilWk	20.4185
genus	LachnospiraceaeFCS020	rs9308097	G	A	0.055381	0.0123659	7.47e-06	13542	NA	TRUE	reported	4CilWk	20.0571
genus	LachnospiraceaeNC2004	rs6116753	A	G	0.0994748	0.0209139	2.92e-06	6278	NA	TRUE	reported	NXJLFw	22.6233
genus	LachnospiraceaeNC2004	rs3756315	G	A	-0.0883469	0.0188397	3.33e-06	6328	NA	TRUE	reported	NXJLFw	21.9905
genus	LachnospiraceaeNC2004	rs12127733	A	G	0.115182	0.0246006	3.11e-06	6226	NA	TRUE	reported	NXJLFw	21.9217
genus	LachnospiraceaeNC2004	rs17067076	A	G	-0.154631	0.0352194	5.61e-06	4449	NA	TRUE	reported	NXJLFw	19.2767
genus	LachnospiraceaeNC2004	rs1331592	G	C	0.0948806	0.0208369	5.34e-06	6328	NA	TRUE	reported	NXJLFw	20.7343
genus	LachnospiraceaeNC2004	rs1928659	C	T	0.102522	0.0226445	6.17e-06	5516	NA	TRUE	reported	NXJLFw	20.4978
genus	LachnospiraceaeNC2004	rs1929743	C	T	0.0837206	0.0190318	9.06e-06	6330	NA	TRUE	reported	NXJLFw	19.351
genus	LachnospiraceaeNC2004	rs12863463	A	G	-0.156365	0.0345372	6.04e-06	5516	NA	TRUE	reported	NXJLFw	20.4977
genus	LachnospiraceaeNC2004	rs117467633	C	T	-0.169687	0.0383169	9.13e-06	5077	NA	TRUE	reported	NXJLFw	19.6119
genus	LachnospiraceaeNC2004	rs12208226	A	C	-0.154739	0.0340372	9.75e-06	5620	NA	TRUE	reported	NXJLFw	20.6677
genus	LachnospiraceaeND3007	rs9932954	G	A	-0.0561864	0.0115984	1.25e-06	15222	NA	TRUE	reported	9QC01p	23.4674
genus	LachnospiraceaeND3007	rs13110238	G	C	-0.0636978	0.0142041	4.48e-06	15019	NA	TRUE	reported	9QC01p	20.1104
genus	LachnospiraceaeND3007	rs72776675	C	T	-0.0647067	0.014797	8.72e-06	15302	NA	TRUE	reported	9QC01p	19.1228
genus	LachnospiraceaeND3007	rs2861203	A	G	0.0572304	0.0127279	7.37e-06	15305	NA	TRUE	reported	9QC01p	20.2181
genus	LachnospiraceaeNK4A136	rs12362320	C	G	0.0573168	0.0115466	8.04e-07	16764	NA	TRUE	reported	5iStwv	24.6407
genus	LachnospiraceaeNK4A136	rs954878	G	A	-0.0520656	0.0109082	1.78e-06	17227	NA	TRUE	reported	5iStwv	22.7821
genus	LachnospiraceaeNK4A136	rs7832116	G	A	-0.0714756	0.0151703	3.57e-06	17219	NA	TRUE	reported	5iStwv	22.1987
genus	LachnospiraceaeNK4A136	rs7616165	T	G	-0.230542	0.0483465	2.77e-06	4094	NA	TRUE	reported	5iStwv	22.739
genus	LachnospiraceaeNK4A136	rs76193507	G	A	-0.22973	0.0499776	2.93e-06	3578	NA	TRUE	reported	5iStwv	21.1293
genus	LachnospiraceaeNK4A136	rs11263806	G	A	-0.0524615	0.0116758	5.07e-06	17236	NA	TRUE	reported	5iStwv	20.1887
genus	LachnospiraceaeNK4A136	rs73044693	G	A	-0.10758	0.0229884	3.57e-06	12773	NA	TRUE	reported	5iStwv	21.9
genus	LachnospiraceaeNK4A136	rs160061	G	A	0.0513831	0.0108094	2.12e-06	17234	NA	TRUE	reported	5iStwv	22.5963
genus	LachnospiraceaeNK4A136	rs7073658	G	T	-0.0499621	0.0109693	5.27e-06	17236	NA	TRUE	reported	5iStwv	20.7456
genus	LachnospiraceaeNK4A136	rs68104925	C	T	-0.0549104	0.0115385	2.37e-06	17227	NA	TRUE	reported	5iStwv	22.647
genus	LachnospiraceaeNK4A136	rs12611395	G	A	-0.0902532	0.0199652	5.83e-06	16486	NA	TRUE	reported	5iStwv	20.4351
genus	LachnospiraceaeNK4A136	rs2880566	C	T	0.0599578	0.0134693	5.61e-06	17232	NA	TRUE	reported	5iStwv	19.8155
genus	LachnospiraceaeNK4A136	rs28540839	C	A	0.0508285	0.0110591	9.34e-06	16764	NA	TRUE	reported	5iStwv	21.1239
genus	LachnospiraceaeNK4A136	rs59805249	C	T	0.0936162	0.0207982	9.45e-06	15195	NA	TRUE	reported	5iStwv	20.2605
genus	LachnospiraceaeNK4A136	rs10952110	T	G	0.0487709	0.0109614	9.08e-06	16764	NA	TRUE	reported	5iStwv	19.7964
genus	LachnospiraceaeNK4A136	rs4955932	C	T	-0.0492283	0.0109388	7.05e-06	17236	NA	TRUE	reported	5iStwv	20.2531
genus	LachnospiraceaeUCG001	rs437876	C	T	0.0784637	0.0144768	7.17e-08	10150	NA	TRUE	reported	jNT0YY	29.3761
genus	LachnospiraceaeUCG001	rs985416	T	C	0.0970258	0.0181807	1.46e-07	9917	NA	TRUE	reported	jNT0YY	28.4809
genus	LachnospiraceaeUCG001	rs2050911	A	G	0.0751466	0.0153934	1.11e-06	10148	NA	TRUE	reported	jNT0YY	23.8313
genus	LachnospiraceaeUCG001	rs10815577	G	C	-0.0683706	0.0143691	1.72e-06	10149	NA	TRUE	reported	jNT0YY	22.6403
genus	LachnospiraceaeUCG001	rs573933	C	T	-0.107898	0.0232346	3.11e-06	10150	NA	TRUE	reported	jNT0YY	21.5655
genus	LachnospiraceaeUCG001	rs78848836	G	A	-0.118868	0.0259753	3.38e-06	9506	NA	TRUE	reported	jNT0YY	20.9415
genus	LachnospiraceaeUCG001	rs9403580	T	C	0.107801	0.0229777	3.47e-06	10095	NA	TRUE	reported	jNT0YY	22.0104
genus	LachnospiraceaeUCG001	rs7213933	A	T	-0.0816269	0.01838	9.02e-06	9961	NA	TRUE	reported	jNT0YY	19.7231
genus	LachnospiraceaeUCG001	rs8104225	G	A	0.0892098	0.0197665	8.04e-06	9908	NA	TRUE	reported	jNT0YY	20.3688
genus	LachnospiraceaeUCG001	rs74034332	A	G	0.168045	0.0382637	3.33e-06	6004	NA	TRUE	reported	jNT0YY	19.2877
genus	LachnospiraceaeUCG001	rs62496417	G	T	-0.0748504	0.0165681	5.88e-06	10150	NA	TRUE	reported	jNT0YY	20.4101
genus	LachnospiraceaeUCG001	rs2371284	C	T	-0.0761893	0.0170127	7.56e-06	9961	NA	TRUE	reported	jNT0YY	20.0559
genus	LachnospiraceaeUCG001	rs12131224	T	C	0.117095	0.02591	7.4e-06	9676	NA	TRUE	reported	jNT0YY	20.4243
genus	LachnospiraceaeUCG001	rs4981345	C	T	-0.0681973	0.0149831	6.09e-06	9961	NA	TRUE	reported	jNT0YY	20.7171
genus	LachnospiraceaeUCG001	rs79476906	A	T	-0.087088	0.0197008	8.27e-06	9917	NA	TRUE	reported	jNT0YY	19.541
genus	LachnospiraceaeUCG001	rs7341608	C	T	-0.0784757	0.0177648	9.48e-06	9917	NA	TRUE	reported	jNT0YY	19.5142
genus	LachnospiraceaeUCG004	rs12747809	A	G	-0.062197	0.0125685	8.65e-07	14464	NA	TRUE	reported	XvaUgO	24.4892
genus	LachnospiraceaeUCG004	rs2882478	A	G	-0.0577091	0.0118338	1.21e-06	14466	NA	TRUE	reported	XvaUgO	23.7814
genus	LachnospiraceaeUCG004	rs12673420	A	G	0.0554351	0.0118375	2.98e-06	14463	NA	TRUE	reported	XvaUgO	21.9305
genus	LachnospiraceaeUCG004	rs2444793	T	C	-0.0542433	0.0118188	4.77e-06	14463	NA	TRUE	reported	XvaUgO	21.0644
genus	LachnospiraceaeUCG004	rs2726805	G	A	0.0548397	0.0120844	6.3e-06	14466	NA	TRUE	reported	XvaUgO	20.5938
genus	LachnospiraceaeUCG004	rs11128180	G	A	0.0648288	0.0140126	4.52e-06	14466	NA	TRUE	reported	XvaUgO	21.4041
genus	LachnospiraceaeUCG004	rs12202257	A	G	-0.0550876	0.0124186	7.03e-06	14448	NA	TRUE	reported	XvaUgO	19.6773
genus	LachnospiraceaeUCG004	rs12894272	G	A	0.0579792	0.0125229	4.34e-06	14463	NA	TRUE	reported	XvaUgO	21.4356
genus	LachnospiraceaeUCG004	rs233486	G	A	-0.0799088	0.017766	6.28e-06	13710	NA	TRUE	reported	XvaUgO	20.2307
genus	LachnospiraceaeUCG004	rs35182105	G	A	-0.109724	0.024221	4.87e-06	13170	NA	TRUE	reported	XvaUgO	20.5221
genus	LachnospiraceaeUCG004	rs6656451	T	C	-0.05436	0.011947	5.57e-06	14458	NA	TRUE	reported	XvaUgO	20.7034
genus	LachnospiraceaeUCG004	rs12072562	C	T	0.133104	0.0303566	7.07e-06	9176	NA	TRUE	reported	XvaUgO	19.2254
genus	LachnospiraceaeUCG004	rs2706242	C	G	-0.0901399	0.0199712	9.84e-06	14026	NA	TRUE	reported	XvaUgO	20.3716
genus	LachnospiraceaeUCG004	rs62256516	A	G	0.0592366	0.0132222	9.85e-06	14026	NA	TRUE	reported	XvaUgO	20.0711
genus	LachnospiraceaeUCG004	rs7629954	G	A	0.108441	0.023825	5.77e-06	12568	NA	TRUE	reported	XvaUgO	20.7167
genus	LachnospiraceaeUCG008	rs10793103	T	C	0.0974344	0.0181279	9.35e-08	7014	NA	TRUE	reported	Qv7Q7D	28.8887
genus	LachnospiraceaeUCG008	rs9873555	C	G	-0.121162	0.0233467	2.41e-07	6577	NA	TRUE	reported	Qv7Q7D	26.9327
genus	LachnospiraceaeUCG008	rs13024781	C	T	-0.0798769	0.0168846	2.29e-06	7016	NA	TRUE	reported	Qv7Q7D	22.3801
genus	LachnospiraceaeUCG008	rs10741777	C	T	-0.0973842	0.0194791	7.69e-07	7014	NA	TRUE	reported	Qv7Q7D	24.9941
genus	LachnospiraceaeUCG008	rs955844	C	A	0.112064	0.0228369	1.81e-06	6863	NA	TRUE	reported	Qv7Q7D	24.0801
genus	LachnospiraceaeUCG008	rs67078837	C	T	-0.0845848	0.0170693	7.68e-07	7016	NA	TRUE	reported	Qv7Q7D	24.5559
genus	LachnospiraceaeUCG008	rs10751237	C	A	-0.082075	0.0174377	3.17e-06	6930	NA	TRUE	reported	Qv7Q7D	22.1535
genus	LachnospiraceaeUCG008	rs62277846	T	C	0.102292	0.0212319	1.59e-06	7016	NA	TRUE	reported	Qv7Q7D	23.2118
genus	LachnospiraceaeUCG008	rs10801803	A	G	-0.117029	0.0243085	1.4e-06	7017	NA	TRUE	reported	Qv7Q7D	23.1778
genus	LachnospiraceaeUCG008	rs61944774	G	A	0.179838	0.0393797	6.34e-06	6000	NA	TRUE	reported	Qv7Q7D	20.8554
genus	LachnospiraceaeUCG008	rs75356640	A	G	0.136523	0.0303128	9.83e-06	6423	NA	TRUE	reported	Qv7Q7D	20.2844
genus	LachnospiraceaeUCG008	rs11236216	C	T	0.083842	0.0176709	2.35e-06	6930	NA	TRUE	reported	Qv7Q7D	22.5117
genus	LachnospiraceaeUCG008	rs57254474	A	G	0.0886511	0.0199045	6.92e-06	7017	NA	TRUE	reported	Qv7Q7D	19.8365
genus	LachnospiraceaeUCG008	rs57091572	G	A	-0.110443	0.0235801	2.86e-06	6950	NA	TRUE	reported	Qv7Q7D	21.9372
genus	LachnospiraceaeUCG010	rs11192447	G	A	0.126592	0.024345	4.69e-07	12695	NA	TRUE	reported	M5Azu4	27.0392
genus	LachnospiraceaeUCG010	rs9981767	C	A	0.0655062	0.0131994	9.96e-07	12816	NA	TRUE	reported	M5Azu4	24.6295
genus	LachnospiraceaeUCG010	rs74315802	T	G	0.0867262	0.0183477	3.19e-06	12715	NA	TRUE	reported	M5Azu4	22.3428
genus	LachnospiraceaeUCG010	rs12346653	T	C	0.0657686	0.0139569	2.7e-06	12816	NA	TRUE	reported	M5Azu4	22.2053
genus	LachnospiraceaeUCG010	rs10414815	C	T	0.10453	0.0230253	4.24e-06	11564	NA	TRUE	reported	M5Azu4	20.6096
genus	LachnospiraceaeUCG010	rs72761829	T	A	0.111884	0.0238893	2.58e-06	11488	NA	TRUE	reported	M5Azu4	21.9344
genus	LachnospiraceaeUCG010	rs72894957	A	G	0.222263	0.0486425	5.68e-06	4316	NA	TRUE	reported	M5Azu4	20.8786
genus	LachnospiraceaeUCG010	rs336138	T	G	0.0779543	0.0171865	7.48e-06	13236	NA	TRUE	reported	M5Azu4	20.5733
genus	LachnospiraceaeUCG010	rs4576377	C	A	-0.0572001	0.0127043	7.63e-06	13225	NA	TRUE	reported	M5Azu4	20.2718
genus	LachnospiraceaeUCG010	rs2833528	T	C	-0.0562148	0.0127763	9.92e-06	13233	NA	TRUE	reported	M5Azu4	19.3594
genus	LachnospiraceaeUCG010	rs1408275	T	A	-0.0615563	0.0138733	8.05e-06	12816	NA	TRUE	reported	M5Azu4	19.6872
genus	LachnospiraceaeUCG010	rs2153460	T	A	-0.0684038	0.0156562	9.17e-06	13236	NA	TRUE	reported	M5Azu4	19.0893
genus	LachnospiraceaeUCG010	rs17730011	A	G	-0.0702357	0.015706	7.85e-06	13226	NA	TRUE	reported	M5Azu4	19.9979
genus	Lactobacillus	rs921925	C	A	0.0985077	0.0203229	9.72e-07	6952	NA	TRUE	reported	eg4m7V	23.4947
genus	Lactobacillus	rs16861661	A	G	-0.183147	0.038148	1.28e-06	5325	NA	TRUE	reported	eg4m7V	23.0492
genus	Lactobacillus	rs768253	G	T	-0.079195	0.0171791	4.25e-06	6958	NA	TRUE	reported	eg4m7V	21.2518
genus	Lactobacillus	rs11674854	T	C	-0.0852686	0.0176504	1.59e-06	6655	NA	TRUE	reported	eg4m7V	23.3384
genus	Lactobacillus	rs328312	A	T	0.0815092	0.0169441	1.41e-06	6950	NA	TRUE	reported	eg4m7V	23.1406
genus	Lactobacillus	rs6092149	T	A	-0.0801344	0.017149	3.29e-06	6906	NA	TRUE	reported	eg4m7V	21.8355
genus	Lactobacillus	rs75127669	A	C	0.139784	0.0310414	6.83e-06	6840	NA	TRUE	reported	eg4m7V	20.2783
genus	Lactobacillus	rs77478751	G	A	-0.219886	0.0475759	7.33e-06	3669	NA	TRUE	reported	eg4m7V	21.3609
genus	Lactobacillus	rs1530559	A	G	0.0804001	0.0178207	4.93e-06	6655	NA	TRUE	reported	eg4m7V	20.3545
genus	Lactobacillus	rs62314653	A	C	0.187692	0.0394585	2.24e-06	5944	NA	TRUE	reported	eg4m7V	22.6262
genus	Lactobacillus	rs7399658	A	G	-0.107134	0.0221883	3.12e-06	6613	NA	TRUE	reported	eg4m7V	23.3134
genus	Lactobacillus	rs12693845	T	C	-0.0805447	0.0177429	8.96e-06	6958	NA	TRUE	reported	eg4m7V	20.6075
genus	Lactococcus	rs34757988	C	G	0.122294	0.0228976	8.95e-08	4055	NA	TRUE	reported	YlV9n9	28.5252
genus	Lactococcus	rs757872	C	G	0.140799	0.027582	4.37e-07	3792	NA	TRUE	reported	YlV9n9	26.0585
genus	Lactococcus	rs123059	C	T	-0.13671	0.0274694	1.27e-06	3760	NA	TRUE	reported	YlV9n9	24.7686
genus	Lactococcus	rs4766997	T	C	0.114599	0.023839	2.06e-06	4053	NA	TRUE	reported	YlV9n9	23.1093
genus	Lactococcus	rs10417872	G	T	0.118306	0.024522	1.29e-06	4056	NA	TRUE	reported	YlV9n9	23.2756
genus	Lactococcus	rs6674304	T	C	0.200758	0.0442121	6.18e-06	3869	NA	TRUE	reported	YlV9n9	20.6187
genus	Lactococcus	rs7992246	C	T	0.104232	0.0230786	4.45e-06	4057	NA	TRUE	reported	YlV9n9	20.3977
genus	Lactococcus	rs55910161	T	C	0.146426	0.0307367	2.36e-06	3836	NA	TRUE	reported	YlV9n9	22.6946
genus	Lactococcus	rs12621813	A	G	0.108423	0.0239978	6.61e-06	4057	NA	TRUE	reported	YlV9n9	20.4125
genus	Lactococcus	rs2293361	T	C	-0.199221	0.0430969	1.4e-06	3787	NA	TRUE	reported	YlV9n9	21.3687
genus	Lactococcus	rs17168302	A	G	0.191857	0.0424761	6.29e-06	4023	NA	TRUE	reported	YlV9n9	20.4016
genus	Marvinbryantia	rs61884471	A	G	0.124426	0.0248431	1.01e-06	11559	NA	TRUE	reported	uRjX1B	25.0849
genus	Marvinbryantia	rs2724813	G	A	-0.0840769	0.0167551	6.28e-07	11610	NA	TRUE	reported	uRjX1B	25.1803
genus	Marvinbryantia	rs1187983	T	C	-0.0935456	0.0193174	2.02e-06	11896	NA	TRUE	reported	uRjX1B	23.4502
genus	Marvinbryantia	rs2842896	T	C	-0.0649396	0.0131146	7.25e-07	11709	NA	TRUE	reported	uRjX1B	24.5192
genus	Marvinbryantia	rs11645029	C	G	-0.060618	0.0131551	4.15e-06	11709	NA	TRUE	reported	uRjX1B	21.2331
genus	Marvinbryantia	rs12963345	C	G	-0.059681	0.0132289	6.6e-06	11709	NA	TRUE	reported	uRjX1B	20.353
genus	Marvinbryantia	rs2863363	G	A	0.0634861	0.0136323	3.11e-06	11950	NA	TRUE	reported	uRjX1B	21.688
genus	Marvinbryantia	rs72948274	C	A	-0.126354	0.0272212	3.26e-06	11561	NA	TRUE	reported	uRjX1B	21.5459
genus	Marvinbryantia	rs3991048	T	G	0.0591462	0.0132536	7.09e-06	11939	NA	TRUE	reported	uRjX1B	19.9153
genus	Marvinbryantia	rs146541147	A	G	0.118845	0.0268423	6.86e-06	10778	NA	TRUE	reported	uRjX1B	19.6031
genus	Marvinbryantia	rs11620597	C	T	0.119479	0.0271688	7.8e-06	11031	NA	TRUE	reported	uRjX1B	19.3395
genus	Marvinbryantia	rs8006832	T	G	-0.0952415	0.0216699	6.58e-06	11412	NA	TRUE	reported	uRjX1B	19.317
genus	Marvinbryantia	rs3125832	C	A	0.0679323	0.015012	5.03e-06	11709	NA	TRUE	reported	uRjX1B	20.4774
genus	Methanobrevibacter	rs76029318	C	T	0.222849	0.0454319	1.08e-06	3387	NA	TRUE	reported	G0T5Mz	24.0602
genus	Methanobrevibacter	rs10202904	G	T	-0.112811	0.0239106	3.09e-06	3583	NA	TRUE	reported	G0T5Mz	22.2598
genus	Methanobrevibacter	rs894996	A	C	0.214213	0.0456045	3.82e-06	3479	NA	TRUE	reported	G0T5Mz	22.0635
genus	Methanobrevibacter	rs11018665	T	A	0.113013	0.0254343	7.03e-06	3586	NA	TRUE	reported	G0T5Mz	19.7433
genus	Methanobrevibacter	rs1334944	C	T	0.115197	0.0255492	7.61e-06	3586	NA	TRUE	reported	G0T5Mz	20.3293
genus	Methanobrevibacter	rs6776814	C	T	-0.188956	0.0419905	8.05e-06	3283	NA	TRUE	reported	G0T5Mz	20.2498
genus	Methanobrevibacter	rs4779844	C	G	0.109639	0.0247979	9.28e-06	3585	NA	TRUE	reported	G0T5Mz	19.5478
genus	Methanobrevibacter	rs4802933	G	A	-0.135628	0.0308139	9.74e-06	3586	NA	TRUE	reported	G0T5Mz	19.3735
genus	Odoribacter	rs503751	G	C	0.0618294	0.0118887	2.08e-07	14218	NA	TRUE	reported	ph36Po	27.0474
genus	Odoribacter	rs77779484	A	G	-0.133489	0.0268526	6.56e-07	11935	NA	TRUE	reported	ph36Po	24.7127
genus	Odoribacter	rs10423795	T	C	0.0550695	0.0121164	6.58e-06	14135	NA	TRUE	reported	ph36Po	20.6573
genus	Odoribacter	rs6856150	A	G	0.0881922	0.0194146	6.06e-06	14597	NA	TRUE	reported	ph36Po	20.6349
genus	Odoribacter	rs10093869	G	A	-0.0577795	0.0125389	3.67e-06	14218	NA	TRUE	reported	ph36Po	21.2337
genus	Odoribacter	rs4793970	G	A	-0.0576329	0.0129154	6.03e-06	14687	NA	TRUE	reported	ph36Po	19.9125
genus	Odoribacter	rs74553962	G	T	0.121449	0.0264106	9.49e-06	11803	NA	TRUE	reported	ph36Po	21.1461
genus	Odoribacter	rs28417404	G	A	-0.0726896	0.0161372	3.68e-06	14698	NA	TRUE	reported	ph36Po	20.2903
genus	Odoribacter	rs16918425	T	A	0.0999781	0.0223785	8.85e-06	13689	NA	TRUE	reported	ph36Po	19.9595
genus	Olsenella	rs1035588	G	A	-0.108148	0.0236848	4.86e-06	3739	NA	TRUE	reported	edZCoH	20.8497
genus	Olsenella	rs62112538	T	C	-0.19943	0.0407033	1.19e-06	3630	NA	TRUE	reported	edZCoH	24.0062
genus	Olsenella	rs35225860	G	A	-0.223604	0.0482391	3.87e-06	3630	NA	TRUE	reported	edZCoH	21.4862
genus	Olsenella	rs72691585	A	C	-0.249079	0.0520814	2.95e-06	3078	NA	TRUE	reported	edZCoH	22.8722
genus	Olsenella	rs9460691	A	C	0.119966	0.0268645	7.28e-06	3739	NA	TRUE	reported	edZCoH	19.9415
genus	Olsenella	rs17148768	A	G	0.140434	0.0295602	2.2e-06	3648	NA	TRUE	reported	edZCoH	22.57
genus	Olsenella	rs61090148	G	A	-0.104783	0.0231343	6.44e-06	3739	NA	TRUE	reported	edZCoH	20.5148
genus	Olsenella	rs7540303	T	C	0.108044	0.023638	5.32e-06	3739	NA	TRUE	reported	edZCoH	20.892
genus	Olsenella	rs2759329	A	G	-0.111131	0.0237218	3.43e-06	3739	NA	TRUE	reported	edZCoH	21.9471
genus	Olsenella	rs6046522	T	C	0.122938	0.0269928	4.48e-06	3705	NA	TRUE	reported	edZCoH	20.7434
genus	Olsenella	rs8066522	A	G	-0.106529	0.0240379	9.7e-06	3739	NA	TRUE	reported	edZCoH	19.64
genus	Oscillibacter	rs234108	G	A	0.0749553	0.0152632	9.16e-07	8694	NA	TRUE	reported	lcqVm1	24.1164
genus	Oscillibacter	rs36095275	T	C	-0.0752368	0.0156861	1.4e-06	8694	NA	TRUE	reported	lcqVm1	23.0054
genus	Oscillibacter	rs11627628	C	T	0.143961	0.0290223	1.01e-06	8486	NA	TRUE	reported	lcqVm1	24.605
genus	Oscillibacter	rs9393920	G	A	-0.0744662	0.0151081	9.92e-07	8930	NA	TRUE	reported	lcqVm1	24.294
genus	Oscillibacter	rs133832	C	A	-0.0795527	0.0162411	1.15e-06	8926	NA	TRUE	reported	lcqVm1	23.9928
genus	Oscillibacter	rs12649930	G	T	0.121589	0.0259612	4.09e-06	8794	NA	TRUE	reported	lcqVm1	21.935
genus	Oscillibacter	rs75453768	T	G	0.12212	0.0268629	5.35e-06	8256	NA	TRUE	reported	lcqVm1	20.6665
genus	Oscillibacter	rs16866406	G	A	0.0988765	0.0208795	3.08e-06	8930	NA	TRUE	reported	lcqVm1	22.4256
genus	Oscillibacter	rs761240	G	T	-0.17664	0.0388812	2.04e-06	5185	NA	TRUE	reported	lcqVm1	20.6394
genus	Oscillibacter	rs4506202	G	A	-0.0711323	0.0152261	3.21e-06	8694	NA	TRUE	reported	lcqVm1	21.8251
genus	Oscillibacter	rs61883564	G	A	-0.101351	0.0221016	3.39e-06	8930	NA	TRUE	reported	lcqVm1	21.0287
genus	Oscillibacter	rs16934185	G	A	-0.129568	0.028157	4.38e-06	8492	NA	TRUE	reported	lcqVm1	21.1748
genus	Oscillibacter	rs12417956	G	C	0.0785431	0.0174075	6.03e-06	8928	NA	TRUE	reported	lcqVm1	20.3585
genus	Oscillibacter	rs6901560	G	C	0.0855032	0.018693	6.21e-06	8525	NA	TRUE	reported	lcqVm1	20.9221
genus	Oscillibacter	rs62206502	A	C	-0.0681423	0.0151349	6.6e-06	8883	NA	TRUE	reported	lcqVm1	20.271
genus	Oscillibacter	rs137917150	A	T	-0.174992	0.0388394	4.62e-06	5733	NA	TRUE	reported	lcqVm1	20.2998
genus	Oscillibacter	rs11990279	C	T	-0.0824934	0.0180457	4.94e-06	8528	NA	TRUE	reported	lcqVm1	20.8972
genus	Oscillospira	rs12206468	A	G	-0.133016	0.0269733	1.04e-06	9554	NA	TRUE	reported	BAu9pl	24.3185
genus	Oscillospira	rs73038677	A	T	-0.08321	0.0168666	1.09e-06	10195	NA	TRUE	reported	BAu9pl	24.3388
genus	Oscillospira	rs1954532	C	T	-0.0826246	0.0175252	2.27e-06	9841	NA	TRUE	reported	BAu9pl	22.2277
genus	Oscillospira	rs28889936	C	A	0.114051	0.0252838	3.37e-06	9758	NA	TRUE	reported	BAu9pl	20.3475
genus	Oscillospira	rs751183	C	T	-0.0774322	0.0172216	6.85e-06	9841	NA	TRUE	reported	BAu9pl	20.2162
genus	Oscillospira	rs8076323	G	A	0.0715392	0.0156539	5.61e-06	10193	NA	TRUE	reported	BAu9pl	20.8855
genus	Oscillospira	rs72866977	C	A	-0.130569	0.0281674	5.63e-06	9098	NA	TRUE	reported	BAu9pl	21.4875
genus	Oscillospira	rs62422654	T	C	0.0898456	0.0198088	6.47e-06	9769	NA	TRUE	reported	BAu9pl	20.572
genus	Oscillospira	rs2211563	A	C	0.0819177	0.0181079	9.12e-06	10199	NA	TRUE	reported	BAu9pl	20.4654
genus	Oscillospira	rs12925026	C	T	0.13559	0.030678	9.31e-06	8200	NA	TRUE	reported	BAu9pl	19.5345
genus	Oxalobacter	rs4428215	A	G	0.130293	0.0242237	7.51e-08	4655	NA	TRUE	reported	qUQZFw	28.9307
genus	Oxalobacter	rs736744	T	C	0.117882	0.0211262	2.57e-08	4655	NA	TRUE	reported	qUQZFw	31.1352
genus	Oxalobacter	rs6000536	T	C	-0.130992	0.0253804	2.06e-07	4654	NA	TRUE	reported	qUQZFw	26.6374
genus	Oxalobacter	rs36057338	T	G	0.207847	0.0421439	8.8e-07	4244	NA	TRUE	reported	qUQZFw	24.323
genus	Oxalobacter	rs6071435	A	T	-0.105512	0.021489	1.07e-06	4635	NA	TRUE	reported	qUQZFw	24.1088
genus	Oxalobacter	rs12002250	C	A	0.217122	0.0466317	1.42e-06	4297	NA	TRUE	reported	qUQZFw	21.6793
genus	Oxalobacter	rs1569853	C	T	-0.138078	0.0296981	3.65e-06	4492	NA	TRUE	reported	qUQZFw	21.6166
genus	Oxalobacter	rs11108500	G	A	-0.199099	0.0427327	3.74e-06	4303	NA	TRUE	reported	qUQZFw	21.7079
genus	Oxalobacter	rs10464997	A	G	0.137691	0.0294804	3.3e-06	4650	NA	TRUE	reported	qUQZFw	21.8145
genus	Oxalobacter	rs111966731	C	T	0.213114	0.047162	7.3e-06	3931	NA	TRUE	reported	qUQZFw	20.4193
genus	Oxalobacter	rs6993398	A	G	0.127217	0.0278855	7.13e-06	4656	NA	TRUE	reported	qUQZFw	20.813
genus	Oxalobacter	rs3862635	T	C	-0.172142	0.0394026	9.19e-06	4469	NA	TRUE	reported	qUQZFw	19.0864
genus	Parabacteroides	rs60884758	T	C	-0.0702667	0.0142249	5.71e-07	17293	NA	TRUE	reported	gLXb4s	24.4006
genus	Parabacteroides	rs3860755	C	G	0.0558784	0.0116625	1.71e-06	17294	NA	TRUE	reported	gLXb4s	22.9566
genus	Parabacteroides	rs4236095	A	G	0.0761961	0.0157042	1.93e-06	16383	NA	TRUE	reported	gLXb4s	23.5416
genus	Parabacteroides	rs115602804	A	G	0.10308	0.0222736	1.93e-06	16394	NA	TRUE	reported	gLXb4s	21.4176
genus	Parabacteroides	rs114567323	C	T	0.186478	0.0405199	5.65e-06	5859	NA	TRUE	reported	gLXb4s	21.1795
genus	Parabacteroides	rs7298818	T	C	0.0888832	0.0200902	8.54e-06	16510	NA	TRUE	reported	gLXb4s	19.5736
genus	Parabacteroides	rs6657302	C	T	-0.10452	0.0225521	9.76e-06	16552	NA	TRUE	reported	gLXb4s	21.4794
genus	Parabacteroides	rs11965579	C	G	0.162824	0.0381863	8.87e-06	3890	NA	TRUE	reported	gLXb4s	18.1811
genus	Parabacteroides	rs17141986	C	G	0.0500303	0.0111459	7.27e-06	16825	NA	TRUE	reported	gLXb4s	20.1481
genus	Parabacteroides	rs72893646	T	A	-0.0715594	0.0156668	8.83e-06	16508	NA	TRUE	reported	gLXb4s	20.8629
genus	Paraprevotella	rs2081023	G	A	-0.122561	0.0236507	2.64e-07	7178	NA	TRUE	reported	dSQNBI	26.8543
genus	Paraprevotella	rs9900242	G	A	-0.0852967	0.0175212	1.14e-06	6900	NA	TRUE	reported	dSQNBI	23.6994
genus	Paraprevotella	rs9602779	C	A	-0.106692	0.0220264	6.93e-07	7177	NA	TRUE	reported	dSQNBI	23.4627
genus	Paraprevotella	rs140997932	C	T	-0.162376	0.0354178	2.11e-06	6187	NA	TRUE	reported	dSQNBI	21.0183
genus	Paraprevotella	rs145020347	G	A	-0.12465	0.0262323	4.03e-06	6859	NA	TRUE	reported	dSQNBI	22.5793
genus	Paraprevotella	rs4767113	T	C	0.0882466	0.018382	2.14e-06	6900	NA	TRUE	reported	dSQNBI	23.0469
genus	Paraprevotella	rs3008582	C	T	0.10572	0.0227246	4.36e-06	7175	NA	TRUE	reported	dSQNBI	21.6433
genus	Paraprevotella	rs4756632	T	G	-0.138905	0.0289897	3.82e-06	7179	NA	TRUE	reported	dSQNBI	22.9589
genus	Paraprevotella	rs10842464	C	T	-0.0758215	0.0172568	6.6e-06	7178	NA	TRUE	reported	dSQNBI	19.3048
genus	Paraprevotella	rs3801748	A	G	0.0779721	0.0171691	5.2e-06	7179	NA	TRUE	reported	dSQNBI	20.6244
genus	Paraprevotella	rs7240324	G	T	-0.10229	0.0226948	5.96e-06	6900	NA	TRUE	reported	dSQNBI	20.315
genus	Paraprevotella	rs17109926	G	A	-0.0988335	0.0216172	6.75e-06	7179	NA	TRUE	reported	dSQNBI	20.9031
genus	Paraprevotella	rs17785622	G	A	0.248065	0.0524304	1.93e-06	3288	NA	TRUE	reported	dSQNBI	22.3855
genus	Parasutterella	rs2387977	C	T	-0.0681778	0.0134756	5.38e-07	11345	NA	TRUE	reported	xzZN5R	25.5972
genus	Parasutterella	rs7572229	A	G	0.066273	0.0132736	6.32e-07	11383	NA	TRUE	reported	xzZN5R	24.9285
genus	Parasutterella	rs35414597	A	T	-0.0684946	0.0142143	1.51e-06	11386	NA	TRUE	reported	xzZN5R	23.2199
genus	Parasutterella	rs6828768	T	C	0.0636852	0.0132645	1.78e-06	11386	NA	TRUE	reported	xzZN5R	23.0512
genus	Parasutterella	rs10899911	G	A	-0.0717102	0.0148151	1.15e-06	11386	NA	TRUE	reported	xzZN5R	23.4288
genus	Parasutterella	rs7303158	T	C	0.0646859	0.0134256	1.33e-06	11386	NA	TRUE	reported	xzZN5R	23.2141
genus	Parasutterella	rs78383039	C	T	-0.146315	0.0297119	1.57e-06	9174	NA	TRUE	reported	xzZN5R	24.2501
genus	Parasutterella	rs35055552	C	T	0.109554	0.0235433	3.35e-06	9970	NA	TRUE	reported	xzZN5R	21.6533
genus	Parasutterella	rs2090816	C	A	0.0840967	0.0177315	2.9e-06	11385	NA	TRUE	reported	xzZN5R	22.494
genus	Parasutterella	rs1403396	T	A	-0.0756729	0.0159035	2.76e-06	11378	NA	TRUE	reported	xzZN5R	22.6411
genus	Parasutterella	rs55877868	C	A	-0.104458	0.0228089	2.87e-06	10588	NA	TRUE	reported	xzZN5R	20.9735
genus	Parasutterella	rs8039785	G	T	0.0618345	0.0133	3.62e-06	11383	NA	TRUE	reported	xzZN5R	21.6151
genus	Parasutterella	rs823424	A	G	-0.0713448	0.0156958	4.95e-06	11386	NA	TRUE	reported	xzZN5R	20.6613
genus	Parasutterella	rs7311004	C	T	-0.0617522	0.0136438	5.92e-06	11384	NA	TRUE	reported	xzZN5R	20.4848
genus	Parasutterella	rs62273907	G	A	0.229468	0.0502262	5.88e-06	3691	NA	TRUE	reported	xzZN5R	20.873
genus	Parasutterella	rs6809952	A	G	-0.0684957	0.0150892	8.13e-06	11077	NA	TRUE	reported	xzZN5R	20.6062
genus	Parasutterella	rs11715853	A	G	-0.0662952	0.0146114	6.23e-06	11386	NA	TRUE	reported	xzZN5R	20.5864
genus	Peptococcus	rs75754569	G	C	0.181434	0.0319429	1.1e-08	5481	NA	TRUE	reported	1H8JQY	32.2619
genus	Peptococcus	rs77681628	T	C	0.200307	0.0387328	2.69e-07	4842	NA	TRUE	reported	1H8JQY	26.7446
genus	Peptococcus	rs10031059	C	T	-0.121167	0.0225844	1.24e-07	5526	NA	TRUE	reported	1H8JQY	28.7838
genus	Peptococcus	rs6918730	A	G	0.135311	0.0289742	1.15e-06	5656	NA	TRUE	reported	1H8JQY	21.8092
genus	Peptococcus	rs413827	A	G	0.110229	0.0237523	3.3e-06	5482	NA	TRUE	reported	1H8JQY	21.5369
genus	Peptococcus	rs2054133	A	G	0.0895433	0.0188332	2.14e-06	5657	NA	TRUE	reported	1H8JQY	22.6058
genus	Peptococcus	rs11001941	A	G	-0.195611	0.0392217	1.33e-06	5607	NA	TRUE	reported	1H8JQY	24.8734
genus	Peptococcus	rs7033353	G	T	0.090152	0.018995	2.22e-06	5657	NA	TRUE	reported	1H8JQY	22.5254
genus	Peptococcus	rs5770862	C	T	0.162018	0.0356813	3.22e-06	5431	NA	TRUE	reported	1H8JQY	20.6179
genus	Peptococcus	rs34282744	C	G	0.191797	0.0399832	1.84e-06	5257	NA	TRUE	reported	1H8JQY	23.0107
genus	Peptococcus	rs72850165	C	T	-0.134304	0.0300423	5.74e-06	5627	NA	TRUE	reported	1H8JQY	19.9853
genus	Peptococcus	rs77614201	C	T	-0.175864	0.0387523	5.68e-06	5329	NA	TRUE	reported	1H8JQY	20.5948
genus	Peptococcus	rs11030569	T	A	-0.17402	0.0374133	3.13e-06	5329	NA	TRUE	reported	1H8JQY	21.6345
genus	Peptococcus	rs7766680	C	G	0.0976832	0.0214155	3.51e-06	5655	NA	TRUE	reported	1H8JQY	20.8058
genus	Peptococcus	rs74592222	A	G	0.137957	0.0302965	8.55e-06	5329	NA	TRUE	reported	1H8JQY	20.7349
genus	Peptococcus	rs36121075	G	A	-0.14067	0.030628	6.99e-06	5301	NA	TRUE	reported	1H8JQY	21.0944
genus	Peptococcus	rs76697713	A	C	0.146302	0.0322345	8.05e-06	5481	NA	TRUE	reported	1H8JQY	20.5997
genus	Peptococcus	rs12069354	T	C	0.16763	0.03795	9.28e-06	5352	NA	TRUE	reported	1H8JQY	19.5109
genus	Phascolarctobacterium	rs75882962	C	T	0.0968661	0.0190575	3.19e-07	10710	NA	TRUE	reported	b3C5y9	25.8352
genus	Phascolarctobacterium	rs56157888	C	A	0.0954864	0.0193976	1.09e-06	10031	NA	TRUE	reported	b3C5y9	24.2318
genus	Phascolarctobacterium	rs56069061	A	G	-0.111306	0.0230694	1.87e-06	11007	NA	TRUE	reported	b3C5y9	23.2789
genus	Phascolarctobacterium	rs74540770	A	G	-0.121014	0.0258621	3.6e-06	9403	NA	TRUE	reported	b3C5y9	21.8951
genus	Phascolarctobacterium	rs76124218	G	C	-0.159361	0.0344532	2.67e-06	7314	NA	TRUE	reported	b3C5y9	21.3946
genus	Phascolarctobacterium	rs6427992	C	G	-0.0652458	0.0137508	2.09e-06	11113	NA	TRUE	reported	b3C5y9	22.5137
genus	Phascolarctobacterium	rs12618201	G	A	0.0641657	0.0138202	3.38e-06	11113	NA	TRUE	reported	b3C5y9	21.5565
genus	Phascolarctobacterium	rs74847270	G	A	-0.104889	0.0230998	5.73e-06	11098	NA	TRUE	reported	b3C5y9	20.6179
genus	Phascolarctobacterium	rs1264476	G	T	0.0767335	0.0166041	4.3e-06	11104	NA	TRUE	reported	b3C5y9	21.3569
genus	Phascolarctobacterium	rs28525131	A	G	-0.118657	0.0269048	8.23e-06	10457	NA	TRUE	reported	b3C5y9	19.4503
genus	Phascolarctobacterium	rs7982713	A	G	0.0726922	0.0163201	9.72e-06	10710	NA	TRUE	reported	b3C5y9	19.8395
genus	Phascolarctobacterium	rs11929846	C	T	-0.0697199	0.0157969	8.88e-06	11114	NA	TRUE	reported	b3C5y9	19.4791
genus	Phascolarctobacterium	rs130483	G	A	0.0655056	0.0143596	6.79e-06	11096	NA	TRUE	reported	b3C5y9	20.8101
genus	Prevotella7	rs430270	C	A	0.139155	0.0297055	2.87e-06	3318	NA	TRUE	reported	9BOOeo	21.9444
genus	Prevotella7	rs57404562	A	C	0.155486	0.0316057	6.22e-07	3487	NA	TRUE	reported	9BOOeo	24.2022
genus	Prevotella7	rs9959718	A	G	0.133012	0.0275361	1.9e-06	3489	NA	TRUE	reported	9BOOeo	23.3333
genus	Prevotella7	rs9608249	G	A	-0.158213	0.0336317	2.07e-06	3482	NA	TRUE	reported	9BOOeo	22.1304
genus	Prevotella7	rs2240542	T	C	0.12085	0.0261776	4.84e-06	3489	NA	TRUE	reported	9BOOeo	21.3124
genus	Prevotella7	rs2918132	T	C	-0.114648	0.0254916	6.42e-06	3318	NA	TRUE	reported	9BOOeo	20.2275
genus	Prevotella7	rs16937247	C	G	0.146098	0.0351529	9.64e-06	3486	NA	TRUE	reported	9BOOeo	17.2729
genus	Prevotella7	rs118038478	G	A	0.205676	0.0468917	7.85e-06	3295	NA	TRUE	reported	9BOOeo	19.2386
genus	Prevotella7	rs12124567	G	A	-0.121281	0.0275017	9.49e-06	3283	NA	TRUE	reported	9BOOeo	19.4477
genus	Prevotella7	rs12195431	C	T	0.196528	0.0442322	8.73e-06	3489	NA	TRUE	reported	9BOOeo	19.7411
genus	Prevotella7	rs9426434	C	T	-0.123657	0.0278514	9.72e-06	3318	NA	TRUE	reported	9BOOeo	19.7126
genus	Prevotella7	rs79263163	C	A	-0.143982	0.031501	7.51e-06	3489	NA	TRUE	reported	9BOOeo	20.8914
genus	Prevotella9	rs111509883	C	T	0.171131	0.0347624	1.24e-06	6960	NA	TRUE	reported	f4d6eW	24.2346
genus	Prevotella9	rs2683313	G	A	-0.0724576	0.0151603	1.69e-06	10260	NA	TRUE	reported	f4d6eW	22.843
genus	Prevotella9	rs117271932	G	A	0.208089	0.0440393	2.82e-06	4878	NA	TRUE	reported	f4d6eW	22.3263
genus	Prevotella9	rs10512344	G	C	0.247373	0.0544087	3.19e-06	3063	NA	TRUE	reported	f4d6eW	20.6713
genus	Prevotella9	rs9428102	G	A	-0.0778844	0.0176068	4.62e-06	10264	NA	TRUE	reported	f4d6eW	19.5677
genus	Prevotella9	rs746764	C	T	-0.0915772	0.0193245	2.04e-06	9385	NA	TRUE	reported	f4d6eW	22.4573
genus	Prevotella9	rs16966465	C	G	0.0743348	0.0165291	9.33e-06	10261	NA	TRUE	reported	f4d6eW	20.225
genus	Prevotella9	rs2104588	C	T	0.105558	0.023773	8.13e-06	9268	NA	TRUE	reported	f4d6eW	19.7159
genus	Prevotella9	rs11199734	T	A	0.0770209	0.0169462	7e-06	10263	NA	TRUE	reported	f4d6eW	20.6572
genus	Prevotella9	rs7232121	C	G	0.0671292	0.014423	3.76e-06	9790	NA	TRUE	reported	f4d6eW	21.6628
genus	Prevotella9	rs11685699	T	C	-0.141357	0.0295665	2.03e-06	8342	NA	TRUE	reported	f4d6eW	22.858
genus	Prevotella9	rs9613013	A	G	0.0917591	0.0202697	6.1e-06	9790	NA	TRUE	reported	f4d6eW	20.493
genus	Prevotella9	rs2495052	G	A	0.0838978	0.0188523	8.97e-06	9790	NA	TRUE	reported	f4d6eW	19.8049
genus	Prevotella9	rs72815774	C	T	-0.176186	0.0393068	8.78e-06	5728	NA	TRUE	reported	f4d6eW	20.0913
genus	Prevotella9	rs4968431	T	G	0.0640113	0.0144162	8.58e-06	10271	NA	TRUE	reported	f4d6eW	19.7156
genus	Prevotella9	rs4821647	C	G	0.0636957	0.0143983	9.95e-06	10179	NA	TRUE	reported	f4d6eW	19.5704
genus	Prevotella9	rs7976209	C	T	-0.0870786	0.0197951	7.28e-06	10263	NA	TRUE	reported	f4d6eW	19.3513
genus	Prevotella9	rs12648235	C	T	0.0785902	0.0177676	7.39e-06	10271	NA	TRUE	reported	f4d6eW	19.5651
genus	Prevotella9	rs1304512	A	G	0.0761593	0.0165885	5.29e-06	9790	NA	TRUE	reported	f4d6eW	21.0782
genus	Prevotella9	rs7237249	T	C	-0.0823764	0.0182126	8.93e-06	10271	NA	TRUE	reported	f4d6eW	20.4579
genus	RikenellaceaeRC9gut	rs2900503	T	G	-0.172329	0.0326671	1.55e-07	3320	NA	TRUE	reported	dwJkyf	27.8289
genus	RikenellaceaeRC9gut	rs17582787	G	A	-0.157739	0.0339924	3.55e-06	3320	NA	TRUE	reported	dwJkyf	21.5335
genus	RikenellaceaeRC9gut	rs7113155	C	G	0.114423	0.0247798	5.26e-06	3334	NA	TRUE	reported	dwJkyf	21.322
genus	RikenellaceaeRC9gut	rs4270579	A	G	-0.118021	0.0271041	5.46e-06	3331	NA	TRUE	reported	dwJkyf	18.9605
genus	RikenellaceaeRC9gut	rs2998141	C	T	-0.136346	0.0293073	4.42e-06	3330	NA	TRUE	reported	dwJkyf	21.644
genus	RikenellaceaeRC9gut	rs4717843	T	G	-0.119376	0.0260548	4.72e-06	3220	NA	TRUE	reported	dwJkyf	20.9922
genus	RikenellaceaeRC9gut	rs9887954	A	G	-0.114849	0.0249013	4.81e-06	3330	NA	TRUE	reported	dwJkyf	21.2723
genus	RikenellaceaeRC9gut	rs7193937	C	G	0.124153	0.027741	6.19e-06	3220	NA	TRUE	reported	dwJkyf	20.0296
genus	RikenellaceaeRC9gut	rs11597218	C	T	0.113569	0.0251645	5.63e-06	3320	NA	TRUE	reported	dwJkyf	20.3678
genus	RikenellaceaeRC9gut	rs80309088	A	G	0.17405	0.0383423	4.56e-06	3170	NA	TRUE	reported	dwJkyf	20.6059
genus	RikenellaceaeRC9gut	rs12501673	G	A	0.116395	0.0262253	6.29e-06	3334	NA	TRUE	reported	dwJkyf	19.6983
genus	RikenellaceaeRC9gut	rs17032291	C	T	-0.169579	0.0368251	6.61e-06	3206	NA	TRUE	reported	dwJkyf	21.2057
genus	RikenellaceaeRC9gut	rs13223944	C	T	-0.117416	0.0265523	8.89e-06	3220	NA	TRUE	reported	dwJkyf	19.5547
genus	RikenellaceaeRC9gut	rs2074881	C	T	-0.142236	0.032391	9.45e-06	3315	NA	TRUE	reported	dwJkyf	19.2828
genus	RikenellaceaeRC9gut	rs7712231	G	A	0.156284	0.0350462	7.97e-06	3334	NA	TRUE	reported	dwJkyf	19.8859
genus	Romboutsia	rs61841503	A	G	0.092888	0.0171454	4e-08	13568	NA	TRUE	reported	xgIs8z	29.351
genus	Romboutsia	rs10279978	G	A	-0.0622202	0.0127675	1.17e-06	14143	NA	TRUE	reported	xgIs8z	23.7492
genus	Romboutsia	rs16843578	T	C	-0.0875276	0.0196779	5.08e-06	14186	NA	TRUE	reported	xgIs8z	19.7849
genus	Romboutsia	rs77702691	G	A	-0.094406	0.0208544	7.37e-06	12487	NA	TRUE	reported	xgIs8z	20.4928
genus	Romboutsia	rs75987356	A	G	-0.129578	0.0280454	6.71e-06	10466	NA	TRUE	reported	xgIs8z	21.3472
genus	Romboutsia	rs75200530	G	T	-0.190644	0.0421065	5.07e-06	5246	NA	TRUE	reported	xgIs8z	20.4998
genus	Romboutsia	rs9567264	T	C	0.0580018	0.0127495	5.76e-06	14180	NA	TRUE	reported	xgIs8z	20.6966
genus	Romboutsia	rs34302036	G	A	0.0550261	0.0120835	5.88e-06	14185	NA	TRUE	reported	xgIs8z	20.7374
genus	Romboutsia	rs7109293	G	A	0.0919112	0.0205738	6.98e-06	14141	NA	TRUE	reported	xgIs8z	19.9575
genus	Romboutsia	rs10091895	C	T	-0.0649918	0.0145501	6.62e-06	14188	NA	TRUE	reported	xgIs8z	19.9519
genus	Romboutsia	rs114398731	C	G	-0.131039	0.0293815	7.96e-06	10326	NA	TRUE	reported	xgIs8z	19.8907
genus	Romboutsia	rs28603357	C	T	-0.214911	0.0474739	8.52e-06	3693	NA	TRUE	reported	xgIs8z	20.4931
genus	Romboutsia	rs11221428	C	T	-0.0726779	0.0158263	6.49e-06	14187	NA	TRUE	reported	xgIs8z	21.0885
genus	Romboutsia	rs9389266	G	T	0.0722815	0.0162353	9.38e-06	14187	NA	TRUE	reported	xgIs8z	19.8213
genus	Romboutsia	rs62504452	G	A	-0.0710048	0.0156654	4.66e-06	14178	NA	TRUE	reported	xgIs8z	20.5443
genus	Roseburia	rs2034589	C	G	0.0629765	0.0123489	5.01e-07	17846	NA	TRUE	reported	RLX1zQ	26.0076
genus	Roseburia	rs116270582	A	T	-0.153844	0.0329324	1.2e-06	9099	NA	TRUE	reported	RLX1zQ	21.823
genus	Roseburia	rs2160994	C	T	0.0550687	0.0112481	9.7e-07	17444	NA	TRUE	reported	RLX1zQ	23.969
genus	Roseburia	rs16910295	C	T	-0.0980434	0.020957	2.91e-06	16648	NA	TRUE	reported	RLX1zQ	21.8867
genus	Roseburia	rs12740451	C	T	0.0697527	0.0153607	7.34e-06	17837	NA	TRUE	reported	RLX1zQ	20.6205
genus	Roseburia	rs6445851	A	G	-0.0497336	0.0108158	3.53e-06	17851	NA	TRUE	reported	RLX1zQ	21.1437
genus	Roseburia	rs9300744	T	C	-0.0588452	0.0126228	4.75e-06	17854	NA	TRUE	reported	RLX1zQ	21.7326
genus	Roseburia	rs2943022	C	T	0.0493786	0.0106763	4.11e-06	17854	NA	TRUE	reported	RLX1zQ	21.3911
genus	Roseburia	rs6930661	T	C	-0.0961587	0.0204975	2.48e-06	16945	NA	TRUE	reported	RLX1zQ	22.0078
genus	Roseburia	rs4748237	C	G	0.0488326	0.0106404	4.67e-06	17851	NA	TRUE	reported	RLX1zQ	21.0621
genus	Roseburia	rs147990086	G	A	-0.0578936	0.01324	8.93e-06	17840	NA	TRUE	reported	RLX1zQ	19.1199
genus	Roseburia	rs329182	C	T	0.0690327	0.0152884	5.9e-06	17854	NA	TRUE	reported	RLX1zQ	20.3885
genus	Roseburia	rs302266	C	T	-0.0777312	0.0172985	8.13e-06	17056	NA	TRUE	reported	RLX1zQ	20.1917
genus	Roseburia	rs75326254	T	C	-0.104628	0.0230897	7.5e-06	15893	NA	TRUE	reported	RLX1zQ	20.5332
genus	Roseburia	rs55858165	C	A	0.179284	0.0404954	9.99e-06	5447	NA	TRUE	reported	RLX1zQ	19.6008
genus	Roseburia	rs57466170	T	C	0.0741405	0.0171601	8.3e-06	17333	NA	TRUE	reported	RLX1zQ	18.6669
genus	Roseburia	rs28040	C	G	0.0565693	0.0126792	9.26e-06	17854	NA	TRUE	reported	RLX1zQ	19.9057
genus	Roseburia	rs78753150	C	A	0.0968739	0.0214067	9.98e-06	16303	NA	TRUE	reported	RLX1zQ	20.4793
genus	Ruminiclostridium5	rs243585	G	C	-0.0585939	0.0121017	1.33e-06	16906	NA	TRUE	reported	zvNuFw	23.443
genus	Ruminiclostridium5	rs2286384	C	G	-0.0518814	0.0107482	1.44e-06	17394	NA	TRUE	reported	zvNuFw	23.2997
genus	Ruminiclostridium5	rs79968837	G	A	-0.0950311	0.0193507	1.15e-06	16602	NA	TRUE	reported	zvNuFw	24.1177
genus	Ruminiclostridium5	rs2482038	A	C	0.0518991	0.0108777	1.7e-06	17396	NA	TRUE	reported	zvNuFw	22.7639
genus	Ruminiclostridium5	rs113753996	C	T	0.0820689	0.0174463	3.99e-06	16680	NA	TRUE	reported	zvNuFw	22.1285
genus	Ruminiclostridium5	rs1492620	C	T	-0.0830505	0.0180073	3.53e-06	17397	NA	TRUE	reported	zvNuFw	21.271
genus	Ruminiclostridium5	rs2791343	C	T	0.051717	0.0113369	5.54e-06	17392	NA	TRUE	reported	zvNuFw	20.8104
genus	Ruminiclostridium5	rs10827477	G	A	-0.0547387	0.0115163	2.19e-06	17391	NA	TRUE	reported	zvNuFw	22.5922
genus	Ruminiclostridium5	rs6121460	A	G	0.0932955	0.0199206	2.64e-06	17318	NA	TRUE	reported	zvNuFw	21.934
genus	Ruminiclostridium5	rs2801960	G	C	0.0520975	0.0115111	6.21e-06	17387	NA	TRUE	reported	zvNuFw	20.4832
genus	Ruminiclostridium5	rs8053158	G	A	-0.0740543	0.0159151	5.9e-06	17397	NA	TRUE	reported	zvNuFw	21.6512
genus	Ruminiclostridium5	rs1223978	C	T	0.0484169	0.0108254	8.16e-06	17381	NA	TRUE	reported	zvNuFw	20.0034
genus	Ruminiclostridium5	rs73002572	C	G	0.181548	0.0414078	8.82e-06	3761	NA	TRUE	reported	zvNuFw	19.2227
genus	Ruminiclostridium5	rs2833828	A	G	0.0489617	0.0108702	6.82e-06	17397	NA	TRUE	reported	zvNuFw	20.2879
genus	Ruminiclostridium5	rs4955951	G	A	-0.0713749	0.0165826	9.96e-06	17397	NA	TRUE	reported	zvNuFw	18.5261
genus	Ruminiclostridium6	rs1756364	T	G	0.0999189	0.0197169	2.54e-07	12933	NA	TRUE	reported	h2bNyN	25.6815
genus	Ruminiclostridium6	rs71414120	G	T	0.200894	0.0406434	1.08e-06	5567	NA	TRUE	reported	h2bNyN	24.4317
genus	Ruminiclostridium6	rs61060922	G	T	0.15913	0.0322283	1.09e-06	8955	NA	TRUE	reported	h2bNyN	24.3796
genus	Ruminiclostridium6	rs79968172	A	G	0.11614	0.0243083	1.66e-06	12802	NA	TRUE	reported	h2bNyN	22.8271
genus	Ruminiclostridium6	rs77193512	G	A	0.0736533	0.0153163	1.3e-06	13380	NA	TRUE	reported	h2bNyN	23.1246
genus	Ruminiclostridium6	rs11992182	C	A	0.0625299	0.0137876	4.65e-06	13381	NA	TRUE	reported	h2bNyN	20.5684
genus	Ruminiclostridium6	rs72991535	G	T	0.135604	0.0295174	4.95e-06	9642	NA	TRUE	reported	h2bNyN	21.1051
genus	Ruminiclostridium6	rs663262	C	T	-0.13498	0.0310715	3.39e-06	7876	NA	TRUE	reported	h2bNyN	18.872
genus	Ruminiclostridium6	rs9555756	C	A	-0.0804138	0.0176692	7.1e-06	13369	NA	TRUE	reported	h2bNyN	20.7123
genus	Ruminiclostridium6	rs792058	A	G	0.0554234	0.0125423	8.58e-06	12933	NA	TRUE	reported	h2bNyN	19.5268
genus	Ruminiclostridium6	rs10829821	C	T	-0.097606	0.0216072	3.47e-06	12802	NA	TRUE	reported	h2bNyN	20.4058
[truncated: 936 more rows]

## Sheet: S3
Specific information on SNPs associated with hepatitis A, hepatitis C, and alcohol consumption
rsid	hg19_coordinates	hg38_coordinates	a1	a2	afr	amr	eas	eur	sas	consequence	protein_position	amino_acids	ensembl	hgnc	trait	efo	study	pmid	ancestry	year	beta	se	p	direction	n	n_cases	n_controls	n_studies	unit	dataset
rs190567396	chr1:56297904	chr1:55832231	T	C	1	1	1	0.999	1	intron	-	-	-	RP11-90C4.1	Hepatitis A	EFO_0008415	Tian C	28928442	European	2017	NA	NA	1e-06	NA	-	-	-	-	unit increase	NHGRI-EBI GWAS Catalog
rs187680077	chr1:58898582	chr1:58432910	T	C	0	0	0	0.001	0	intron	-	-	ENSG00000173406	DAB1	Hepatitis A	EFO_0008415	Tian C	28928442	European	2017	NA	NA	4e-06	NA	-	-	-	-	unit decrease	NHGRI-EBI GWAS Catalog
rs114378448	chr3:33187183	chr3:33145691	A	C	0.9183	0.9928	1	0.998	1	3_prime_UTR	-	-	ENSG00000170275	CRTAP	Hepatitis A	EFO_0008415	Tian C	28928442	European	2017	NA	NA	3e-07	NA	-	-	-	-	unit increase	NHGRI-EBI GWAS Catalog
rs34388743	chr3:65412747	chr3:65427072	A	G	0.0651	0.1066	0.0456	0.0467	0.1186	intron	-	-	ENSG00000151276	MAGI1	Hepatitis A	EFO_0008415	Tian C	28928442	European	2017	NA	NA	9e-06	NA	-	-	-	-	unit increase	NHGRI-EBI GWAS Catalog
rs188320251	chr3:84778740	chr3:84729589	T	C	1	0.9986	1	1	1	intron	-	-	ENSG00000242641	LINC00971	Hepatitis A	EFO_0008415	Tian C	28928442	European	2017	NA	NA	9e-06	NA	-	-	-	-	unit increase	NHGRI-EBI GWAS Catalog
rs6839945	chr4:154947291	chr4:154026139	A	G	0.2224	0.1081	0.0784	0.1501	0.1564	intergenic	-	-	-	RP11-290O12.2	Hepatitis A	EFO_0008415	Tian C	28928442	European	2017	NA	NA	3e-06	NA	-	-	-	-	unit increase	NHGRI-EBI GWAS Catalog
rs146619161	chr5:100651643	chr5:101315939	T	C	0.0416	0	0.001	0.001	0	intergenic	-	-	-	RN7SL802P	Hepatitis A	EFO_0008415	Tian C	28928442	European	2017	NA	NA	8e-06	NA	-	-	-	-	unit increase	NHGRI-EBI GWAS Catalog
rs36056823	chr5:157464020	chr5:158037012	A	G	0.1422	0.3386	0.2123	0.1899	0.2321	intergenic	-	-	-	CTB-47B8.4	Hepatitis A	EFO_0008415	Tian C	28928442	European	2017	NA	NA	8e-06	NA	-	-	-	-	unit increase	NHGRI-EBI GWAS Catalog
rs7773310	chr6:49788296	chr6:49820583	C	G	0.5537	0.6801	0.7748	0.4404	0.7382	downstream	-	-	-	RP11-719J20.1	Hepatitis A	EFO_0008415	Tian C	28928442	European	2017	NA	NA	2e-06	NA	-	-	-	-	unit decrease	NHGRI-EBI GWAS Catalog
rs138560005	chr6:158648781	chr6:158227749	A	G	1	1	1	0.999	1	upstream	-	-	ENSG00000130338	TULP4	Hepatitis A	EFO_0008415	Tian C	28928442	European	2017	NA	NA	6e-06	NA	-	-	-	-	unit decrease	NHGRI-EBI GWAS Catalog
rs183870953	chr7:20907652	chr7:20868033	A	G	0	0.0101	0.001	0.002	0.0123	intron	-	-	ENSG00000232790	LINC01162	Hepatitis A	EFO_0008415	Tian C	28928442	European	2017	NA	NA	1e-06	NA	-	-	-	-	unit increase	NHGRI-EBI GWAS Catalog
rs111376852	chr7:79880808	chr7:80251492	A	C	0.6029	0.9352	0.9891	0.9384	0.9673	intron	-	-	-	AC003988.1	Hepatitis A	EFO_0008415	Tian C	28928442	European	2017	NA	NA	6e-06	NA	-	-	-	-	unit decrease	NHGRI-EBI GWAS Catalog
rs150053366	chr7:145715597	chr7:146018504	A	G	0.1596	0.0303	0.0446	0.0437	0.0082	intergenic	-	-	-	RP11-13M3.1	Hepatitis A	EFO_0008415	Tian C	28928442	European	2017	NA	NA	8e-06	NA	-	-	-	-	unit decrease	NHGRI-EBI GWAS Catalog
rs78653466	chr8:121526017	chr8:120513777	T	C	-	-	-	-	-	intron	-	-	ENSG00000172167	MTBP	Hepatitis A	EFO_0008415	Tian C	28928442	European	2017	NA	NA	1e-06	NA	-	-	-	-	unit increase	NHGRI-EBI GWAS Catalog
rs1776128	chr10:28633498	chr10:28344569	T	C	0.826	0.8775	0.9554	0.7883	0.8405	upstream	-	-	ENSG00000237746	ZNF101P1	Hepatitis A	EFO_0008415	Tian C	28928442	European	2017	NA	NA	2e-06	NA	-	-	-	-	unit increase	NHGRI-EBI GWAS Catalog
rs145628694	chr11:63834733	chr11:64067261	T	C	0.0023	0.0014	0.001	0.005	0	intron	-	-	ENSG00000133315	MACROD1	Hepatitis A	EFO_0008415	Tian C	28928442	European	2017	NA	NA	2e-06	NA	-	-	-	-	unit increase	NHGRI-EBI GWAS Catalog
rs145974261	chr11:64313981	chr11:64546509	A	G	0	0	0	0.002	0	intergenic	-	-	-	SLC22A11	Hepatitis A	EFO_0008415	Tian C	28928442	European	2017	NA	NA	1e-06	NA	-	-	-	-	unit increase	NHGRI-EBI GWAS Catalog
rs113425218	chr11:71886898	chr11:72175854	A	G	0.947	0.9726	0.9226	0.9881	0.9274	intron	-	-	-	RP11-807H22.6	Hepatitis A	EFO_0008415	Tian C	28928442	European	2017	NA	NA	6e-06	NA	-	-	-	-	unit decrease	NHGRI-EBI GWAS Catalog
rs118013063	chr12:98440915	chr12:98047137	A	T	0	0.0014	0	0.007	0.002	intergenic	-	-	-	MIR4303	Hepatitis A	EFO_0008415	Tian C	28928442	European	2017	NA	NA	5e-06	NA	-	-	-	-	unit decrease	NHGRI-EBI GWAS Catalog
rs187657963	chr13:40821375	chr13:40247238	T	C	1	0.9971	1	0.997	0.999	intron	-	-	ENSG00000215483	LINC00598	Hepatitis A	EFO_0008415	Tian C	28928442	European	2017	NA	NA	1e-06	NA	-	-	-	-	unit increase	NHGRI-EBI GWAS Catalog
rs142723691	chr16:5374405	chr16:5324404	A	G	0.8275	0.9784	1	0.996	0.9857	intron	-	-	-	RP11-420N3.2	Hepatitis A	EFO_0008415	Tian C	28928442	European	2017	NA	NA	9e-06	NA	-	-	-	-	unit decrease	NHGRI-EBI GWAS Catalog
rs148781667	chr17:48286865	chr17:50209504	A	G	0	0.0014	0	0.001	0	intron	-	-	-	RP11-893F2.5	Hepatitis A	EFO_0008415	Tian C	28928442	European	2017	NA	NA	3e-06	NA	-	-	-	-	unit increase	NHGRI-EBI GWAS Catalog
rs12610836	chr19:418507	chr19:418507	T	C	0.0219	0.0634	0.0833	0.0189	0.0746	intron	-	-	ENSG00000129946	SHC2	Hepatitis A	EFO_0008415	Tian C	28928442	European	2017	NA	NA	7e-07	NA	-	-	-	-	unit increase	NHGRI-EBI GWAS Catalog
rs76497942	chr19:14630748	chr19:14519936	C	G	0.0295	0.0014	0	0.001	0	intron	-	-	ENSG00000132002	DNAJB1	Hepatitis A	EFO_0008415	Tian C	28928442	European	2017	NA	NA	7e-06	NA	-	-	-	-	unit increase	NHGRI-EBI GWAS Catalog
rs201957302	chr19:16701710	chr19:16590899	G	GCACC	0.9592	0.8631	0.9683	0.993	0.9918	-	-	-	-	-	Hepatitis A	EFO_0008415	Tian C	28928442	European	2017	NA	NA	7e-06	NA	-	-	-	-	unit increase	NHGRI-EBI GWAS Catalog
rs66531907	chr19:39740675	chr19:39250035	A	C	0.1725	0.2997	0.0754	0.171	0.1667	upstream	-	-	ENSG00000197110	IFNL3	Hepatitis A	EFO_0008415	Tian C	28928442	European	2017	0.207	0.0382	6e-08	+	-	-	-	-	log OR	NHGRI-EBI GWAS Catalog
rs183935486	chr20:22169581	chr20:22188943	A	G	0.0015	0.0014	0	0.008	0	intergenic	-	-	-	RP5-1097P24.1	Hepatitis A	EFO_0008415	Tian C	28928442	European	2017	NA	NA	5e-06	NA	-	-	-	-	unit increase	NHGRI-EBI GWAS Catalog
rs3200611	chrX:48436426	chrX:48578038	A	G	0.0008	0.0231	0	0.0577	0.0072	3_prime_UTR	-	-	ENSG00000102317	RBM3	Hepatitis A	EFO_0008415	Tian C	28928442	European	2017	NA	NA	9e-06	NA	-	-	-	-	unit increase	NHGRI-EBI GWAS Catalog
rs141584560	chrX:48706249	chrX:48847849	A	G	0.0855	0.0749	0.1131	0.0606	0.2607	intergenic	-	-	-	PCSK1N	Hepatitis A	EFO_0008415	Tian C	28928442	European	2017	NA	NA	6e-06	NA	-	-	-	-	unit increase	NHGRI-EBI GWAS Catalog
rs146999180	chrX:49408288	chrX:49643685	A	G	1	0.987	1	0.9732	0.999	intergenic	-	-	-	VDAC1P2	Hepatitis A	EFO_0008415	Tian C	28928442	European	2017	NA	NA	9e-06	NA	-	-	-	-	unit increase	NHGRI-EBI GWAS Catalog
rs77915279	chr1:1902340	chr1:1970901	A	G	-	-	-	-	-	intron	-	-	-	CFAP74	Self-reported hepatitis c	EFO_0003047	Neale B	UKBB	European	2017	0.002338	0.0005033	3.386e-06	+	337159	66	337093	1	risk diff	Neale-B_UKBB_EUR_2017
rs552517359	chr1:2100730	chr1:2169291	C	G	1	1	1	0.996	0.999	intron	-	-	ENSG00000067606	PRKCZ	Self-reported hepatitis c	EFO_0003047	Neale B	UKBB	European	2017	-0.001177	0.0002601	6.014e-06	-	337159	66	337093	1	risk diff	Neale-B_UKBB_EUR_2017
rs71630967	chr1:2115268	chr1:2183829	T	C	0.0008	0	0	0.005	0.002	intron	-	-	ENSG00000067606	PRKCZ	Self-reported hepatitis c	EFO_0003047	Neale B	UKBB	European	2017	0.001584	0.0003504	6.209e-06	+	337159	66	337093	1	risk diff	Neale-B_UKBB_EUR_2017
rs567576149	chr1:2159052	chr1:2227613	A	G	0	0	0	0.001	0	upstream	-	-	ENSG00000157933	SKI	Self-reported hepatitis c	EFO_0003047	Neale B	UKBB	European	2017	0.001074	0.0002245	1.726e-06	+	337159	66	337093	1	risk diff	Neale-B_UKBB_EUR_2017
rs138776564	chr1:2163103	chr1:2231664	A	G	0.9924	1	0.995	0.995	0.9632	intron	-	-	ENSG00000157933	SKI	Self-reported hepatitis c	EFO_0003047	Neale B	UKBB	European	2017	-0.001033	0.0002206	2.815e-06	-	337159	66	337093	1	risk diff	Neale-B_UKBB_EUR_2017
rs142438953	chr1:2171039	chr1:2239600	T	C	0	0	0.005	0.004	0.0368	intron	-	-	ENSG00000157933	SKI	Self-reported hepatitis c	EFO_0003047	Neale B	UKBB	European	2017	0.001047	0.0002216	2.304e-06	+	337159	66	337093	1	risk diff	Neale-B_UKBB_EUR_2017
rs182155135	chr1:2188736	chr1:2257297	A	G	1	1	1	0.997	0.998	intron	-	-	ENSG00000157933	SKI	Self-reported hepatitis c	EFO_0003047	Neale B	UKBB	European	2017	-0.001186	0.0002336	3.831e-07	-	337159	66	337093	1	risk diff	Neale-B_UKBB_EUR_2017
rs141737268	chr1:2471321	chr1:2539882	A	G	0	0	0	0.007	0	intergenic	-	-	-	RP3-395M20.12	Self-reported hepatitis c	EFO_0003047	Neale B	UKBB	European	2017	0.001925	0.0003874	6.725e-07	+	337159	66	337093	1	risk diff	Neale-B_UKBB_EUR_2017
rs761553764	chr1:2493498	chr1:2562059	T	C	-	-	-	-	-	intron	-	-	ENSG00000157873	TNFRSF14	Self-reported hepatitis c	EFO_0003047	Neale B	UKBB	European	2017	0.00232	0.0004776	1.188e-06	+	337159	66	337093	1	risk diff	Neale-B_UKBB_EUR_2017
rs749336320	chr1:2712890	chr1:2796325	A	C	-	-	-	-	-	intron	-	-	ENSG00000215912	TTC34	Self-reported hepatitis c	EFO_0003047	Neale B	UKBB	European	2017	-0.002486	0.0004973	5.781e-07	-	337159	66	337093	1	risk diff	Neale-B_UKBB_EUR_2017
rs779013889	chr1:2727185	chr1:2810620	T	C	-	-	-	-	-	downstream	-	-	-	RP11-740P5.2	Self-reported hepatitis c	EFO_0003047	Neale B	UKBB	European	2017	0.002406	0.0005012	1.58e-06	+	337159	66	337093	1	risk diff	Neale-B_UKBB_EUR_2017
rs545504282	chr1:3245527	chr1:3328963	A	G	0	0	0	0.004	0	intron	-	-	ENSG00000142611	PRDM16	Self-reported hepatitis c	EFO_0003047	Neale B	UKBB	European	2017	0.002439	0.0005114	1.845e-06	+	337159	66	337093	1	risk diff	Neale-B_UKBB_EUR_2017
rs190822850	chr1:3337452	chr1:3420888	A	G	0	0.0043	0	0.006	0.0031	intron	-	-	ENSG00000142611	PRDM16	Self-reported hepatitis c	EFO_0003047	Neale B	UKBB	European	2017	0.000741	0.0001663	8.334e-06	+	337159	66	337093	1	risk diff	Neale-B_UKBB_EUR_2017
rs562353155	chr1:3439265	chr1:3522701	A	G	0	0.0043	0	0.002	0	intron	-	-	ENSG00000162591	MEGF6	Self-reported hepatitis c	EFO_0003047	Neale B	UKBB	European	2017	0.001214	0.0002677	5.784e-06	+	337159	66	337093	1	risk diff	Neale-B_UKBB_EUR_2017
rs541180778	chr1:3467727	chr1:3551163	T	C	0	0	0	0.001	0	intron	-	-	ENSG00000162591	MEGF6	Self-reported hepatitis c	EFO_0003047	Neale B	UKBB	European	2017	0.003575	0.0004973	6.551e-13	+	337159	66	337093	1	risk diff	Neale-B_UKBB_EUR_2017
rs183422814	chr1:4214847	chr1:4154787	T	C	0	0	0	0.002	0	intergenic	-	-	-	EEF1DP6	Self-reported hepatitis c	EFO_0003047	Neale B	UKBB	European	2017	0.002706	0.0005198	1.938e-07	+	337159	66	337093	1	risk diff	Neale-B_UKBB_EUR_2017
rs548659302	chr1:4219442	chr1:4159382	A	G	1	1	1	0.998	1	intergenic	-	-	-	EEF1DP6	Self-reported hepatitis c	EFO_0003047	Neale B	UKBB	European	2017	-0.002701	0.0005195	2e-07	-	337159	66	337093	1	risk diff	Neale-B_UKBB_EUR_2017
rs548671329	chr1:4220326	chr1:4160266	A	G	-	-	-	-	-	intergenic	-	-	-	EEF1DP6	Self-reported hepatitis c	EFO_0003047	Neale B	UKBB	European	2017	0.002627	0.0005131	3.049e-07	+	337159	66	337093	1	risk diff	Neale-B_UKBB_EUR_2017
rs192509644	chr1:5043854	chr1:4983794	A	G	0.0008	0.0029	0	0.007	0	intergenic	-	-	-	RP11-542C10.1	Self-reported hepatitis c	EFO_0003047	Neale B	UKBB	European	2017	0.00199	0.0003793	1.565e-07	+	337159	66	337093	1	risk diff	Neale-B_UKBB_EUR_2017
rs144124593	chr1:6081741	chr1:6021681	A	G	0.0008	0	0	0.002	0	intron	-	-	ENSG00000069424	KCNAB2	Self-reported hepatitis c	EFO_0003047	Neale B	UKBB	European	2017	0.001296	0.0002867	6.231e-06	+	337159	66	337093	1	risk diff	Neale-B_UKBB_EUR_2017
rs532036512	chr1:6089299	chr1:6029239	T	C	0.0008	0	0	0.002	0	intron	-	-	ENSG00000069424	KCNAB2	Self-reported hepatitis c	EFO_0003047	Neale B	UKBB	European	2017	0.001497	0.0003062	1.017e-06	+	337159	66	337093	1	risk diff	Neale-B_UKBB_EUR_2017
rs6701010	chr1:6146564	chr1:6086504	T	C	0.0666	0.0086	0	0.004	0.0051	intron	-	-	ENSG00000069424	KCNAB2	Self-reported hepatitis c	EFO_0003047	Neale B	UKBB	European	2017	0.001172	0.0002557	4.613e-06	+	337159	66	337093	1	risk diff	Neale-B_UKBB_EUR_2017
rs74049508	chr1:6270211	chr1:6210151	A	C	0.8109	0.9769	1	0.994	0.999	intron	-	-	ENSG00000158286	RNF207	Self-reported hepatitis c	EFO_0003047	Neale B	UKBB	European	2017	-0.002259	0.0004917	4.338e-06	-	337159	66	337093	1	risk diff	Neale-B_UKBB_EUR_2017
rs76580290	chr1:6274994	chr1:6214934	T	C	0.1702	0.0245	0	0.007	0.002	intron	-	-	ENSG00000158286	RNF207	Self-reported hepatitis c	EFO_0003047	Neale B	UKBB	European	2017	0.002356	0.0005002	2.47e-06	+	337159	66	337093	1	risk diff	Neale-B_UKBB_EUR_2017
rs116106089	chr1:6275034	chr1:6214974	A	G	0.8298	0.9755	0.999	0.993	0.9857	intron	-	-	ENSG00000158286	RNF207	Self-reported hepatitis c	EFO_0003047	Neale B	UKBB	European	2017	-0.002351	0.0004997	2.538e-06	-	337159	66	337093	1	risk diff	Neale-B_UKBB_EUR_2017
rs2092411	chr1:6279200	chr1:6219140	T	C	0.1694	0.0245	0	0.007	0.0092	intron	-	-	ENSG00000158286	RNF207	Self-reported hepatitis c	EFO_0003047	Neale B	UKBB	European	2017	0.002359	0.0005004	2.44e-06	+	337159	66	337093	1	risk diff	Neale-B_UKBB_EUR_2017
rs60846395	chr1:6279562	chr1:6219502	T	G	0.8306	0.9755	1	0.993	0.999	3_prime_UTR	-	-	ENSG00000158286	RNF207	Self-reported hepatitis c	EFO_0003047	Neale B	UKBB	European	2017	-0.002488	0.0005131	1.247e-06	-	337159	66	337093	1	risk diff	Neale-B_UKBB_EUR_2017
rs59343063	chr1:6280018	chr1:6219958	A	G	0.1694	0.0245	0	0.007	0.001	3_prime_UTR	-	-	ENSG00000158286	RNF207	Self-reported hepatitis c	EFO_0003047	Neale B	UKBB	European	2017	0.002356	0.0005003	2.476e-06	+	337159	66	337093	1	risk diff	Neale-B_UKBB_EUR_2017
rs57199411	chr1:6280381	chr1:6220321	C	G	0.1694	0.0245	0	0.007	0.0092	3_prime_UTR	-	-	ENSG00000158286	RNF207	Self-reported hepatitis c	EFO_0003047	Neale B	UKBB	European	2017	0.002369	0.0005014	2.3e-06	+	337159	66	337093	1	risk diff	Neale-B_UKBB_EUR_2017
rs6689940	chr1:6281090	chr1:6221030	A	G	0.1664	0.0245	0	0.008	0.002	3_prime_UTR	-	-	ENSG00000158286	RNF207	Self-reported hepatitis c	EFO_0003047	Neale B	UKBB	European	2017	0.002365	0.0005011	2.366e-06	+	337159	66	337093	1	risk diff	Neale-B_UKBB_EUR_2017
rs74049509	chr1:6282679	chr1:6222619	C	G	0.1717	0.0245	0	0.007	0.001	3_prime_UTR	-	-	ENSG00000116237	ICMT	Self-reported hepatitis c	EFO_0003047	Neale B	UKBB	European	2017	0.002376	0.0005022	2.234e-06	+	337159	66	337093	1	risk diff	Neale-B_UKBB_EUR_2017
rs74049510	chr1:6282918	chr1:6222858	A	T	0.8298	0.9755	1	0.993	0.999	3_prime_UTR	-	-	ENSG00000116237	ICMT	Self-reported hepatitis c	EFO_0003047	Neale B	UKBB	European	2017	-0.002374	0.000502	2.258e-06	-	337159	66	337093	1	risk diff	Neale-B_UKBB_EUR_2017
rs58098111	chr1:6283126	chr1:6223066	A	G	0.1687	0.0245	0	0.007	0.001	3_prime_UTR	-	-	ENSG00000116237	ICMT	Self-reported hepatitis c	EFO_0003047	Neale B	UKBB	European	2017	0.002182	0.0004831	6.276e-06	+	337159	66	337093	1	risk diff	Neale-B_UKBB_EUR_2017
rs60359031	chr1:6287719	chr1:6227659	T	C	0.8313	0.9741	1	0.993	0.999	intron	-	-	ENSG00000116237	ICMT	Self-reported hepatitis c	EFO_0003047	Neale B	UKBB	European	2017	-0.002354	0.000501	2.609e-06	-	337159	66	337093	1	risk diff	Neale-B_UKBB_EUR_2017
rs141498969	chr1:6287903	chr1:6227843	A	G	0.1142	0.0187	0	0.007	0.001	intron	-	-	ENSG00000116237	ICMT	Self-reported hepatitis c	EFO_0003047	Neale B	UKBB	European	2017	0.002408	0.0005059	1.936e-06	+	337159	66	337093	1	risk diff	Neale-B_UKBB_EUR_2017
rs78719222	chr1:6291048	chr1:6230988	C	G	0.1687	0.0259	0	0.007	0.001	intron	-	-	ENSG00000116237	ICMT	Self-reported hepatitis c	EFO_0003047	Neale B	UKBB	European	2017	0.002367	0.0005028	2.498e-06	+	337159	66	337093	1	risk diff	Neale-B_UKBB_EUR_2017
rs77161736	chr1:6291314	chr1:6231254	C	G	0.8306	0.9741	1	0.993	0.999	intron	-	-	ENSG00000116237	ICMT	Self-reported hepatitis c	EFO_0003047	Neale B	UKBB	European	2017	-0.002366	0.0005028	2.521e-06	-	337159	66	337093	1	risk diff	Neale-B_UKBB_EUR_2017
rs74049512	chr1:6293784	chr1:6233724	A	G	0.1687	0.0259	0	0.007	0.0092	intron	-	-	ENSG00000116237	ICMT	Self-reported hepatitis c	EFO_0003047	Neale B	UKBB	European	2017	0.002366	0.0005033	2.599e-06	+	337159	66	337093	1	risk diff	Neale-B_UKBB_EUR_2017
rs56194746	chr1:6294128	chr1:6234068	C	G	0.8313	0.9741	1	0.993	0.999	intron	-	-	ENSG00000116237	ICMT	Self-reported hepatitis c	EFO_0003047	Neale B	UKBB	European	2017	-0.002396	0.0005062	2.21e-06	-	337159	66	337093	1	risk diff	Neale-B_UKBB_EUR_2017
rs74049513	chr1:6294670	chr1:6234610	C	G	0.8313	0.9755	1	0.993	0.999	intron	-	-	ENSG00000116237	ICMT	Self-reported hepatitis c	EFO_0003047	Neale B	UKBB	European	2017	-0.002405	0.000507	2.102e-06	-	337159	66	337093	1	risk diff	Neale-B_UKBB_EUR_2017
rs576107149	chr1:6494634	chr1:6434574	T	C	0.0008	0	0	0.002	0.001	intron	-	-	ENSG00000187017	ESPN	Self-reported hepatitis c	EFO_0003047	Neale B	UKBB	European	2017	0.002457	0.0005112	1.531e-06	+	337159	66	337093	1	risk diff	Neale-B_UKBB_EUR_2017
rs146023906	chr1:6562932	chr1:6502872	T	C	0	0.0014	0	0.003	0	intron	-	-	ENSG00000171680	PLEKHG5	Self-reported hepatitis c	EFO_0003047	Neale B	UKBB	European	2017	0.002257	0.0004956	5.25e-06	+	337159	66	337093	1	risk diff	Neale-B_UKBB_EUR_2017
rs192202988	chr1:6572004	chr1:6511944	T	C	0.0008	0	0	0.003	0	intron	-	-	ENSG00000171680	PLEKHG5	Self-reported hepatitis c	EFO_0003047	Neale B	UKBB	European	2017	0.002763	0.0005402	3.151e-07	+	337159	66	337093	1	risk diff	Neale-B_UKBB_EUR_2017
rs71629795	chr1:6742014	chr1:6681954	T	C	0.0008	0.0072	0	0.005	0	intron	-	-	ENSG00000007923	DNAJC11	Self-reported hepatitis c	EFO_0003047	Neale B	UKBB	European	2017	0.001955	0.0003334	4.526e-09	+	337159	66	337093	1	risk diff	Neale-B_UKBB_EUR_2017
rs770643362	chr1:7301249	chr1:7241189	A	G	-	-	-	-	-	intron	-	-	ENSG00000171735	CAMTA1	Self-reported hepatitis c	EFO_0003047	Neale B	UKBB	European	2017	-0.003	0.000566	1.151e-07	-	337159	66	337093	1	risk diff	Neale-B_UKBB_EUR_2017
rs775018283	chr1:7590594	chr1:7530534	T	C	-	-	-	-	-	intron	-	-	ENSG00000171735	CAMTA1	Self-reported hepatitis c	EFO_0003047	Neale B	UKBB	European	2017	0.00272	0.0005354	3.773e-07	+	337159	66	337093	1	risk diff	Neale-B_UKBB_EUR_2017
rs188552202	chr1:9132701	chr1:9072642	C	G	0	0.0014	0	0	0	intron	-	-	ENSG00000142583	SLC2A5	Self-reported hepatitis c	EFO_0003047	Neale B	UKBB	European	2017	0.002515	0.0005295	2.041e-06	+	337159	66	337093	1	risk diff	Neale-B_UKBB_EUR_2017
rs546190033	chr1:9760674	chr1:9700616	T	C	-	-	-	-	-	intron	-	-	ENSG00000171608	PIK3CD	Self-reported hepatitis c	EFO_0003047	Neale B	UKBB	European	2017	0.003083	0.000511	1.607e-09	+	337159	66	337093	1	risk diff	Neale-B_UKBB_EUR_2017
rs546175607	chr1:10110079	chr1:10050021	A	G	0	0	0	0.002	0	intron	-	-	ENSG00000130939	UBE4B	Self-reported hepatitis c	EFO_0003047	Neale B	UKBB	European	2017	0.002377	0.0005246	5.848e-06	+	337159	66	337093	1	risk diff	Neale-B_UKBB_EUR_2017
rs564576835	chr1:10997469	chr1:10937412	T	G	0	0	0	0.002	0	intergenic	-	-	-	C1orf127	Self-reported hepatitis c	EFO_0003047	Neale B	UKBB	European	2017	0.001517	0.0003405	8.384e-06	+	337159	66	337093	1	risk diff	Neale-B_UKBB_EUR_2017
rs191871963	chr1:11220218	chr1:11160161	A	C	1	1	1	0.997	1	intron	-	-	ENSG00000198793	MTOR	Self-reported hepatitis c	EFO_0003047	Neale B	UKBB	European	2017	-0.001735	0.0003741	3.517e-06	-	337159	66	337093	1	risk diff	Neale-B_UKBB_EUR_2017
rs191692864	chr1:11454001	chr1:11393944	T	C	0	0.0014	0.001	0.003	0	intergenic	-	-	-	MTCYBP45	Self-reported hepatitis c	EFO_0003047	Neale B	UKBB	European	2017	0.002142	0.0004105	1.812e-07	+	337159	66	337093	1	risk diff	Neale-B_UKBB_EUR_2017
rs17875957	chr1:11809693	chr1:11749636	C	G	0.9531	0.9928	0.996	0.9891	0.9826	intron	-	-	ENSG00000177674	AGTRAP	Self-reported hepatitis c	EFO_0003047	Neale B	UKBB	European	2017	-0.001491	0.0002914	3.092e-07	-	337159	66	337093	1	risk diff	Neale-B_UKBB_EUR_2017
rs17875959	chr1:11809800	chr1:11749743	A	G	0.0575	0.0072	0.004	0.0109	0.0174	intron	-	-	ENSG00000177674	AGTRAP	Self-reported hepatitis c	EFO_0003047	Neale B	UKBB	European	2017	0.001496	0.0002918	2.949e-07	+	337159	66	337093	1	risk diff	Neale-B_UKBB_EUR_2017
rs17875961	chr1:11810354	chr1:11750297	A	G	0.1203	0.0086	0.004	0.0109	0.0174	3_prime_UTR	-	-	ENSG00000177674	AGTRAP	Self-reported hepatitis c	EFO_0003047	Neale B	UKBB	European	2017	0.001478	0.0002902	3.542e-07	+	337159	66	337093	1	risk diff	Neale-B_UKBB_EUR_2017
rs17875977	chr1:11812841	chr1:11752784	T	C	0.0575	0.0072	0.004	0.0109	0.0051	downstream	-	-	ENSG00000177674	AGTRAP	Self-reported hepatitis c	EFO_0003047	Neale B	UKBB	European	2017	0.001524	0.0002946	2.318e-07	+	337159	66	337093	1	risk diff	Neale-B_UKBB_EUR_2017
rs111681978	chr1:12639795	chr1:12579767	A	C	0.0008	0.0058	0	0.007	0	intron	-	-	ENSG00000162496	DHRS3	Self-reported hepatitis c	EFO_0003047	Neale B	UKBB	European	2017	0.0007004	0.0001568	7.947e-06	+	337159	66	337093	1	risk diff	Neale-B_UKBB_EUR_2017
rs75157332	chr1:15792740	chr1:15466245	T	C	0.0008	0.0029	0	0.0119	0.0031	intron	-	-	ENSG00000142615	CELA2A	Self-reported hepatitis c	EFO_0003047	Neale B	UKBB	European	2017	0.001064	0.0001889	1.775e-08	+	337159	66	337093	1	risk diff	Neale-B_UKBB_EUR_2017
rs115012355	chr1:15925455	chr1:15598960	A	C	1	1	1	0.998	1	intron	-	-	-	RP4-680D5.2	Self-reported hepatitis c	EFO_0003047	Neale B	UKBB	European	2017	-0.002349	0.0003687	1.884e-10	-	337159	66	337093	1	risk diff	Neale-B_UKBB_EUR_2017
rs79763681	chr1:16014648	chr1:15688153	T	C	0	0	0	0.003	0	intron	-	-	ENSG00000116786	PLEKHM2	Self-reported hepatitis c	EFO_0003047	Neale B	UKBB	European	2017	0.001751	0.0003421	3.084e-07	+	337159	66	337093	1	risk diff	Neale-B_UKBB_EUR_2017
rs142961571	chr1:16084304	chr1:15757809	A	G	0	0	0	0.004	0.0061	intron	-	-	ENSG00000162458	FBLIM1	Self-reported hepatitis c	EFO_0003047	Neale B	UKBB	European	2017	0.00146	0.0002609	2.199e-08	+	337159	66	337093	1	risk diff	Neale-B_UKBB_EUR_2017
rs139502179	chr1:16765291	chr1:16438796	C	G	1	1	1	0.997	1	upstream	-	-	ENSG00000187144	SPATA21	Self-reported hepatitis c	EFO_0003047	Neale B	UKBB	European	2017	-0.001908	0.0003761	3.878e-07	-	337159	66	337093	1	risk diff	Neale-B_UKBB_EUR_2017
rs187875383	chr1:17283605	chr1:16957110	A	G	1	1	1	0.997	1	intron	-	-	ENSG00000058453	CROCC	Self-reported hepatitis c	EFO_0003047	Neale B	UKBB	European	2017	-0.002013	0.0004257	2.254e-06	-	337159	66	337093	1	risk diff	Neale-B_UKBB_EUR_2017
rs560143959	chr1:17451109	chr1:17124614	A	G	-	-	-	-	-	intergenic	-	-	-	PADI2	Self-reported hepatitis c	EFO_0003047	Neale B	UKBB	European	2017	0.002532	0.0005482	3.854e-06	+	337159	66	337093	1	risk diff	Neale-B_UKBB_EUR_2017
rs529684671	chr1:18319301	chr1:17992807	A	G	-	-	-	-	-	intergenic	-	-	-	LINC01654	Self-reported hepatitis c	EFO_0003047	Neale B	UKBB	European	2017	-0.003009	0.0005609	8.125e-08	-	337159	66	337093	1	risk diff	Neale-B_UKBB_EUR_2017
rs527604301	chr1:18982456	chr1:18655962	A	G	1	1	1	0.998	1	intron	-	-	ENSG00000009709	PAX7	Self-reported hepatitis c	EFO_0003047	Neale B	UKBB	European	2017	-0.001908	0.0003863	7.889e-07	-	337159	66	337093	1	risk diff	Neale-B_UKBB_EUR_2017
rs571397432	chr1:19277381	chr1:18950887	T	C	-	-	-	-	-	intron	-	-	ENSG00000169991	IFFO2	Self-reported hepatitis c	EFO_0003047	Neale B	UKBB	European	2017	0.002534	0.0005218	1.2e-06	+	337159	66	337093	1	risk diff	Neale-B_UKBB_EUR_2017
rs189523614	chr1:19871262	chr1:19544768	T	C	0.0272	0.0014	0	0.001	0	intergenic	-	-	-	snoU13	Self-reported hepatitis c	EFO_0003047	Neale B	UKBB	European	2017	0.002745	0.0005479	5.463e-07	+	337159	66	337093	1	risk diff	Neale-B_UKBB_EUR_2017
rs571580583	chr1:20371189	chr1:20044696	T	G	1	0.9942	1	0.998	0.999	intron	-	-	ENSG00000127472	PLA2G5	Self-reported hepatitis c	EFO_0003047	Neale B	UKBB	European	2017	-0.001781	0.0003596	7.299e-07	-	337159	66	337093	1	risk diff	Neale-B_UKBB_EUR_2017
rs201496124	chr1:21771723	chr1:21445230	T	C	-	-	-	-	-	intron	-	-	ENSG00000142794	NBPF3	Self-reported hepatitis c	EFO_0003047	Neale B	UKBB	European	2017	0.00295	0.0005178	1.212e-08	+	337159	66	337093	1	risk diff	Neale-B_UKBB_EUR_2017
rs185637880	chr1:22454695	chr1:22128202	T	C	0.0008	0.0014	0	0.001	0.0031	intron	-	-	ENSG00000162552	WNT4	Self-reported hepatitis c	EFO_0003047	Neale B	UKBB	European	2017	0.002829	0.0005607	4.536e-07	+	337159	66	337093	1	risk diff	Neale-B_UKBB_EUR_2017
rs549573398	chr1:22587825	chr1:22261332	C	G	0	0	0	0.001	0.001	upstream	-	-	ENSG00000266564	MIR4418	Self-reported hepatitis c	EFO_0003047	Neale B	UKBB	European	2017	0.00136	0.000288	2.341e-06	+	337159	66	337093	1	risk diff	Neale-B_UKBB_EUR_2017
rs541323341	chr1:22802870	chr1:22476377	T	C	-	-	-	-	-	intron	-	-	ENSG00000184677	ZBTB40	Self-reported hepatitis c	EFO_0003047	Neale B	UKBB	European	2017	0.002314	0.0004995	3.626e-06	+	337159	66	337093	1	risk diff	Neale-B_UKBB_EUR_2017
rs574070412	chr1:22897853	chr1:22571360	A	G	-	-	-	-	-	intron	-	-	ENSG00000070886	EPHA8	Self-reported hepatitis c	EFO_0003047	Neale B	UKBB	European	2017	-0.002403	0.0005121	2.709e-06	-	337159	66	337093	1	risk diff	Neale-B_UKBB_EUR_2017
rs575461901	chr1:25685927	chr1:25359436	T	C	-	-	-	-	-	intron	-	-	ENSG00000183726	TMEM50A	Self-reported hepatitis c	EFO_0003047	Neale B	UKBB	European	2017	0.002511	0.0004636	6.078e-08	+	337159	66	337093	1	risk diff	Neale-B_UKBB_EUR_2017
rs193273256	chr1:25805703	chr1:25479212	T	C	0	0	0	0.001	0	intron	-	-	ENSG00000204178	TMEM57	Self-reported hepatitis c	EFO_0003047	Neale B	UKBB	European	2017	0.002971	0.0004559	7.166e-11	+	337159	66	337093	1	risk diff	Neale-B_UKBB_EUR_2017
rs559357386	chr1:26766405	chr1:26439914	A	G	0.0008	0.0043	0.001	0.002	0	intron	-	-	ENSG00000117682	DHDDS	Self-reported hepatitis c	EFO_0003047	Neale B	UKBB	European	2017	0.001497	0.0002719	3.685e-08	+	337159	66	337093	1	risk diff	Neale-B_UKBB_EUR_2017
rs558221221	chr1:26789773	chr1:26463282	A	G	0	0.0043	0	0	0	intron	-	-	ENSG00000117682	DHDDS	Self-reported hepatitis c	EFO_0003047	Neale B	UKBB	European	2017	0.001609	0.0003054	1.37e-07	+	337159	66	337093	1	risk diff	Neale-B_UKBB_EUR_2017
rs114566780	chr1:26851191	chr1:26524700	A	G	0.9992	0.9957	1	0.998	1	upstream	-	-	ENSG00000224129	DPPA2P2	Self-reported hepatitis c	EFO_0003047	Neale B	UKBB	European	2017	-0.001345	0.0002527	1.037e-07	-	337159	66	337093	1	risk diff	Neale-B_UKBB_EUR_2017
rs190843858	chr1:26888780	chr1:26562289	T	C	0	0.0043	0	0	0	intron	-	-	ENSG00000117676	RPS6KA1	Self-reported hepatitis c	EFO_0003047	Neale B	UKBB	European	2017	0.001668	0.000274	1.147e-09	+	337159	66	337093	1	risk diff	Neale-B_UKBB_EUR_2017
rs147445800	chr1:27046169	chr1:26719678	T	C	0.0008	0.013	0.001	0.0288	0.0041	intron	-	-	ENSG00000117713	ARID1A	Self-reported hepatitis c	EFO_0003047	Neale B	UKBB	European	2017	0.0004206	9.414e-05	7.911e-06	+	337159	66	337093	1	risk diff	Neale-B_UKBB_EUR_2017
rs144073279	chr1:27201932	chr1:26875441	C	G	0.9992	0.987	1	0.9732	0.9969	downstream	-	-	ENSG00000142751	GPN2	Self-reported hepatitis c	EFO_0003047	Neale B	UKBB	European	2017	-0.0004274	9.645e-05	9.368e-06	-	337159	66	337093	1	risk diff	Neale-B_UKBB_EUR_2017
rs114366600	chr1:28905038	chr1:28578526	T	C	0	0.0043	0	0.003	0.002	3_prime_UTR	-	-	ENSG00000180098	TRNAU1AP	Self-reported hepatitis c	EFO_0003047	Neale B	UKBB	European	2017	0.002731	0.0004265	1.529e-10	+	337159	66	337093	1	risk diff	Neale-B_UKBB_EUR_2017
rs192388293	chr1:29226461	chr1:28899949	C	G	1	0.9986	1	0.997	1	intron	-	-	ENSG00000159023	EPB41	Self-reported hepatitis c	EFO_0003047	Neale B	UKBB	European	2017	-0.001847	0.0003695	5.798e-07	-	337159	66	337093	1	risk diff	Neale-B_UKBB_EUR_2017
rs184596403	chr1:30532088	chr1:30059241	C	G	1	0.9986	1	0.996	1	intergenic	-	-	-	LINC01648	Self-reported hepatitis c	EFO_0003047	Neale B	UKBB	European	2017	-0.00106	0.0001939	4.569e-08	-	337159	66	337093	1	risk diff	Neale-B_UKBB_EUR_2017
rs527421583	chr1:31118815	chr1:30645968	A	G	0.0015	0.0014	0	0.001	0	intergenic	-	-	-	MATN1	Self-reported hepatitis c	EFO_0003047	Neale B	UKBB	European	2017	0.002121	0.0004765	8.57e-06	+	337159	66	337093	1	risk diff	Neale-B_UKBB_EUR_2017
rs185340988	chr1:31175214	chr1:30702367	T	C	0	0	0	0.002	0.001	intergenic	-	-	-	MATN1	Self-reported hepatitis c	EFO_0003047	Neale B	UKBB	European	2017	0.002198	0.0004841	5.602e-06	+	337159	66	337093	1	risk diff	Neale-B_UKBB_EUR_2017
rs181659931	chr1:31185087	chr1:30712240	T	C	0	0	0	0.002	0.001	3_prime_UTR	-	-	ENSG00000162510	MATN1	Self-reported hepatitis c	EFO_0003047	Neale B	UKBB	European	2017	0.002215	0.0004858	5.108e-06	+	337159	66	337093	1	risk diff	Neale-B_UKBB_EUR_2017
rs189292557	chr1:31209625	chr1:30736778	T	C	1	1	1	0.998	0.999	intron	-	-	ENSG00000162511	LAPTM5	Self-reported hepatitis c	EFO_0003047	Neale B	UKBB	European	2017	-0.002316	0.0004968	3.124e-06	-	337159	66	337093	1	risk diff	Neale-B_UKBB_EUR_2017
rs145862188	chr1:31359913	chr1:30887066	C	G	1	0.9957	1	0.995	1	intron	-	-	ENSG00000162512	SDC3	Self-reported hepatitis c	EFO_0003047	Neale B	UKBB	European	2017	-0.001966	0.0004444	9.702e-06	-	337159	66	337093	1	risk diff	Neale-B_UKBB_EUR_2017
rs529550474	chr1:31521800	chr1:31048953	C	G	1	1	1	0.998	1	intron	-	-	ENSG00000134644	PUM1	Self-reported hepatitis c	EFO_0003047	Neale B	UKBB	European	2017	-0.002229	0.0004927	6.072e-06	-	337159	66	337093	1	risk diff	Neale-B_UKBB_EUR_2017
rs550890293	chr1:31848924	chr1:31376077	A	G	0	0.0014	0	0.002	0	intron	-	-	ENSG00000121769	FABP3	Self-reported hepatitis c	EFO_0003047	Neale B	UKBB	European	2017	0.00281	0.0005523	3.622e-07	+	337159	66	337093	1	risk diff	Neale-B_UKBB_EUR_2017
rs184591678	chr1:32847382	chr1:32381781	A	G	0	0	0	0.001	0	intron	-	-	ENSG00000160058	BSDC1	Self-reported hepatitis c	EFO_0003047	Neale B	UKBB	European	2017	0.002476	0.0005202	1.938e-06	+	337159	66	337093	1	risk diff	Neale-B_UKBB_EUR_2017
rs548291541	chr1:34003792	chr1:33538192	T	C	1	1	1	1	1	intron	-	-	ENSG00000121904	CSMD2	Self-reported hepatitis c	EFO_0003047	Neale B	UKBB	European	2017	-0.002686	0.0005455	8.524e-07	-	337159	66	337093	1	risk diff	Neale-B_UKBB_EUR_2017
rs181367374	chr1:34201864	chr1:33736263	T	C	0.0015	0.0014	0	0.001	0	intron	-	-	ENSG00000121904	CSMD2	Self-reported hepatitis c	EFO_0003047	Neale B	UKBB	European	2017	0.00179	0.0003461	2.299e-07	+	337159	66	337093	1	risk diff	Neale-B_UKBB_EUR_2017
rs184085310	chr1:34456081	chr1:33990480	T	C	0	0	0	0.001	0	intron	-	-	ENSG00000121904	CSMD2	Self-reported hepatitis c	EFO_0003047	Neale B	UKBB	European	2017	0.002141	0.0004734	6.126e-06	+	337159	66	337093	1	risk diff	Neale-B_UKBB_EUR_2017
rs183765530	chr1:37539257	chr1:37073656	C	G	0.0227	0.0072	0	0.004	0	intergenic	-	-	-	GRIK3	Self-reported hepatitis c	EFO_0003047	Neale B	UKBB	European	2017	0.002606	0.0005458	1.8e-06	+	337159	66	337093	1	risk diff	Neale-B_UKBB_EUR_2017
rs190978089	chr1:37607524	chr1:37141923	A	C	0.003	0	0	0.003	0	intergenic	-	-	-	MIR4255	Self-reported hepatitis c	EFO_0003047	Neale B	UKBB	European	2017	0.00291	0.0005789	4.993e-07	+	337159	66	337093	1	risk diff	Neale-B_UKBB_EUR_2017
rs191826291	chr1:37867952	chr1:37402351	A	G	1	0.9928	1	0.994	0.9888	intergenic	-	-	-	LINC01137	Self-reported hepatitis c	EFO_0003047	Neale B	UKBB	European	2017	-0.002271	0.000435	1.782e-07	-	337159	66	337093	1	risk diff	Neale-B_UKBB_EUR_2017
rs542168549	chr1:38711838	chr1:38246166	T	C	0	0.0029	0	0	0.001	intergenic	-	-	-	LINC01343	Self-reported hepatitis c	EFO_0003047	Neale B	UKBB	European	2017	0.002875	0.0005531	2.005e-07	+	337159	66	337093	1	risk diff	Neale-B_UKBB_EUR_2017
rs373738349	chr1:38719925	chr1:38254253	A	G	0	0.0029	0	0	0.001	intergenic	-	-	-	LINC01343	Self-reported hepatitis c	EFO_0003047	Neale B	UKBB	European	2017	0.002324	0.0005022	3.69e-06	+	337159	66	337093	1	risk diff	Neale-B_UKBB_EUR_2017
rs191201343	chr1:38987746	chr1:38522074	T	G	1	0.9942	1	0.997	1	intergenic	-	-	-	LINC01685	Self-reported hepatitis c	EFO_0003047	Neale B	UKBB	European	2017	-0.001146	0.0002091	4.242e-08	-	337159	66	337093	1	risk diff	Neale-B_UKBB_EUR_2017
rs191807628	chr1:39070939	chr1:38605267	T	C	1	1	1	0.999	1	intergenic	-	-	-	RP11-334L9.1	Self-reported hepatitis c	EFO_0003047	Neale B	UKBB	European	2017	-0.003927	0.0005115	1.609e-14	-	337159	66	337093	1	risk diff	Neale-B_UKBB_EUR_2017
rs574362473	chr1:39430614	chr1:38964942	T	C	0	0	0	0.003	0	intergenic	-	-	-	EIF1P2	Self-reported hepatitis c	EFO_0003047	Neale B	UKBB	European	2017	0.002325	0.0005119	5.602e-06	+	337159	66	337093	1	risk diff	Neale-B_UKBB_EUR_2017
rs546606203	chr1:40518723	chr1:40053051	T	C	0	0	0	0.0089	0	intron	-	-	ENSG00000131236	CAP1	Self-reported hepatitis c	EFO_0003047	Neale B	UKBB	European	2017	0.001836	0.0003684	6.185e-07	+	337159	66	337093	1	risk diff	Neale-B_UKBB_EUR_2017
rs557438269	chr1:41522866	chr1:41057194	T	C	-	-	-	-	-	intron	-	-	ENSG00000010803	SCMH1	Self-reported hepatitis c	EFO_0003047	Neale B	UKBB	European	2017	-0.00337	0.0005964	1.595e-08	-	337159	66	337093	1	risk diff	Neale-B_UKBB_EUR_2017
rs565597306	chr1:41682057	chr1:41216385	A	T	-	-	-	-	-	intron	-	-	ENSG00000010803	SCMH1	Self-reported hepatitis c	EFO_0003047	Neale B	UKBB	European	2017	0.002282	0.0004956	4.152e-06	+	337159	66	337093	1	risk diff	Neale-B_UKBB_EUR_2017
rs542879261	chr1:41687866	chr1:41222194	A	G	-	-	-	-	-	intron	-	-	ENSG00000010803	SCMH1	Self-reported hepatitis c	EFO_0003047	Neale B	UKBB	European	2017	0.002696	0.0005352	4.741e-07	+	337159	66	337093	1	risk diff	Neale-B_UKBB_EUR_2017
rs548145411	chr1:41702838	chr1:41237166	T	C	-	-	-	-	-	intron	-	-	ENSG00000010803	SCMH1	Self-reported hepatitis c	EFO_0003047	Neale B	UKBB	European	2017	-0.002432	0.0005092	1.788e-06	-	337159	66	337093	1	risk diff	Neale-B_UKBB_EUR_2017
rs531326903	chr1:41759953	chr1:41294281	A	T	-	-	-	-	-	intergenic	-	-	-	RP11-399E6.1	Self-reported hepatitis c	EFO_0003047	Neale B	UKBB	European	2017	0.002751	0.0005424	3.968e-07	+	337159	66	337093	1	risk diff	Neale-B_UKBB_EUR_2017
rs560356386	chr1:41882764	chr1:41417092	T	C	1	1	1	0.999	1	intergenic	-	-	-	FOXO6	Self-reported hepatitis c	EFO_0003047	Neale B	UKBB	European	2017	-0.002926	0.0005558	1.404e-07	-	337159	66	337093	1	risk diff	Neale-B_UKBB_EUR_2017
rs540911891	chr1:41889669	chr1:41423997	T	C	0	0	0	0.001	0	intergenic	-	-	-	FOXO6	Self-reported hepatitis c	EFO_0003047	Neale B	UKBB	European	2017	0.002736	0.0005787	2.269e-06	+	337159	66	337093	1	risk diff	Neale-B_UKBB_EUR_2017
rs72956932	chr1:43223645	chr1:42757974	T	G	0.857	0.9769	1	0.999	0.9969	intron	-	-	-	P3H1	Self-reported hepatitis c	EFO_0003047	Neale B	UKBB	European	2017	-0.00302	0.0005627	7.997e-08	-	337159	66	337093	1	risk diff	Neale-B_UKBB_EUR_2017
rs540912284	chr1:44324383	chr1:43858711	T	C	-	-	-	-	-	intron	-	-	ENSG00000126091	ST3GAL3	Self-reported hepatitis c	EFO_0003047	Neale B	UKBB	European	2017	0.002802	0.0004437	2.706e-10	+	337159	66	337093	1	risk diff	Neale-B_UKBB_EUR_2017
rs190861038	chr1:44708989	chr1:44243317	A	G	0.9992	0.9986	1	1	1	intron	-	-	ENSG00000117419	ERI3	Self-reported hepatitis c	EFO_0003047	Neale B	UKBB	European	2017	-0.002113	0.0004758	8.925e-06	-	337159	66	337093	1	risk diff	Neale-B_UKBB_EUR_2017
rs193111415	chr1:44783775	chr1:44318103	T	C	0	0	0	0.001	0	intron	-	-	ENSG00000117419	ERI3	Self-reported hepatitis c	EFO_0003047	Neale B	UKBB	European	2017	0.001886	0.000393	1.585e-06	+	337159	66	337093	1	risk diff	Neale-B_UKBB_EUR_2017
rs541378848	chr1:45121104	chr1:44655432	A	C	0	0	0	0.001	0	intron	-	-	ENSG00000126106	TMEM53	Self-reported hepatitis c	EFO_0003047	Neale B	UKBB	European	2017	0.003821	0.000528	4.609e-13	+	337159	66	337093	1	risk diff	Neale-B_UKBB_EUR_2017
rs575141327	chr1:45421766	chr1:44956094	A	G	0	0.0029	0	0	0.001	intron	-	-	ENSG00000070785	EIF2B3	Self-reported hepatitis c	EFO_0003047	Neale B	UKBB	European	2017	0.001724	0.0003533	1.055e-06	+	337159	66	337093	1	risk diff	Neale-B_UKBB_EUR_2017
rs779767163	chr1:45603814	chr1:45138142	T	C	-	-	-	-	-	intron	-	-	ENSG00000162415	ZSWIM5	Self-reported hepatitis c	EFO_0003047	Neale B	UKBB	European	2017	0.002379	0.0005015	2.09e-06	+	337159	66	337093	1	risk diff	Neale-B_UKBB_EUR_2017
rs552921196	chr1:45622699	chr1:45157027	T	G	0	0.0014	0	0.002	0	intron	-	-	ENSG00000162415	ZSWIM5	Self-reported hepatitis c	EFO_0003047	Neale B	UKBB	European	2017	0.002246	0.0005034	8.162e-06	+	337159	66	337093	1	risk diff	Neale-B_UKBB_EUR_2017
rs186199101	chr1:45729422	chr1:45263750	A	G	0	0	0	0.004	0.001	intron	-	-	ENSG00000162415	ZSWIM5	Self-reported hepatitis c	EFO_0003047	Neale B	UKBB	European	2017	0.001211	0.0002697	7.164e-06	+	337159	66	337093	1	risk diff	Neale-B_UKBB_EUR_2017
rs572337491	chr1:45823917	chr1:45358245	A	G	-	-	-	-	-	intron	-	-	ENSG00000070759	TESK2	Self-reported hepatitis c	EFO_0003047	Neale B	UKBB	European	2017	0.002417	0.0004537	9.978e-08	+	337159	66	337093	1	risk diff	Neale-B_UKBB_EUR_2017
rs532009139	chr1:45843084	chr1:45377412	C	G	-	-	-	-	-	intron	-	-	ENSG00000070759	TESK2	Self-reported hepatitis c	EFO_0003047	Neale B	UKBB	European	2017	0.002188	0.0004327	4.301e-07	+	337159	66	337093	1	risk diff	Neale-B_UKBB_EUR_2017
rs150400791	chr1:45968629	chr1:45502957	A	G	0	0	0	0.008	0.0031	intron	-	-	ENSG00000132763	MMACHC	Self-reported hepatitis c	EFO_0003047	Neale B	UKBB	European	2017	0.001063	0.0002334	5.295e-06	+	337159	66	337093	1	risk diff	Neale-B_UKBB_EUR_2017
rs557622216	chr1:46008656	chr1:45542984	A	C	0	0.0014	0	0	0	intergenic	-	-	-	AKR1A1	Self-reported hepatitis c	EFO_0003047	Neale B	UKBB	European	2017	0.001883	0.0003697	3.535e-07	+	337159	66	337093	1	risk diff	Neale-B_UKBB_EUR_2017
rs572507310	chr1:46031779	chr1:45566107	T	G	-	-	-	-	-	intron	-	-	ENSG00000117448	AKR1A1	Self-reported hepatitis c	EFO_0003047	Neale B	UKBB	European	2017	-0.002065	0.0003773	4.422e-08	-	337159	66	337093	1	risk diff	Neale-B_UKBB_EUR_2017
rs61729320	chr1:46195434	chr1:45729762	A	G	0.0008	0.0029	0	0.0109	0.0041	synonymous	244	S	ENSG00000197429	IPP	Self-reported hepatitis c	EFO_0003047	Neale B	UKBB	European	2017	0.001058	0.0002286	3.706e-06	+	337159	66	337093	1	risk diff	Neale-B_UKBB_EUR_2017
rs778477102	chr1:46314047	chr1:45848375	A	G	-	-	-	-	-	intron	-	-	ENSG00000086015	MAST2	Self-reported hepatitis c	EFO_0003047	Neale B	UKBB	European	2017	0.0027	0.0005352	4.56e-07	+	337159	66	337093	1	risk diff	Neale-B_UKBB_EUR_2017
rs769513138	chr1:46450803	chr1:45985131	T	C	-	-	-	-	-	intron	-	-	ENSG00000086015	MAST2	Self-reported hepatitis c	EFO_0003047	Neale B	UKBB	European	2017	0.002563	0.0005196	8.155e-07	+	337159	66	337093	1	risk diff	Neale-B_UKBB_EUR_2017
rs769546257	chr1:46981555	chr1:46515883	T	C	-	-	-	-	-	downstream	-	-	ENSG00000197587	DMBX1	Self-reported hepatitis c	EFO_0003047	Neale B	UKBB	European	2017	0.002746	0.0005364	3.073e-07	+	337159	66	337093	1	risk diff	Neale-B_UKBB_EUR_2017
rs148052556	chr1:47105225	chr1:46639553	A	G	0	0.0043	0	0.003	0.0072	intron	-	-	ENSG00000123472	ATPAF1	Self-reported hepatitis c	EFO_0003047	Neale B	UKBB	European	2017	0.001098	0.00024	4.738e-06	+	337159	66	337093	1	risk diff	Neale-B_UKBB_EUR_2017
rs774690934	chr1:47410821	chr1:46945149	C	G	-	-	-	-	-	upstream	-	-	ENSG00000187048	CYP4A11	Self-reported hepatitis c	EFO_0003047	Neale B	UKBB	European	2017	0.002245	0.0004897	4.542e-06	+	337159	66	337093	1	risk diff	Neale-B_UKBB_EUR_2017
rs752795369	chr1:47439441	chr1:46973769	T	C	-	-	-	-	-	intergenic	-	-	-	CYP4A26P	Self-reported hepatitis c	EFO_0003047	Neale B	UKBB	European	2017	0.002355	0.0005004	2.524e-06	+	337159	66	337093	1	risk diff	Neale-B_UKBB_EUR_2017
rs769886958	chr1:47456914	chr1:46991242	T	G	-	-	-	-	-	downstream	-	-	ENSG00000261196	CYP4A43P	Self-reported hepatitis c	EFO_0003047	Neale B	UKBB	European	2017	-0.002198	0.0004848	5.804e-06	-	337159	66	337093	1	risk diff	Neale-B_UKBB_EUR_2017
rs777455998	chr1:47667049	chr1:47201377	A	G	-	-	-	-	-	intergenic	-	-	-	PDZK1IP1	Self-reported hepatitis c	EFO_0003047	Neale B	UKBB	European	2017	0.002531	0.0005175	1.004e-06	+	337159	66	337093	1	risk diff	Neale-B_UKBB_EUR_2017
rs555700719	chr1:48306240	chr1:47840568	A	G	0.9992	1	1	1	1	intron	-	-	ENSG00000269113	TRABD2B	Self-reported hepatitis c	EFO_0003047	Neale B	UKBB	European	2017	-0.00229	0.0004958	3.861e-06	-	337159	66	337093	1	risk diff	Neale-B_UKBB_EUR_2017
rs190010669	chr1:48414810	chr1:47949138	A	G	0	0	0	0.002	0	intron	-	-	ENSG00000269113	TRABD2B	Self-reported hepatitis c	EFO_0003047	Neale B	UKBB	European	2017	0.002244	0.0004957	5.989e-06	+	337159	66	337093	1	risk diff	Neale-B_UKBB_EUR_2017
rs544674845	chr1:48417619	chr1:47951947	A	G	0.9992	1	1	1	0.998	intron	-	-	ENSG00000269113	TRABD2B	Self-reported hepatitis c	EFO_0003047	Neale B	UKBB	European	2017	-0.002238	0.0004892	4.768e-06	-	337159	66	337093	1	risk diff	Neale-B_UKBB_EUR_2017
rs193280597	chr1:48482323	chr1:48016651	A	G	0.0008	0.0029	0	0.002	0	intergenic	-	-	-	TRABD2B	Self-reported hepatitis c	EFO_0003047	Neale B	UKBB	European	2017	0.001552	0.0003511	9.824e-06	+	337159	66	337093	1	risk diff	Neale-B_UKBB_EUR_2017
rs188251978	chr1:48497768	chr1:48032096	A	G	0.997	0.9986	1	1	1	intergenic	-	-	-	RP4-683M8.2	Self-reported hepatitis c	EFO_0003047	Neale B	UKBB	European	2017	-0.002642	0.0005289	5.862e-07	-	337159	66	337093	1	risk diff	Neale-B_UKBB_EUR_2017
rs550738345	chr1:48774859	chr1:48309187	A	G	1	1	1	0.999	1	intron	-	-	ENSG00000132122	SPATA6	Self-reported hepatitis c	EFO_0003047	Neale B	UKBB	European	2017	-0.002305	0.0004965	3.432e-06	-	337159	66	337093	1	risk diff	Neale-B_UKBB_EUR_2017
rs560652449	chr1:49412674	chr1:48947002	T	G	-	-	-	-	-	intron	-	-	ENSG00000186094	AGBL4	Self-reported hepatitis c	EFO_0003047	Neale B	UKBB	European	2017	0.002601	0.000526	7.638e-07	+	337159	66	337093	1	risk diff	Neale-B_UKBB_EUR_2017
rs534547232	chr1:49627130	chr1:49161458	T	C	-	-	-	-	-	intron	-	-	ENSG00000186094	AGBL4	Self-reported hepatitis c	EFO_0003047	Neale B	UKBB	European	2017	-0.002393	0.0005414	9.928e-06	-	337159	66	337093	1	risk diff	Neale-B_UKBB_EUR_2017
rs772514706	chr1:50836504	chr1:50370832	T	G	-	-	-	-	-	intergenic	-	-	-	HMGB1P45	Self-reported hepatitis c	EFO_0003047	Neale B	UKBB	European	2017	-0.001693	0.0003522	1.528e-06	-	337159	66	337093	1	risk diff	Neale-B_UKBB_EUR_2017
rs189093985	chr1:53644839	chr1:53179167	T	C	1	0.9928	1	0.996	0.999	upstream	-	-	-	RP5-1024G6.9	Self-reported hepatitis c	EFO_0003047	Neale B	UKBB	European	2017	-0.001775	0.0003926	6.156e-06	-	337159	66	337093	1	risk diff	Neale-B_UKBB_EUR_2017
rs186007498	chr1:53649065	chr1:53183393	A	C	1	0.9928	1	0.996	0.9806	intron	-	-	-	RP5-1024G6.9	Self-reported hepatitis c	EFO_0003047	Neale B	UKBB	European	2017	-0.001736	0.0003891	8.187e-06	-	337159	66	337093	1	risk diff	Neale-B_UKBB_EUR_2017
rs532357363	chr1:53661101	chr1:53195429	T	C	-	-	-	-	-	upstream	-	-	ENSG00000157184	CPT2	Self-reported hepatitis c	EFO_0003047	Neale B	UKBB	European	2017	0.002103	0.0004747	9.445e-06	+	337159	66	337093	1	risk diff	Neale-B_UKBB_EUR_2017
rs536205263	chr1:54398228	chr1:53932555	A	C	1	1	1	0.999	1	intron	-	-	ENSG00000081870	HSPB11	Self-reported hepatitis c	EFO_0003047	Neale B	UKBB	European	2017	-0.002222	0.0003989	2.536e-08	-	337159	66	337093	1	risk diff	Neale-B_UKBB_EUR_2017
rs560811452	chr1:54434036	chr1:53968363	T	G	-	-	-	-	-	downstream	-	-	ENSG00000116212	LRRC42	Self-reported hepatitis c	EFO_0003047	Neale B	UKBB	European	2017	0.00181	0.0003596	4.804e-07	+	337159	66	337093	1	risk diff	Neale-B_UKBB_EUR_2017
rs570926740	chr1:54461057	chr1:53995384	A	G	1	1	1	0.999	1	intergenic	-	-	-	LDLRAD1	Self-reported hepatitis c	EFO_0003047	Neale B	UKBB	European	2017	-0.002116	0.0003899	5.728e-08	-	337159	66	337093	1	risk diff	Neale-B_UKBB_EUR_2017
rs182452201	chr1:54466473	chr1:54000800	T	C	1	1	1	0.996	1	intergenic	-	-	-	LDLRAD1	Self-reported hepatitis c	EFO_0003047	Neale B	UKBB	European	2017	-0.001892	0.0003206	3.602e-09	-	337159	66	337093	1	risk diff	Neale-B_UKBB_EUR_2017
rs555383366	chr1:54840960	chr1:54375287	A	G	-	-	-	-	-	intron	-	-	ENSG00000157216	SSBP3	Self-reported hepatitis c	EFO_0003047	Neale B	UKBB	European	2017	0.003248	0.0005821	2.421e-08	+	337159	66	337093	1	risk diff	Neale-B_UKBB_EUR_2017
rs185786461	chr1:55088370	chr1:54622697	C	G	1	0.9971	1	0.998	1	intron	-	-	ENSG00000162390	ACOT11	Self-reported hepatitis c	EFO_0003047	Neale B	UKBB	European	2017	-0.002519	0.0005034	5.628e-07	-	337159	66	337093	1	risk diff	Neale-B_UKBB_EUR_2017
rs184101890	chr1:55088741	chr1:54623068	T	C	0	0.0029	0	0.002	0	intron	-	-	ENSG00000162390	ACOT11	Self-reported hepatitis c	EFO_0003047	Neale B	UKBB	European	2017	0.002962	0.000543	4.873e-08	+	337159	66	337093	1	risk diff	Neale-B_UKBB_EUR_2017
rs79318858	chr1:55554152	chr1:55088479	A	G	0.0045	0	0	0.005	0	intron	-	-	ENSG00000162402	USP24	Self-reported hepatitis c	EFO_0003047	Neale B	UKBB	European	2017	0.00224	0.0004032	2.75e-08	+	337159	66	337093	1	risk diff	Neale-B_UKBB_EUR_2017
rs191645559	chr1:56813216	chr1:56347544	A	T	0.0008	0	0	0.002	0.0031	intergenic	-	-	-	AC119674.1	Self-reported hepatitis c	EFO_0003047	Neale B	UKBB	European	2017	0.001758	0.0003626	1.256e-06	+	337159	66	337093	1	risk diff	Neale-B_UKBB_EUR_2017
rs559939621	chr1:57426675	chr1:56961002	A	G	0	0	0	0.001	0	intron	-	-	ENSG00000021852	C8B	Self-reported hepatitis c	EFO_0003047	Neale B	UKBB	European	2017	0.002357	0.0005067	3.308e-06	+	337159	66	337093	1	risk diff	Neale-B_UKBB_EUR_2017
rs748839069	chr1:57525530	chr1:57059857	A	G	-	-	-	-	-	intron	-	-	ENSG00000173406	DAB1	Self-reported hepatitis c	EFO_0003047	Neale B	UKBB	European	2017	-0.003677	0.0005116	6.596e-13	-	337159	66	337093	1	risk diff	Neale-B_UKBB_EUR_2017
rs149563574	chr1:57791717	chr1:57326045	T	C	-	-	-	-	-	intron	-	-	ENSG00000173406	DAB1	Self-reported hepatitis c	EFO_0003047	Neale B	UKBB	European	2017	0.002374	0.0005044	2.533e-06	+	337159	66	337093	1	risk diff	Neale-B_UKBB_EUR_2017
rs114247314	chr1:57991509	chr1:57525837	T	C	0.9992	0.9942	1	0.993	1	intron	-	-	ENSG00000173406	DAB1	Self-reported hepatitis c	EFO_0003047	Neale B	UKBB	European	2017	-0.000859	0.0001893	5.717e-06	-	337159	66	337093	1	risk diff	Neale-B_UKBB_EUR_2017
rs115589437	chr1:58114280	chr1:57648608	C	G	-	-	-	-	-	intron	-	-	ENSG00000173406	DAB1	Self-reported hepatitis c	EFO_0003047	Neale B	UKBB	European	2017	-0.002907	0.0004505	1.094e-10	-	337159	66	337093	1	risk diff	Neale-B_UKBB_EUR_2017
rs549108581	chr1:58270570	chr1:57804898	A	T	-	-	-	-	-	intron	-	-	ENSG00000173406	DAB1	Self-reported hepatitis c	EFO_0003047	Neale B	UKBB	European	2017	0.004187	0.0005367	6.154e-15	+	337159	66	337093	1	risk diff	Neale-B_UKBB_EUR_2017
rs184000906	chr1:58980471	chr1:58514799	T	G	1	0.9957	1	0.998	1	intron	-	-	ENSG00000162600	OMA1	Self-reported hepatitis c	EFO_0003047	Neale B	UKBB	European	2017	-0.001528	0.0003222	2.105e-06	-	337159	66	337093	1	risk diff	Neale-B_UKBB_EUR_2017
rs147368198	chr1:59071048	chr1:58605376	A	G	0	0.0014	0	0.001	0	intergenic	-	-	-	RP4-592A1.2	Self-reported hepatitis c	EFO_0003047	Neale B	UKBB	European	2017	0.001618	0.0003551	5.178e-06	+	337159	66	337093	1	risk diff	Neale-B_UKBB_EUR_2017
rs141992075	chr1:59727949	chr1:59262277	T	C	0	0.0058	0.002	0.002	0	intergenic	-	-	-	LINC01358	Self-reported hepatitis c	EFO_0003047	Neale B	UKBB	European	2017	0.002986	0.0005609	1.021e-07	+	337159	66	337093	1	risk diff	Neale-B_UKBB_EUR_2017
rs77672697	chr1:60723638	chr1:60257966	A	G	0	0.0029	0	0.004	0.001	intergenic	-	-	-	RP11-575B7.3	Self-reported hepatitis c	EFO_0003047	Neale B	UKBB	European	2017	0.001613	0.0003163	3.389e-07	+	337159	66	337093	1	risk diff	Neale-B_UKBB_EUR_2017
rs185957183	chr1:60758126	chr1:60292454	A	G	0	0.0029	0	0.004	0.001	intergenic	-	-	-	RP11-575B7.3	Self-reported hepatitis c	EFO_0003047	Neale B	UKBB	European	2017	0.001511	0.0003058	7.726e-07	+	337159	66	337093	1	risk diff	Neale-B_UKBB_EUR_2017
rs41289410	chr1:61420123	chr1:60954451	A	G	0	0	0	0.006	0.001	intron	-	-	ENSG00000162599	NFIA	Self-reported hepatitis c	EFO_0003047	Neale B	UKBB	European	2017	0.001055	0.0001584	2.759e-11	+	337159	66	337093	1	risk diff	Neale-B_UKBB_EUR_2017
rs552200070	chr1:61533378	chr1:61067706	T	C	1	0.9986	1	0.996	0.999	intron	-	-	ENSG00000162599	NFIA	Self-reported hepatitis c	EFO_0003047	Neale B	UKBB	European	2017	-0.001365	0.0002143	1.901e-10	-	337159	66	337093	1	risk diff	Neale-B_UKBB_EUR_2017
rs190890651	chr1:61579663	chr1:61113991	T	C	1	0.9957	1	0.993	0.998	intron	-	-	ENSG00000162599	NFIA	Self-reported hepatitis c	EFO_0003047	Neale B	UKBB	European	2017	-0.0008937	0.0001667	8.225e-08	-	337159	66	337093	1	risk diff	Neale-B_UKBB_EUR_2017
rs183921490	chr1:62056207	chr1:61590535	T	C	0	0.0014	0	0.005	0.0061	intergenic	-	-	-	AC099791.1	Self-reported hepatitis c	EFO_0003047	Neale B	UKBB	European	2017	0.001679	0.0003668	4.744e-06	+	337159	66	337093	1	risk diff	Neale-B_UKBB_EUR_2017
rs144536810	chr1:62078232	chr1:61612560	A	G	0	0.0014	0	0.006	0.0051	intergenic	-	-	-	AC099791.1	Self-reported hepatitis c	EFO_0003047	Neale B	UKBB	European	2017	0.001831	0.0003887	2.466e-06	+	337159	66	337093	1	risk diff	Neale-B_UKBB_EUR_2017
rs575314811	chr1:62131627	chr1:61665955	A	G	1	0.9986	1	0.998	1	intergenic	-	-	-	RP11-430G17.1	Self-reported hepatitis c	EFO_0003047	Neale B	UKBB	European	2017	-0.001603	0.0003516	5.154e-06	-	337159	66	337093	1	risk diff	Neale-B_UKBB_EUR_2017
rs114415158	chr1:63470665	chr1:63004994	T	C	1	0.9971	1	0.9841	0.998	intron	-	-	-	LINC01739	Self-reported hepatitis c	EFO_0003047	Neale B	UKBB	European	2017	-0.0007472	0.0001488	5.156e-07	-	337159	66	337093	1	risk diff	Neale-B_UKBB_EUR_2017
rs79265284	chr1:63495201	chr1:63029530	T	C	0.9992	0.9928	1	0.9791	0.9611	downstream	-	-	-	RP11-5P4.2	Self-reported hepatitis c	EFO_0003047	Neale B	UKBB	European	2017	-0.000745	0.0001146	7.963e-11	-	337159	66	337093	1	risk diff	Neale-B_UKBB_EUR_2017
rs147059478	chr1:63599310	chr1:63133639	T	C	0	0	0	0.001	0.001	intergenic	-	-	-	RP11-335E6.2	Self-reported hepatitis c	EFO_0003047	Neale B	UKBB	European	2017	0.002896	0.0005521	1.563e-07	+	337159	66	337093	1	risk diff	Neale-B_UKBB_EUR_2017
rs770603382	chr1:63775606	chr1:63309935	A	G	-	-	-	-	-	intron	-	-	ENSG00000224209	LINC00466	Self-reported hepatitis c	EFO_0003047	Neale B	UKBB	European	2017	-0.002154	0.0004779	6.576e-06	-	337159	66	337093	1	risk diff	Neale-B_UKBB_EUR_2017
rs182093229	chr1:63916827	chr1:63451156	T	C	1	0.9986	1	0.998	1	intron	-	-	ENSG00000142856	ITGB3BP	Self-reported hepatitis c	EFO_0003047	Neale B	UKBB	European	2017	-0.001378	0.0002564	7.756e-08	-	337159	66	337093	1	risk diff	Neale-B_UKBB_EUR_2017
rs74078076	chr1:64577836	chr1:64112153	T	C	0.9546	0.9928	1	1	1	intron	-	-	ENSG00000185483	ROR1	Self-reported hepatitis c	EFO_0003047	Neale B	UKBB	European	2017	-0.002218	0.0004079	5.38e-08	-	337159	66	337093	1	risk diff	Neale-B_UKBB_EUR_2017
rs140186795	chr1:64889376	chr1:64423693	T	C	0	0	0	0.003	0	intergenic	-	-	-	RNU7-62P	Self-reported hepatitis c	EFO_0003047	Neale B	UKBB	European	2017	0.001184	0.0002623	6.334e-06	+	337159	66	337093	1	risk diff	Neale-B_UKBB_EUR_2017
rs564760936	chr1:65319168	chr1:64853485	T	G	1	1	1	0.999	1	intron	-	-	ENSG00000162434	JAK1	Self-reported hepatitis c	EFO_0003047	Neale B	UKBB	European	2017	-0.002323	0.0005033	3.93e-06	-	337159	66	337093	1	risk diff	Neale-B_UKBB_EUR_2017
rs748999681	chr1:65540847	chr1:65075164	A	G	-	-	-	-	-	downstream	-	-	-	RP4-535B20.2	Self-reported hepatitis c	EFO_0003047	Neale B	UKBB	European	2017	0.002321	0.000523	9.091e-06	+	337159	66	337093	1	risk diff	Neale-B_UKBB_EUR_2017
rs556070209	chr1:66542012	chr1:66076329	A	C	-	-	-	-	-	intron	-	-	ENSG00000184588	PDE4B	Self-reported hepatitis c	EFO_0003047	Neale B	UKBB	European	2017	0.001573	0.0003467	5.692e-06	+	337159	66	337093	1	risk diff	Neale-B_UKBB_EUR_2017
rs149316767	chr1:66553171	chr1:66087488	A	C	0.1104	0.0259	0	0.0099	0	intron	-	-	ENSG00000184588	PDE4B	Self-reported hepatitis c	EFO_0003047	Neale B	UKBB	European	2017	0.001137	0.0002571	9.74e-06	+	337159	66	337093	1	risk diff	Neale-B_UKBB_EUR_2017
rs531211976	chr1:67599658	chr1:67133975	C	G	0	0	0	0.001	0.0041	intron	-	-	ENSG00000203963	C1orf141	Self-reported hepatitis c	EFO_0003047	Neale B	UKBB	European	2017	0.001489	0.000333	7.721e-06	+	337159	66	337093	1	risk diff	Neale-B_UKBB_EUR_2017
rs182479556	chr1:67632896	chr1:67167213	A	G	-	-	-	-	-	intron	-	-	ENSG00000162594	IL23R	Self-reported hepatitis c	EFO_0003047	Neale B	UKBB	European	2017	0.002473	0.0005134	1.453e-06	+	337159	66	337093	1	risk diff	Neale-B_UKBB_EUR_2017
rs140263521	chr1:67780427	chr1:67314744	C	G	0.9992	1	1	0.999	1	intron	-	-	ENSG00000081985	IL12RB2	Self-reported hepatitis c	EFO_0003047	Neale B	UKBB	European	2017	-0.001613	0.000359	7.024e-06	-	337159	66	337093	1	risk diff	Neale-B_UKBB_EUR_2017
rs568314750	chr1:67875177	chr1:67409494	T	C	-	-	-	-	-	3_prime_UTR	-	-	ENSG00000142864	SERBP1	Self-reported hepatitis c	EFO_0003047	Neale B	UKBB	European	2017	0.001883	0.00042	7.356e-06	+	337159	66	337093	1	risk diff	Neale-B_UKBB_EUR_2017
rs762547635	chr1:67879816	chr1:67414133	A	T	-	-	-	-	-	intron	-	-	ENSG00000142864	SERBP1	Self-reported hepatitis c	EFO_0003047	Neale B	UKBB	European	2017	-0.002991	0.0004876	8.547e-10	-	337159	66	337093	1	risk diff	Neale-B_UKBB_EUR_2017
rs562098495	chr1:68001893	chr1:67536210	A	G	-	-	-	-	-	upstream	-	-	ENSG00000207504	RNU6-1031P	Self-reported hepatitis c	EFO_0003047	Neale B	UKBB	European	2017	-0.002371	0.0005078	3.011e-06	-	337159	66	337093	1	risk diff	Neale-B_UKBB_EUR_2017
rs187850413	chr1:68187786	chr1:67722103	T	C	0	0	0	0.001	0.001	intron	-	-	ENSG00000172380	GNG12	Self-reported hepatitis c	EFO_0003047	Neale B	UKBB	European	2017	0.002312	0.0004228	4.574e-08	+	337159	66	337093	1	risk diff	Neale-B_UKBB_EUR_2017
rs562401694	chr1:68259458	chr1:67793775	T	C	1	1	1	0.998	0.999	intron	-	-	ENSG00000172380	GNG12	Self-reported hepatitis c	EFO_0003047	Neale B	UKBB	European	2017	-0.002149	0.0004476	1.59e-06	-	337159	66	337093	1	risk diff	Neale-B_UKBB_EUR_2017
rs149739056	chr1:68284822	chr1:67819139	T	C	0	0.0014	0	0.002	0	intron	-	-	ENSG00000172380	GNG12	Self-reported hepatitis c	EFO_0003047	Neale B	UKBB	European	2017	0.004099	0.0005322	1.336e-14	+	337159	66	337093	1	risk diff	Neale-B_UKBB_EUR_2017
rs545090047	chr1:70166628	chr1:69700945	A	G	1	1	1	0.999	1	intron	-	-	ENSG00000033122	LRRC7	Self-reported hepatitis c	EFO_0003047	Neale B	UKBB	European	2017	-0.002564	0.00053	1.318e-06	-	337159	66	337093	1	risk diff	Neale-B_UKBB_EUR_2017
rs535123128	chr1:70264376	chr1:69798693	A	T	1	1	1	0.999	1	intron	-	-	ENSG00000033122	LRRC7	Self-reported hepatitis c	EFO_0003047	Neale B	UKBB	European	2017	-0.002395	0.0005041	2.031e-06	-	337159	66	337093	1	risk diff	Neale-B_UKBB_EUR_2017
rs560977254	chr1:70306463	chr1:69840780	T	C	1	0.9986	1	1	1	intron	-	-	ENSG00000033122	LRRC7	Self-reported hepatitis c	EFO_0003047	Neale B	UKBB	European	2017	-0.001696	0.0003775	7.007e-06	-	337159	66	337093	1	risk diff	Neale-B_UKBB_EUR_2017
rs187678566	chr1:70549188	chr1:70083505	A	G	1	1	1	0.999	1	intron	-	-	ENSG00000033122	LRRC7	Self-reported hepatitis c	EFO_0003047	Neale B	UKBB	European	2017	-0.002315	0.0004987	3.466e-06	-	337159	66	337093	1	risk diff	Neale-B_UKBB_EUR_2017
rs191062859	chr1:71750575	chr1:71284892	A	G	0.0008	0.0029	0	0	0.001	intron	-	-	ENSG00000229956	ZRANB2-AS2	Self-reported hepatitis c	EFO_0003047	Neale B	UKBB	European	2017	0.001499	0.0003334	6.88e-06	+	337159	66	337093	1	risk diff	Neale-B_UKBB_EUR_2017
rs535292272	chr1:71782291	chr1:71316608	A	G	1	1	1	0.999	1	intron	-	-	ENSG00000229956	ZRANB2-AS2	Self-reported hepatitis c	EFO_0003047	Neale B	UKBB	European	2017	-0.002616	0.0005282	7.312e-07	-	337159	66	337093	1	risk diff	Neale-B_UKBB_EUR_2017
rs532843812	chr1:71952926	chr1:71487243	T	C	1	1	1	0.996	1	intron	-	-	ENSG00000172260	NEGR1	Self-reported hepatitis c	EFO_0003047	Neale B	UKBB	European	2017	-0.002652	0.0004935	7.738e-08	-	337159	66	337093	1	risk diff	Neale-B_UKBB_EUR_2017
rs185822671	chr1:72818248	chr1:72352565	T	G	1	0.9928	1	1	1	intergenic	-	-	-	RPL31P12	Self-reported hepatitis c	EFO_0003047	Neale B	UKBB	European	2017	-0.002427	0.0004578	1.144e-07	-	337159	66	337093	1	risk diff	Neale-B_UKBB_EUR_2017
rs192749614	chr1:73081577	chr1:72615894	A	T	1	0.9928	1	1	1	intergenic	-	-	-	RNU6-1246P	Self-reported hepatitis c	EFO_0003047	Neale B	UKBB	European	2017	-0.003039	0.0004631	5.325e-11	-	337159	66	337093	1	risk diff	Neale-B_UKBB_EUR_2017
rs183688284	chr1:73748245	chr1:73282562	T	G	1	0.9957	1	1	1	intergenic	-	-	-	LINC01360	Self-reported hepatitis c	EFO_0003047	Neale B	UKBB	European	2017	-0.002741	0.0004816	1.264e-08	-	337159	66	337093	1	risk diff	Neale-B_UKBB_EUR_2017
rs142220685	chr1:75177845	chr1:74712161	A	G	1	0.9971	1	0.997	1	intron	-	-	ENSG00000116791	CRYZ	Self-reported hepatitis c	EFO_0003047	Neale B	UKBB	European	2017	-0.00286	0.0005522	2.221e-07	-	337159	66	337093	1	risk diff	Neale-B_UKBB_EUR_2017
rs79493487	chr1:77086343	chr1:76620658	A	G	0.0356	0.0101	0	0.0149	0.0061	intron	-	-	ENSG00000184005	ST6GALNAC3	Self-reported hepatitis c	EFO_0003047	Neale B	UKBB	European	2017	0.0008279	0.0001827	5.889e-06	+	337159	66	337093	1	risk diff	Neale-B_UKBB_EUR_2017
rs138057445	chr1:77874952	chr1:77409267	A	G	1	1	1	0.998	0.9898	intron	-	-	ENSG00000154027	AK5	Self-reported hepatitis c	EFO_0003047	Neale B	UKBB	European	2017	-0.003039	0.0005656	7.752e-08	-	337159	66	337093	1	risk diff	Neale-B_UKBB_EUR_2017
rs115099191	chr1:77901669	chr1:77435984	T	C	0.0008	0.0014	0	0.0169	0.001	intron	-	-	ENSG00000154027	AK5	Self-reported hepatitis c	EFO_0003047	Neale B	UKBB	European	2017	0.000708	0.0001589	8.322e-06	+	337159	66	337093	1	risk diff	Neale-B_UKBB_EUR_2017
rs140388227	chr1:77933204	chr1:77467519	A	G	0.9992	0.9986	1	0.9881	0.999	intron	-	-	ENSG00000154027	AK5	Self-reported hepatitis c	EFO_0003047	Neale B	UKBB	European	2017	-0.001017	0.0001869	5.32e-08	-	337159	66	337093	1	risk diff	Neale-B_UKBB_EUR_2017
rs557581717	chr1:78066256	chr1:77600571	A	G	0	0.0014	0	0	0	intron	-	-	ENSG00000036549	ZZZ3	Self-reported hepatitis c	EFO_0003047	Neale B	UKBB	European	2017	0.002124	0.0004774	8.607e-06	+	337159	66	337093	1	risk diff	Neale-B_UKBB_EUR_2017
rs548821329	chr1:78136342	chr1:77670657	A	G	0	0	0	0.001	0	intron	-	-	ENSG00000036549	ZZZ3	Self-reported hepatitis c	EFO_0003047	Neale B	UKBB	European	2017	0.002577	0.0004962	2.059e-07	+	337159	66	337093	1	risk diff	Neale-B_UKBB_EUR_2017
rs184940022	chr1:78161099	chr1:77695414	A	G	-	-	-	-	-	downstream	-	-	ENSG00000077254	USP33	Self-reported hepatitis c	EFO_0003047	Neale B	UKBB	European	2017	0.002414	0.0004812	5.264e-07	+	337159	66	337093	1	risk diff	Neale-B_UKBB_EUR_2017
rs547997093	chr1:78241572	chr1:77775887	A	G	0	0	0	0.001	0	upstream	-	-	-	MIGA1	Self-reported hepatitis c	EFO_0003047	Neale B	UKBB	European	2017	0.002018	0.0004422	5.035e-06	+	337159	66	337093	1	risk diff	Neale-B_UKBB_EUR_2017
rs528952577	chr1:78266853	chr1:77801168	A	T	0	0	0	0.002	0.001	intron	-	-	-	MIGA1	Self-reported hepatitis c	EFO_0003047	Neale B	UKBB	European	2017	0.002168	0.0004388	7.804e-07	+	337159	66	337093	1	risk diff	Neale-B_UKBB_EUR_2017
rs748679276	chr1:78357266	chr1:77891581	T	C	-	-	-	-	-	intron	-	-	ENSG00000162614	NEXN	Self-reported hepatitis c	EFO_0003047	Neale B	UKBB	European	2017	0.002543	0.0005458	3.185e-06	+	337159	66	337093	1	risk diff	Neale-B_UKBB_EUR_2017
rs190518947	chr1:78415916	chr1:77950231	A	G	0	0	0	0.001	0	intron	-	-	ENSG00000162613	FUBP1	Self-reported hepatitis c	EFO_0003047	Neale B	UKBB	European	2017	0.002531	0.000521	1.187e-06	+	337159	66	337093	1	risk diff	Neale-B_UKBB_EUR_2017
rs150929092	chr1:78454267	chr1:77988583	T	G	1	0.9986	1	0.999	1	intron	-	-	ENSG00000162616	DNAJB4	Self-reported hepatitis c	EFO_0003047	Neale B	UKBB	European	2017	-0.002437	0.0005109	1.852e-06	-	337159	66	337093	1	risk diff	Neale-B_UKBB_EUR_2017
rs746986934	chr1:78757416	chr1:78291732	A	T	-	-	-	-	-	intron	-	-	-	MGC27382	Self-reported hepatitis c	EFO_0003047	Neale B	UKBB	European	2017	-0.002613	0.0005288	7.763e-07	-	337159	66	337093	1	risk diff	Neale-B_UKBB_EUR_2017
rs767610740	chr1:78771996	chr1:78306312	C	G	-	-	-	-	-	intron	-	-	ENSG00000122420	PTGFR	Self-reported hepatitis c	EFO_0003047	Neale B	UKBB	European	2017	0.002855	0.0005507	2.162e-07	+	337159	66	337093	1	risk diff	Neale-B_UKBB_EUR_2017
rs765413393	chr1:78859317	chr1:78393632	A	T	-	-	-	-	-	intron	-	-	ENSG00000122420	PTGFR	Self-reported hepatitis c	EFO_0003047	Neale B	UKBB	European	2017	0.002311	0.0004993	3.687e-06	+	337159	66	337093	1	risk diff	Neale-B_UKBB_EUR_2017
rs183103694	chr1:79037527	chr1:78571842	A	T	1	0.9971	1	1	1	intergenic	-	-	-	PTGFR	Self-reported hepatitis c	EFO_0003047	Neale B	UKBB	European	2017	-0.002223	0.0004686	2.091e-06	-	337159	66	337093	1	risk diff	Neale-B_UKBB_EUR_2017
rs144046865	chr1:79271156	chr1:78805471	T	C	0.9992	1	1	0.996	1	intergenic	-	-	-	RP4-641G12.4	Self-reported hepatitis c	EFO_0003047	Neale B	UKBB	European	2017	-0.001816	0.0003401	9.416e-08	-	337159	66	337093	1	risk diff	Neale-B_UKBB_EUR_2017
rs190573209	chr1:79896922	chr1:79431237	A	G	1	1	1	0.998	1	intergenic	-	-	-	ADH5P2	Self-reported hepatitis c	EFO_0003047	Neale B	UKBB	European	2017	-0.001779	0.0003861	4.067e-06	-	337159	66	337093	1	risk diff	Neale-B_UKBB_EUR_2017
rs541386154	chr1:79910757	chr1:79445072	A	C	0	0	0	0.001	0	intergenic	-	-	-	ADH5P2	Self-reported hepatitis c	EFO_0003047	Neale B	UKBB	European	2017	0.001731	0.0003866	7.556e-06	+	337159	66	337093	1	risk diff	Neale-B_UKBB_EUR_2017
rs549075854	chr1:80623605	chr1:80157920	A	C	0	0	0	0.001	0	intergenic	-	-	-	RP11-339A11.3	Self-reported hepatitis c	EFO_0003047	Neale B	UKBB	European	2017	0.002606	0.0005261	7.301e-07	+	337159	66	337093	1	risk diff	Neale-B_UKBB_EUR_2017
rs572793199	chr1:80659607	chr1:80193922	T	C	0	0.0014	0	0.001	0	intergenic	-	-	-	RP11-339A11.3	Self-reported hepatitis c	EFO_0003047	Neale B	UKBB	European	2017	0.002486	0.0005147	1.368e-06	+	337159	66	337093	1	risk diff	Neale-B_UKBB_EUR_2017
rs534104538	chr1:80704490	chr1:80238805	C	G	1	1	1	0.999	1	intergenic	-	-	-	HMGB1P18	Self-reported hepatitis c	EFO_0003047	Neale B	UKBB	European	2017	-0.00209	0.0004218	7.283e-07	-	337159	66	337093	1	risk diff	Neale-B_UKBB_EUR_2017
rs181344551	chr1:80972239	chr1:80506554	A	G	1	0.9942	1	0.998	1	intergenic	-	-	-	RP11-115A15.2	Self-reported hepatitis c	EFO_0003047	Neale B	UKBB	European	2017	-0.001605	0.0003513	4.869e-06	-	337159	66	337093	1	risk diff	Neale-B_UKBB_EUR_2017
rs563556384	chr1:81000629	chr1:80534944	T	C	0	0	0	0.001	0	upstream	-	-	-	LINC01781	Self-reported hepatitis c	EFO_0003047	Neale B	UKBB	European	2017	0.003205	0.0005836	3.982e-08	+	337159	66	337093	1	risk diff	Neale-B_UKBB_EUR_2017
rs192353930	chr1:81137887	chr1:80672202	A	G	0.0008	0.0058	0	0.002	0	intergenic	-	-	-	LINC01781	Self-reported hepatitis c	EFO_0003047	Neale B	UKBB	European	2017	0.001492	0.0003338	7.808e-06	+	337159	66	337093	1	risk diff	Neale-B_UKBB_EUR_2017
rs775612566	chr1:82351350	chr1:81885665	A	G	-	-	-	-	-	intron	-	-	-	ADGRL2	Self-reported hepatitis c	EFO_0003047	Neale B	UKBB	European	2017	0.002704	0.000537	4.774e-07	+	337159	66	337093	1	risk diff	Neale-B_UKBB_EUR_2017
rs558388998	chr1:82866307	chr1:82400624	A	C	1	0.9986	1	0.999	1	intergenic	-	-	-	RP11-147G16.1	Self-reported hepatitis c	EFO_0003047	Neale B	UKBB	European	2017	-0.002135	0.0004811	9.138e-06	-	337159	66	337093	1	risk diff	Neale-B_UKBB_EUR_2017
rs182650705	chr1:83985494	chr1:83519811	C	G	0	0	0	0.003	0	intergenic	-	-	-	LINC01725	Self-reported hepatitis c	EFO_0003047	Neale B	UKBB	European	2017	0.001986	0.0003828	2.135e-07	+	337159	66	337093	1	risk diff	Neale-B_UKBB_EUR_2017
rs151105328	chr1:84006073	chr1:83540390	A	G	1	1	1	0.997	1	intergenic	-	-	-	LINC01725	Self-reported hepatitis c	EFO_0003047	Neale B	UKBB	European	2017	-0.001784	0.0003801	2.692e-06	-	337159	66	337093	1	risk diff	Neale-B_UKBB_EUR_2017
rs528214401	chr1:84091499	chr1:83625816	A	G	0	0	0.001	0	0	intron	-	-	-	LINC01725	Self-reported hepatitis c	EFO_0003047	Neale B	UKBB	European	2017	0.0031	0.0005897	1.466e-07	+	337159	66	337093	1	risk diff	Neale-B_UKBB_EUR_2017
rs529091054	chr1:85027731	chr1:84562048	A	T	1	1	1	0.999	1	intron	-	-	ENSG00000117151	CTBS	Self-reported hepatitis c	EFO_0003047	Neale B	UKBB	European	2017	-0.001541	0.0003385	5.276e-06	-	337159	66	337093	1	risk diff	Neale-B_UKBB_EUR_2017
rs193271800	chr1:85207314	chr1:84741631	T	C	0	0	0	0.002	0	intergenic	-	-	-	SSX2IP	Self-reported hepatitis c	EFO_0003047	Neale B	UKBB	European	2017	0.001577	0.000341	3.769e-06	+	337159	66	337093	1	risk diff	Neale-B_UKBB_EUR_2017
rs557178531	chr1:85450834	chr1:84985151	T	C	-	-	-	-	-	intron	-	-	ENSG00000153898	MCOLN2	Self-reported hepatitis c	EFO_0003047	Neale B	UKBB	European	2017	0.0009905	0.0002143	3.8e-06	+	337159	66	337093	1	risk diff	Neale-B_UKBB_EUR_2017
rs12086524	chr1:85616265	chr1:85150582	T	C	0.0499	0.0043	0	0.007	0	downstream	-	-	-	RP11-33E12.2	Self-reported hepatitis c	EFO_0003047	Neale B	UKBB	European	2017	0.002051	0.0004486	4.818e-06	+	337159	66	337093	1	risk diff	Neale-B_UKBB_EUR_2017
rs114479731	chr1:85867112	chr1:85401429	T	C	0.9962	1	1	0.9841	1	intron	-	-	ENSG00000153904	DDAH1	Self-reported hepatitis c	EFO_0003047	Neale B	UKBB	European	2017	-0.0005758	0.0001292	8.355e-06	-	337159	66	337093	1	risk diff	Neale-B_UKBB_EUR_2017
rs147370698	chr1:87861529	chr1:87395846	A	G	0.0023	0.0086	0	0.003	0.0102	intergenic	-	-	-	LINC01364	Self-reported hepatitis c	EFO_0003047	Neale B	UKBB	European	2017	0.002705	0.0005324	3.768e-07	+	337159	66	337093	1	risk diff	Neale-B_UKBB_EUR_2017
rs527252854	chr1:89059028	chr1:88593345	T	G	0	0	0	0.001	0	intron	-	-	-	PKN2-AS1	Self-reported hepatitis c	EFO_0003047	Neale B	UKBB	European	2017	0.002137	0.0004795	8.318e-06	+	337159	66	337093	1	risk diff	Neale-B_UKBB_EUR_2017
rs187658416	chr1:89061119	chr1:88595436	A	C	0.9992	0.9986	1	0.997	1	intron	-	-	-	PKN2-AS1	Self-reported hepatitis c	EFO_0003047	Neale B	UKBB	European	2017	-0.001505	0.0003385	8.808e-06	-	337159	66	337093	1	risk diff	Neale-B_UKBB_EUR_2017
rs760149832	chr1:89070840	chr1:88605157	A	T	-	-	-	-	-	intron	-	-	-	PKN2-AS1	Self-reported hepatitis c	EFO_0003047	Neale B	UKBB	European	2017	-0.002481	0.0005159	1.525e-06	-	337159	66	337093	1	risk diff	Neale-B_UKBB_EUR_2017
rs189541086	chr1:89077779	chr1:88612096	T	C	1	0.9986	1	0.998	1	intron	-	-	-	PKN2-AS1	Self-reported hepatitis c	EFO_0003047	Neale B	UKBB	European	2017	-0.001958	0.0003806	2.699e-07	-	337159	66	337093	1	risk diff	Neale-B_UKBB_EUR_2017
rs565214531	chr1:89130115	chr1:88664432	A	G	-	-	-	-	-	intron	-	-	-	PKN2-AS1	Self-reported hepatitis c	EFO_0003047	Neale B	UKBB	European	2017	0.002908	0.0005541	1.532e-07	+	337159	66	337093	1	risk diff	Neale-B_UKBB_EUR_2017
rs547333088	chr1:89186665	chr1:88720982	T	C	-	-	-	-	-	intron	-	-	ENSG00000065243	PKN2	Self-reported hepatitis c	EFO_0003047	Neale B	UKBB	European	2017	0.002277	0.0004949	4.205e-06	+	337159	66	337093	1	risk diff	Neale-B_UKBB_EUR_2017
rs574787260	chr1:89381400	chr1:88915717	T	C	0	0	0	0.001	0	intergenic	-	-	-	RP11-82K18.2	Self-reported hepatitis c	EFO_0003047	Neale B	UKBB	European	2017	0.002069	0.0004683	9.902e-06	+	337159	66	337093	1	risk diff	Neale-B_UKBB_EUR_2017
rs112353603	chr1:90336653	chr1:89871094	A	G	0.0008	0.0173	0	0.006	0.0041	intron	-	-	ENSG00000171492	LRRC8D	Self-reported hepatitis c	EFO_0003047	Neale B	UKBB	European	2017	0.001459	0.0003135	3.283e-06	+	337159	66	337093	1	risk diff	Neale-B_UKBB_EUR_2017
rs186258097	chr1:90386515	chr1:89920956	A	G	0.0008	0.0014	0	0.007	0.0061	intron	-	-	ENSG00000171492	LRRC8D	Self-reported hepatitis c	EFO_0003047	Neale B	UKBB	European	2017	0.001603	0.0002998	8.998e-08	+	337159	66	337093	1	risk diff	Neale-B_UKBB_EUR_2017
rs142133155	chr1:90402471	chr1:89936912	A	C	0.0008	0.0014	0	0.008	0.0072	downstream	-	-	ENSG00000171492	LRRC8D	Self-reported hepatitis c	EFO_0003047	Neale B	UKBB	European	2017	0.001245	0.0002665	2.965e-06	+	337159	66	337093	1	risk diff	Neale-B_UKBB_EUR_2017
rs139988461	chr1:90453017	chr1:89987458	C	G	0.0008	0.0029	0	0.008	0.0092	downstream	-	-	ENSG00000252797	RN7SKP272	Self-reported hepatitis c	EFO_0003047	Neale B	UKBB	European	2017	0.001252	0.0002727	4.427e-06	+	337159	66	337093	1	risk diff	Neale-B_UKBB_EUR_2017
rs568997614	chr1:90796965	chr1:90331407	A	G	1	0.9986	1	0.999	1	intergenic	-	-	-	RNU6-695P	Self-reported hepatitis c	EFO_0003047	Neale B	UKBB	European	2017	-0.002979	0.0005581	9.441e-08	-	337159	66	337093	1	risk diff	Neale-B_UKBB_EUR_2017
rs561164156	chr1:91669096	chr1:91203539	A	G	1	1	1	0.999	1	intergenic	-	-	-	HFM1	Self-reported hepatitis c	EFO_0003047	Neale B	UKBB	European	2017	-0.001243	0.0002775	7.434e-06	-	337159	66	337093	1	risk diff	Neale-B_UKBB_EUR_2017
rs539203142	chr1:95076614	chr1:94611058	A	T	0	0	0	0.001	0	downstream	-	-	-	SLC44A3-AS1	Self-reported hepatitis c	EFO_0003047	Neale B	UKBB	European	2017	0.002336	0.0003889	1.895e-09	+	337159	66	337093	1	risk diff	Neale-B_UKBB_EUR_2017
rs149451255	chr1:95100653	chr1:94635097	C	G	1	1	1	0.999	1	intron	-	-	-	SLC44A3-AS1	Self-reported hepatitis c	EFO_0003047	Neale B	UKBB	European	2017	-0.002257	0.0004561	7.451e-07	-	337159	66	337093	1	risk diff	Neale-B_UKBB_EUR_2017
rs142055077	chr1:95120643	chr1:94655087	T	C	0.9947	0.9957	1	0.996	1	intron	-	-	-	SLC44A3-AS1	Self-reported hepatitis c	EFO_0003047	Neale B	UKBB	European	2017	-0.002068	0.0004402	2.639e-06	-	337159	66	337093	1	risk diff	Neale-B_UKBB_EUR_2017
rs368630888	chr1:97272531	chr1:96806975	T	G	1	1	1	0.999	1	intron	-	-	ENSG00000117569	PTBP2	Self-reported hepatitis c	EFO_0003047	Neale B	UKBB	European	2017	-0.002347	0.0005016	2.895e-06	-	337159	66	337093	1	risk diff	Neale-B_UKBB_EUR_2017
rs188777401	chr1:97435177	chr1:96969621	A	G	0	0.0029	0	0	0	intergenic	-	-	-	AL592205.2	Self-reported hepatitis c	EFO_0003047	Neale B	UKBB	European	2017	0.002491	0.000449	2.907e-08	+	337159	66	337093	1	risk diff	Neale-B_UKBB_EUR_2017
rs563655458	chr1:98242074	chr1:97776518	T	C	-	-	-	-	-	intron	-	-	ENSG00000188641	DPYD	Self-reported hepatitis c	EFO_0003047	Neale B	UKBB	European	2017	0.002921	0.000452	1.035e-10	+	337159	66	337093	1	risk diff	Neale-B_UKBB_EUR_2017
rs561210885	chr1:98510440	chr1:98044884	T	G	-	-	-	-	-	non_coding_transcript_exon	-	-	ENSG00000225206	MIR137HG	Self-reported hepatitis c	EFO_0003047	Neale B	UKBB	European	2017	0.002568	0.0005716	7.063e-06	+	337159	66	337093	1	risk diff	Neale-B_UKBB_EUR_2017
rs569001922	chr1:99072274	chr1:98606718	A	C	-	-	-	-	-	intergenic	-	-	-	RP11-296E3.2	Self-reported hepatitis c	EFO_0003047	Neale B	UKBB	European	2017	-0.002296	0.000499	4.195e-06	-	337159	66	337093	1	risk diff	Neale-B_UKBB_EUR_2017
rs180875255	chr1:99397748	chr1:98932192	T	C	0	0	0	0.001	0	intron	-	-	-	PLPPR5	Self-reported hepatitis c	EFO_0003047	Neale B	UKBB	European	2017	0.00227	0.0005096	8.4e-06	+	337159	66	337093	1	risk diff	Neale-B_UKBB_EUR_2017
rs17120522	chr1:99951162	chr1:99485606	T	C	0.3949	0.0231	0	0.004	0.0174	intron	-	-	-	LINC01708	Self-reported hepatitis c	EFO_0003047	Neale B	UKBB	European	2017	0.002388	0.0005048	2.235e-06	+	337159	66	337093	1	risk diff	Neale-B_UKBB_EUR_2017
rs533493590	chr1:102301151	chr1:101835595	A	G	0	0	0	0.001	0.0092	intron	-	-	ENSG00000118733	OLFM3	Self-reported hepatitis c	EFO_0003047	Neale B	UKBB	European	2017	0.001213	0.0002634	4.103e-06	+	337159	66	337093	1	risk diff	Neale-B_UKBB_EUR_2017
rs181276415	chr1:102754957	chr1:102289401	T	C	1	0.9914	1	0.995	1	intron	-	-	-	RP11-202K23.1	Self-reported hepatitis c	EFO_0003047	Neale B	UKBB	European	2017	-0.002157	0.0004813	7.434e-06	-	337159	66	337093	1	risk diff	Neale-B_UKBB_EUR_2017
rs180793949	chr1:103024433	chr1:102558877	A	T	0	0.0086	0	0.006	0	intergenic	-	-	-	RP11-202K23.1	Self-reported hepatitis c	EFO_0003047	Neale B	UKBB	European	2017	0.002181	0.0004848	6.851e-06	+	337159	66	337093	1	risk diff	Neale-B_UKBB_EUR_2017
rs142077082	chr1:103079357	chr1:102613801	A	G	0	0.0101	0	0.006	0	intergenic	-	-	-	RP5-936J12.1	Self-reported hepatitis c	EFO_0003047	Neale B	UKBB	European	2017	0.002299	0.0004974	3.822e-06	+	337159	66	337093	1	risk diff	Neale-B_UKBB_EUR_2017
rs144221727	chr1:103271380	chr1:102805824	C	G	0.093	0.0072	0.004	0.0099	0.0112	intron	-	-	-	RP5-936J12.1	Self-reported hepatitis c	EFO_0003047	Neale B	UKBB	European	2017	0.001163	0.0002363	8.507e-07	+	337159	66	337093	1	risk diff	Neale-B_UKBB_EUR_2017
rs181462943	chr1:105231391	chr1:104688769	T	C	1	0.9971	1	0.992	1	intergenic	-	-	-	RP11-364B6.2	Self-reported hepatitis c	EFO_0003047	Neale B	UKBB	European	2017	-0.001929	0.0003786	3.519e-07	-	337159	66	337093	1	risk diff	Neale-B_UKBB_EUR_2017
rs181285857	chr1:105375288	chr1:104832666	A	T	1	0.9971	1	0.994	1	intergenic	-	-	-	CDK4P1	Self-reported hepatitis c	EFO_0003047	Neale B	UKBB	European	2017	-0.001733	0.0003704	2.867e-06	-	337159	66	337093	1	risk diff	Neale-B_UKBB_EUR_2017
rs540870775	chr1:105405813	chr1:104863191	A	G	1	0.9971	1	0.997	1	intergenic	-	-	-	CDK4P1	Self-reported hepatitis c	EFO_0003047	Neale B	UKBB	European	2017	-0.001832	0.0003703	7.48e-07	-	337159	66	337093	1	risk diff	Neale-B_UKBB_EUR_2017
rs188159598	chr1:105990247	chr1:105447625	A	C	0	0	0	0.001	0	intergenic	-	-	-	CDK4P1	Self-reported hepatitis c	EFO_0003047	Neale B	UKBB	European	2017	0.002067	0.0003355	7.212e-10	+	337159	66	337093	1	risk diff	Neale-B_UKBB_EUR_2017
rs186964771	chr1:106077023	chr1:105534401	A	G	1	0.9986	1	1	1	intergenic	-	-	-	LINC01676	Self-reported hepatitis c	EFO_0003047	Neale B	UKBB	European	2017	-0.002447	0.0005164	2.149e-06	-	337159	66	337093	1	risk diff	Neale-B_UKBB_EUR_2017
rs192382085	chr1:106343925	chr1:105801303	C	G	1	0.9986	1	0.999	1	intergenic	-	-	-	RP11-90H3.2	Self-reported hepatitis c	EFO_0003047	Neale B	UKBB	European	2017	-0.002956	0.0004904	1.671e-09	-	337159	66	337093	1	risk diff	Neale-B_UKBB_EUR_2017
rs192736884	chr1:106787997	chr1:106245375	A	G	0	0	0	0.005	0	intergenic	-	-	-	RP5-947P14.1	Self-reported hepatitis c	EFO_0003047	Neale B	UKBB	European	2017	0.001748	0.0003088	1.522e-08	+	337159	66	337093	1	risk diff	Neale-B_UKBB_EUR_2017
rs182877200	chr1:106816227	chr1:106273605	A	G	0	0	0	0.005	0	intergenic	-	-	-	RP5-947P14.1	Self-reported hepatitis c	EFO_0003047	Neale B	UKBB	European	2017	0.00163	0.0002997	5.343e-08	+	337159	66	337093	1	risk diff	Neale-B_UKBB_EUR_2017
rs115380158	chr1:106851935	chr1:106309313	A	G	0.0008	0.0014	0	0.006	0	intergenic	-	-	-	RP5-947P14.1	Self-reported hepatitis c	EFO_0003047	Neale B	UKBB	European	2017	0.001409	0.0002862	8.563e-07	+	337159	66	337093	1	risk diff	Neale-B_UKBB_EUR_2017
rs6675940	chr1:106867140	chr1:106324518	T	C	0.497	0.134	0.004	0.2237	0.045	intergenic	-	-	-	RP5-947P14.1	Self-reported hepatitis c	EFO_0003047	Neale B	UKBB	European	2017	0.0002093	4.243e-05	8.155e-07	+	337159	66	337093	1	risk diff	Neale-B_UKBB_EUR_2017
rs11809005	chr1:106867772	chr1:106325150	T	C	0.5045	0.8646	0.996	0.7763	0.956	intergenic	-	-	-	RP5-947P14.1	Self-reported hepatitis c	EFO_0003047	Neale B	UKBB	European	2017	-0.0002092	4.243e-05	8.171e-07	-	337159	66	337093	1	risk diff	Neale-B_UKBB_EUR_2017
rs6686149	chr1:106869954	chr1:106327332	T	C	0.4962	0.1354	0.004	0.2237	0.044	intergenic	-	-	-	RP5-947P14.1	Self-reported hepatitis c	EFO_0003047	Neale B	UKBB	European	2017	0.0002092	4.243e-05	8.197e-07	+	337159	66	337093	1	risk diff	Neale-B_UKBB_EUR_2017
rs191120321	chr1:106923929	chr1:106381307	T	C	1	1	1	0.998	1	intergenic	-	-	-	RP11-478L17.1	Self-reported hepatitis c	EFO_0003047	Neale B	UKBB	European	2017	-0.002015	0.0003773	9.215e-08	-	337159	66	337093	1	risk diff	Neale-B_UKBB_EUR_2017
rs188218436	chr1:106951353	chr1:106408731	A	T	1	1	1	0.996	1	intergenic	-	-	-	RP11-478L17.1	Self-reported hepatitis c	EFO_0003047	Neale B	UKBB	European	2017	-0.001911	0.000336	1.288e-08	-	337159	66	337093	1	risk diff	Neale-B_UKBB_EUR_2017
rs572701675	chr1:107008056	chr1:106465434	A	G	0	0	0	0.001	0	intergenic	-	-	-	RP11-478L17.1	Self-reported hepatitis c	EFO_0003047	Neale B	UKBB	European	2017	0.001751	0.0003388	2.383e-07	+	337159	66	337093	1	risk diff	Neale-B_UKBB_EUR_2017
rs552974573	chr1:107748856	chr1:107206234	T	C	0	0	0	0.002	0	intron	-	-	ENSG00000162631	NTNG1	Self-reported hepatitis c	EFO_0003047	Neale B	UKBB	European	2017	0.002537	0.0005217	1.164e-06	+	337159	66	337093	1	risk diff	Neale-B_UKBB_EUR_2017
rs145942712	chr1:107801340	chr1:107258718	A	G	0	0	0	0.002	0	intron	-	-	ENSG00000162631	NTNG1	Self-reported hepatitis c	EFO_0003047	Neale B	UKBB	European	2017	0.002812	0.0005469	2.742e-07	+	337159	66	337093	1	risk diff	Neale-B_UKBB_EUR_2017
1:108029369_A_G	chr1:108029369	chr1:107486747	A	G	-	-	-	-	-	downstream	-	-	ENSG00000162631	NTNG1	Self-reported hepatitis c	EFO_0003047	Neale B	UKBB	European	2017	-0.003165	0.0004696	1.59e-11	-	337159	66	337093	1	risk diff	Neale-B_UKBB_EUR_2017
rs544925043	chr1:108041674	chr1:107499052	T	C	0	0	0	0.001	0	intergenic	-	-	-	RP11-270C12.3	Self-reported hepatitis c	EFO_0003047	Neale B	UKBB	European	2017	0.002964	0.0005606	1.235e-07	+	337159	66	337093	1	risk diff	Neale-B_UKBB_EUR_2017
rs543355154	chr1:108084727	chr1:107542105	T	C	-	-	-	-	-	intergenic	-	-	-	VAV3	Self-reported hepatitis c	EFO_0003047	Neale B	UKBB	European	2017	0.002835	0.0004491	2.767e-10	+	337159	66	337093	1	risk diff	Neale-B_UKBB_EUR_2017
rs561165300	chr1:108866270	chr1:108323648	T	C	1	0.9986	1	0.999	1	intron	-	-	ENSG00000241361	SLC25A24P1	Self-reported hepatitis c	EFO_0003047	Neale B	UKBB	European	2017	-0.002469	0.0005293	3.102e-06	-	337159	66	337093	1	risk diff	Neale-B_UKBB_EUR_2017
rs113130058	chr1:110260040	chr1:109717418	A	G	1	0.9971	1	0.9911	0.999	missense	217	S/G	ENSG00000134201	GSTM5	Self-reported hepatitis c	EFO_0003047	Neale B	UKBB	European	2017	-0.0008824	0.0001625	5.598e-08	-	337159	66	337093	1	risk diff	Neale-B_UKBB_EUR_2017
rs184686752	chr1:110494201	chr1:109951579	A	C	0	0	0	0.002	0	intergenic	-	-	-	CSF1	Self-reported hepatitis c	EFO_0003047	Neale B	UKBB	European	2017	0.002513	0.0005219	1.467e-06	+	337159	66	337093	1	risk diff	Neale-B_UKBB_EUR_2017
rs185880368	chr1:110523957	chr1:109981335	C	G	0	0	0	0.001	0	upstream	-	-	ENSG00000168710	AHCYL1	Self-reported hepatitis c	EFO_0003047	Neale B	UKBB	European	2017	0.002642	0.0005645	2.853e-06	+	337159	66	337093	1	risk diff	Neale-B_UKBB_EUR_2017
rs778636173	chr1:111632849	chr1:111090227	A	T	-	-	-	-	-	intergenic	-	-	-	DRAM2	Self-reported hepatitis c	EFO_0003047	Neale B	UKBB	European	2017	-0.002956	0.0005614	1.393e-07	-	337159	66	337093	1	risk diff	Neale-B_UKBB_EUR_2017
rs144377157	chr1:112002094	chr1:111459472	A	G	0	0	0	0.001	0	missense	177	T/A	ENSG00000116459	ATP5F1	Self-reported hepatitis c	EFO_0003047	Neale B	UKBB	European	2017	0.002628	0.0005285	6.611e-07	+	337159	66	337093	1	risk diff	Neale-B_UKBB_EUR_2017
rs557421190	chr1:116567438	chr1:116024817	A	G	0	0	0	0.003	0	intron	-	-	ENSG00000163393	SLC22A15	Self-reported hepatitis c	EFO_0003047	Neale B	UKBB	European	2017	0.002495	0.0005222	1.764e-06	+	337159	66	337093	1	risk diff	Neale-B_UKBB_EUR_2017
rs189751568	chr1:120028820	chr1:119486197	A	G	1	0.9971	1	0.997	1	intergenic	-	-	-	GAPDHP58	Self-reported hepatitis c	EFO_0003047	Neale B	UKBB	European	2017	-0.001599	0.0003551	6.68e-06	-	337159	66	337093	1	risk diff	Neale-B_UKBB_EUR_2017
rs138253284	chr1:150950976	chr1:150978500	T	C	0	0.0029	0	0.003	0.0031	upstream	-	-	ENSG00000143418	CERS2	Self-reported hepatitis c	EFO_0003047	Neale B	UKBB	European	2017	0.002237	0.0004155	7.283e-08	+	337159	66	337093	1	risk diff	Neale-B_UKBB_EUR_2017
rs77023530	chr1:152627568	chr1:152655092	T	C	1	0.9971	1	0.996	1	upstream	-	-	ENSG00000176075	LINC00302	Self-reported hepatitis c	EFO_0003047	Neale B	UKBB	European	2017	-0.0007411	0.0001594	3.307e-06	-	337159	66	337093	1	risk diff	Neale-B_UKBB_EUR_2017
rs569183279	chr1:152633424	chr1:152660948	A	C	0	0.0029	0	0.003	0	upstream	-	-	ENSG00000187223	LCE2D	Self-reported hepatitis c	EFO_0003047	Neale B	UKBB	European	2017	0.0007825	0.0001628	1.543e-06	+	337159	66	337093	1	risk diff	Neale-B_UKBB_EUR_2017
rs529553931	chr1:153377394	chr1:153404918	C	G	-	-	-	-	-	intergenic	-	-	-	AL591704.7	Self-reported hepatitis c	EFO_0003047	Neale B	UKBB	European	2017	0.002514	0.0005264	1.796e-06	+	337159	66	337093	1	risk diff	Neale-B_UKBB_EUR_2017
rs544223739	chr1:153405200	chr1:153432724	T	G	0	0	0	0.001	0	downstream	-	-	ENSG00000197364	S100A7L2	Self-reported hepatitis c	EFO_0003047	Neale B	UKBB	European	2017	0.002436	0.0005138	2.118e-06	+	337159	66	337093	1	risk diff	Neale-B_UKBB_EUR_2017
rs61757357	chr1:153657581	chr1:153685105	A	G	0	0.0014	0	0.002	0	intron	-	-	ENSG00000169418	NPR1	Self-reported hepatitis c	EFO_0003047	Neale B	UKBB	European	2017	0.002509	0.0005199	1.395e-06	+	337159	66	337093	1	risk diff	Neale-B_UKBB_EUR_2017
rs201483933	chr1:153998176	chr1:154025700	T	C	0	0.0014	0	0.001	0	missense	1322	M/V	ENSG00000143552	NUP210L	Self-reported hepatitis c	EFO_0003047	Neale B	UKBB	European	2017	0.002617	0.0005245	6.022e-07	+	337159	66	337093	1	risk diff	Neale-B_UKBB_EUR_2017
rs150614522	chr1:154184590	chr1:154212114	T	C	0.0015	0.0086	0	0.0099	0.0031	3_prime_UTR	-	-	ENSG00000143612	C1orf43	Self-reported hepatitis c	EFO_0003047	Neale B	UKBB	European	2017	0.001101	0.0002278	1.351e-06	+	337159	66	337093	1	risk diff	Neale-B_UKBB_EUR_2017
rs182785535	chr1:154575303	chr1:154602827	A	G	0	0	0	0.002	0.001	intron	-	-	ENSG00000160710	ADAR	Self-reported hepatitis c	EFO_0003047	Neale B	UKBB	European	2017	0.001812	0.0003165	1.022e-08	+	337159	66	337093	1	risk diff	Neale-B_UKBB_EUR_2017
rs144634698	chr1:154644097	chr1:154671621	T	C	0.9992	1	1	0.998	0.999	intergenic	-	-	-	KCNN3	Self-reported hepatitis c	EFO_0003047	Neale B	UKBB	European	2017	-0.001974	0.0003284	1.849e-09	-	337159	66	337093	1	risk diff	Neale-B_UKBB_EUR_2017
rs140159476	chr1:156944801	chr1:156975009	A	G	1	0.9942	1	0.9911	1	intron	-	-	ENSG00000132694	ARHGEF11	Self-reported hepatitis c	EFO_0003047	Neale B	UKBB	European	2017	-0.001303	0.0002869	5.568e-06	-	337159	66	337093	1	risk diff	Neale-B_UKBB_EUR_2017
rs144403686	chr1:157050061	chr1:157080269	A	G	0.0008	0.0058	0	0.0129	0	intergenic	-	-	-	KRT8P45	Self-reported hepatitis c	EFO_0003047	Neale B	UKBB	European	2017	0.001054	0.0002292	4.267e-06	+	337159	66	337093	1	risk diff	Neale-B_UKBB_EUR_2017
rs182453499	chr1:157208295	chr1:157238505	A	G	1	1	1	0.996	1	upstream	-	-	-	RP11-85G21.1	Self-reported hepatitis c	EFO_0003047	Neale B	UKBB	European	2017	-0.002634	0.0005382	9.906e-07	-	337159	66	337093	1	risk diff	Neale-B_UKBB_EUR_2017
rs184883330	chr1:157640370	chr1:157670580	A	G	1	1	1	0.9911	1	downstream	-	-	ENSG00000160856	FCRL3	Self-reported hepatitis c	EFO_0003047	Neale B	UKBB	European	2017	-0.001216	0.0002287	1.045e-07	-	337159	66	337093	1	risk diff	Neale-B_UKBB_EUR_2017
rs114071328	chr1:157855718	chr1:157885928	A	G	-	-	-	-	-	intron	-	-	ENSG00000073754	CD5L	Self-reported hepatitis c	EFO_0003047	Neale B	UKBB	European	2017	0.0009182	0.0002012	5.047e-06	+	337159	66	337093	1	risk diff	Neale-B_UKBB_EUR_2017
rs186465295	chr1:157903554	chr1:157933764	T	G	0	0.0072	0	0.004	0.0051	intron	-	-	-	RP11-451O13.1	Self-reported hepatitis c	EFO_0003047	Neale B	UKBB	European	2017	0.002334	0.0005084	4.415e-06	+	337159	66	337093	1	risk diff	Neale-B_UKBB_EUR_2017
rs141441686	chr1:158409970	chr1:158440180	A	T	0	0	0	0.001	0	downstream	-	-	ENSG00000203758	OR10T1P	Self-reported hepatitis c	EFO_0003047	Neale B	UKBB	European	2017	0.00217	0.0004818	6.714e-06	+	337159	66	337093	1	risk diff	Neale-B_UKBB_EUR_2017
rs190406735	chr1:158510647	chr1:158540857	A	G	0	0	0	0.001	0	intergenic	-	-	-	OR6Y1	Self-reported hepatitis c	EFO_0003047	Neale B	UKBB	European	2017	0.002374	0.0005014	2.199e-06	+	337159	66	337093	1	risk diff	Neale-B_UKBB_EUR_2017
rs375545380	chr1:159212723	chr1:159242933	A	G	0	0.0014	0	0.002	0.0061	intergenic	-	-	-	MPTX1	Self-reported hepatitis c	EFO_0003047	Neale B	UKBB	European	2017	0.003191	0.0004761	2.068e-11	+	337159	66	337093	1	risk diff	Neale-B_UKBB_EUR_2017
rs369571475	chr1:159257009	chr1:159287219	A	G	0	0.0029	0	0.003	0.0194	upstream	-	-	ENSG00000179639	FCER1A	Self-reported hepatitis c	EFO_0003047	Neale B	UKBB	European	2017	0.002419	0.0004144	5.305e-09	+	337159	66	337093	1	risk diff	Neale-B_UKBB_EUR_2017
rs377345939	chr1:159271812	chr1:159302022	C	G	1	1	1	0.998	0.9949	intron	-	-	ENSG00000179639	FCER1A	Self-reported hepatitis c	EFO_0003047	Neale B	UKBB	European	2017	-0.003328	0.0004846	6.491e-12	-	337159	66	337093	1	risk diff	Neale-B_UKBB_EUR_2017
rs146381697	chr1:159279693	chr1:159309903	A	G	1	0.9986	1	0.998	0.9939	downstream	-	-	ENSG00000196266	OR10J3	Self-reported hepatitis c	EFO_0003047	Neale B	UKBB	European	2017	-0.002954	0.0004543	7.963e-11	-	337159	66	337093	1	risk diff	Neale-B_UKBB_EUR_2017
rs373526534	chr1:159319959	chr1:159350169	T	G	1	1	1	0.998	0.9949	intron	-	-	-	RP11-550P17.5	Self-reported hepatitis c	EFO_0003047	Neale B	UKBB	European	2017	-0.003505	0.0004922	1.066e-12	-	337159	66	337093	1	risk diff	Neale-B_UKBB_EUR_2017
rs529440237	chr1:159616647	chr1:159646857	T	C	1	0.9971	1	0.999	1	upstream	-	-	-	RP11-419N10.6	Self-reported hepatitis c	EFO_0003047	Neale B	UKBB	European	2017	-0.002154	0.0004815	7.694e-06	-	337159	66	337093	1	risk diff	Neale-B_UKBB_EUR_2017
rs55804336	chr1:160164852	chr1:160195062	A	G	0	0.0014	0	0.001	0	synonymous	172	A	ENSG00000143318	CASQ1	Self-reported hepatitis c	EFO_0003047	Neale B	UKBB	European	2017	0.002133	0.0004816	9.452e-06	+	337159	66	337093	1	risk diff	Neale-B_UKBB_EUR_2017
rs143837271	chr1:160241882	chr1:160272092	T	C	1	0.9971	1	0.995	1	intron	-	-	-	RP11-574F21.3	Self-reported hepatitis c	EFO_0003047	Neale B	UKBB	European	2017	-0.0009726	0.0002141	5.529e-06	-	337159	66	337093	1	risk diff	Neale-B_UKBB_EUR_2017
rs751930390	chr1:160829692	chr1:160859902	C	G	-	-	-	-	-	intron	-	-	ENSG00000122223	CD244	Self-reported hepatitis c	EFO_0003047	Neale B	UKBB	European	2017	-0.00196	0.0004298	5.123e-06	-	337159	66	337093	1	risk diff	Neale-B_UKBB_EUR_2017
rs184175947	chr1:161386206	chr1:161416416	T	C	0	0.0072	0	0.001	0	intron	-	-	-	RP11-122G18.12	Self-reported hepatitis c	EFO_0003047	Neale B	UKBB	European	2017	0.00166	0.0003701	7.31e-06	+	337159	66	337093	1	risk diff	Neale-B_UKBB_EUR_2017
rs534698872	chr1:162250550	chr1:162280760	A	G	-	-	-	-	-	intron	-	-	ENSG00000198929	NOS1AP	Self-reported hepatitis c	EFO_0003047	Neale B	UKBB	European	2017	-0.002363	0.00045	1.516e-07	-	337159	66	337093	1	risk diff	Neale-B_UKBB_EUR_2017
rs188611663	chr1:162467077	chr1:162497287	A	C	1	0.9986	1	1	1	missense	13	N/H	ENSG00000152332	UHMK1	Self-reported hepatitis c	EFO_0003047	Neale B	UKBB	European	2017	-0.001489	0.0003364	9.653e-06	-	337159	66	337093	1	risk diff	Neale-B_UKBB_EUR_2017
rs561470598	chr1:163274198	chr1:163304408	A	G	-	-	-	-	-	intron	-	-	ENSG00000143228	NUF2	Self-reported hepatitis c	EFO_0003047	Neale B	UKBB	European	2017	-0.002596	0.0005419	1.659e-06	-	337159	66	337093	1	risk diff	Neale-B_UKBB_EUR_2017
rs538872657	chr1:164257100	chr1:164287863	A	T	-	-	-	-	-	intergenic	-	-	-	NMNAT1P2	Self-reported hepatitis c	EFO_0003047	Neale B	UKBB	European	2017	0.00268	0.0005715	2.74e-06	+	337159	66	337093	1	risk diff	Neale-B_UKBB_EUR_2017
rs544140701	chr1:164257124	chr1:164287887	C	G	1	1	1	1	0.999	intergenic	-	-	-	NMNAT1P2	Self-reported hepatitis c	EFO_0003047	Neale B	UKBB	European	2017	-0.002649	0.0005685	3.163e-06	-	337159	66	337093	1	risk diff	Neale-B_UKBB_EUR_2017
rs189075209	chr1:164576701	chr1:164607464	A	G	0	0.0014	0	0	0	intron	-	-	ENSG00000185630	PBX1	Self-reported hepatitis c	EFO_0003047	Neale B	UKBB	European	2017	0.001745	0.0003853	5.919e-06	+	337159	66	337093	1	risk diff	Neale-B_UKBB_EUR_2017
rs551798743	chr1:165919212	chr1:165949975	T	C	0	0	0	0.001	0	intergenic	-	-	-	RP11-7G12.2	Self-reported hepatitis c	EFO_0003047	Neale B	UKBB	European	2017	0.001675	0.0003626	3.823e-06	+	337159	66	337093	1	risk diff	Neale-B_UKBB_EUR_2017
rs531543270	chr1:165929433	chr1:165960196	T	C	0	0.0014	0	0.001	0	intergenic	-	-	-	RP11-7G12.2	Self-reported hepatitis c	EFO_0003047	Neale B	UKBB	European	2017	0.001962	0.0003987	8.626e-07	+	337159	66	337093	1	risk diff	Neale-B_UKBB_EUR_2017
rs560304620	chr1:166064108	chr1:166094871	A	G	0	0	0	0.002	0	intron	-	-	ENSG00000188859	FAM78B	Self-reported hepatitis c	EFO_0003047	Neale B	UKBB	European	2017	0.002024	0.0003835	1.304e-07	+	337159	66	337093	1	risk diff	Neale-B_UKBB_EUR_2017
rs61835123	chr1:166102885	chr1:166133648	T	C	1	1	1	0.9911	1	intron	-	-	ENSG00000188859	FAM78B	Self-reported hepatitis c	EFO_0003047	Neale B	UKBB	European	2017	-0.0009417	0.000195	1.377e-06	-	337159	66	337093	1	risk diff	Neale-B_UKBB_EUR_2017
rs553697579	chr1:166233811	chr1:166264574	T	C	1	1	1	0.998	1	intergenic	-	-	-	RP11-9L18.2	Self-reported hepatitis c	EFO_0003047	Neale B	UKBB	European	2017	-0.00188	0.0004061	3.679e-06	-	337159	66	337093	1	risk diff	Neale-B_UKBB_EUR_2017
rs150454055	chr1:166272187	chr1:166302950	T	C	0	0	0	0.002	0	intergenic	-	-	-	RP11-9L18.2	Self-reported hepatitis c	EFO_0003047	Neale B	UKBB	European	2017	0.001746	0.0003598	1.226e-06	+	337159	66	337093	1	risk diff	Neale-B_UKBB_EUR_2017
rs150228812	chr1:166541115	chr1:166571878	A	C	-	-	-	-	-	intron	-	-	ENSG00000238087	FMO8P	Self-reported hepatitis c	EFO_0003047	Neale B	UKBB	European	2017	-0.001848	0.0003762	8.945e-07	-	337159	66	337093	1	risk diff	Neale-B_UKBB_EUR_2017
rs147934414	chr1:166542419	chr1:166573182	T	C	-	-	-	-	-	intron	-	-	ENSG00000238087	FMO8P	Self-reported hepatitis c	EFO_0003047	Neale B	UKBB	European	2017	0.001847	0.000376	9.034e-07	+	337159	66	337093	1	risk diff	Neale-B_UKBB_EUR_2017
rs570506421	chr1:166546576	chr1:166577339	T	C	-	-	-	-	-	non_coding_transcript_exon	-	-	ENSG00000238087	FMO8P	Self-reported hepatitis c	EFO_0003047	Neale B	UKBB	European	2017	0.00182	0.0003711	9.416e-07	+	337159	66	337093	1	risk diff	Neale-B_UKBB_EUR_2017
rs183520854	chr1:166623959	chr1:166654722	T	C	0.9992	0.9942	1	1	1	intergenic	-	-	-	FMO10P	Self-reported hepatitis c	EFO_0003047	Neale B	UKBB	European	2017	-0.00181	0.0003875	3.008e-06	-	337159	66	337093	1	risk diff	Neale-B_UKBB_EUR_2017
rs144413774	chr1:166639662	chr1:166670425	T	C	-	-	-	-	-	intron	-	-	ENSG00000234984	FMO10P	Self-reported hepatitis c	EFO_0003047	Neale B	UKBB	European	2017	0.001491	0.0003205	3.3e-06	+	337159	66	337093	1	risk diff	Neale-B_UKBB_EUR_2017
rs533934173	chr1:166696274	chr1:166727037	C	G	1	1	1	0.999	1	intergenic	-	-	-	RPL4P2	Self-reported hepatitis c	EFO_0003047	Neale B	UKBB	European	2017	-0.003768	0.0005909	1.812e-10	-	337159	66	337093	1	risk diff	Neale-B_UKBB_EUR_2017
rs183146739	chr1:166712183	chr1:166742946	A	G	0	0.0014	0	0.003	0	upstream	-	-	ENSG00000232341	RPL4P2	Self-reported hepatitis c	EFO_0003047	Neale B	UKBB	European	2017	0.002771	0.0005806	1.822e-06	+	337159	66	337093	1	risk diff	Neale-B_UKBB_EUR_2017
rs145517600	chr1:166745359	chr1:166776122	T	C	0	0	0.002	0.002	0	non_coding_transcript_exon	-	-	ENSG00000232148	FMO11P	Self-reported hepatitis c	EFO_0003047	Neale B	UKBB	European	2017	0.002469	0.0004592	7.578e-08	+	337159	66	337093	1	risk diff	Neale-B_UKBB_EUR_2017
rs567133507	chr1:166800515	chr1:166831278	A	C	0	0	0	0.001	0	intergenic	-	-	-	POGK	Self-reported hepatitis c	EFO_0003047	Neale B	UKBB	European	2017	0.00194	0.0003783	2.934e-07	+	337159	66	337093	1	risk diff	Neale-B_UKBB_EUR_2017
rs41269686	chr1:166822386	chr1:166853149	A	C	0.9992	0.9928	1	0.992	0.999	3_prime_UTR	-	-	ENSG00000143157	POGK	Self-reported hepatitis c	EFO_0003047	Neale B	UKBB	European	2017	-0.000738	0.0001661	8.887e-06	-	337159	66	337093	1	risk diff	Neale-B_UKBB_EUR_2017
rs773887218	chr1:166826740	chr1:166857503	A	C	-	-	-	-	-	3_prime_UTR	-	-	ENSG00000152382	TADA1	Self-reported hepatitis c	EFO_0003047	Neale B	UKBB	European	2017	-0.002969	0.0006115	1.203e-06	-	337159	66	337093	1	risk diff	Neale-B_UKBB_EUR_2017
rs551554041	chr1:166827581	chr1:166858344	A	T	0	0	0	0.001	0	intron	-	-	ENSG00000152382	TADA1	Self-reported hepatitis c	EFO_0003047	Neale B	UKBB	European	2017	0.001996	0.0003834	1.928e-07	+	337159	66	337093	1	risk diff	Neale-B_UKBB_EUR_2017
rs186440881	chr1:166904227	chr1:166934990	T	C	1	0.9942	1	1	1	intron	-	-	ENSG00000143195	ILDR2	Self-reported hepatitis c	EFO_0003047	Neale B	UKBB	European	2017	-0.004043	0.0005651	8.422e-13	-	337159	66	337093	1	risk diff	Neale-B_UKBB_EUR_2017
rs539345949	chr1:167060855	chr1:167091618	T	C	1	0.9986	1	0.997	1	intron	-	-	ENSG00000143167	GPA33	Self-reported hepatitis c	EFO_0003047	Neale B	UKBB	European	2017	-0.002776	0.0005439	3.339e-07	-	337159	66	337093	1	risk diff	Neale-B_UKBB_EUR_2017
rs751262075	chr1:167080902	chr1:167111665	T	C	-	-	-	-	-	intron	-	-	ENSG00000198842	DUSP27	Self-reported hepatitis c	EFO_0003047	Neale B	UKBB	European	2017	-0.002342	0.000486	1.447e-06	-	337159	66	337093	1	risk diff	Neale-B_UKBB_EUR_2017
rs139644519	chr1:167089168	chr1:167119931	A	G	0	0	0	0.002	0.0031	intron	-	-	ENSG00000198842	DUSP27	Self-reported hepatitis c	EFO_0003047	Neale B	UKBB	European	2017	0.002172	0.0004186	2.128e-07	+	337159	66	337093	1	risk diff	Neale-B_UKBB_EUR_2017
rs551633804	chr1:167268332	chr1:167299095	A	G	0	0	0.001	0.005	0.0051	intron	-	-	ENSG00000143190	POU2F1	Self-reported hepatitis c	EFO_0003047	Neale B	UKBB	European	2017	0.002827	0.0005457	2.224e-07	+	337159	66	337093	1	risk diff	Neale-B_UKBB_EUR_2017
rs150267261	chr1:167274665	chr1:167305428	C	G	0	0	0	0.008	0.0061	intron	-	-	ENSG00000143190	POU2F1	Self-reported hepatitis c	EFO_0003047	Neale B	UKBB	European	2017	0.002696	0.0005349	4.657e-07	+	337159	66	337093	1	risk diff	Neale-B_UKBB_EUR_2017
rs181520897	chr1:167339034	chr1:167369797	A	T	0	0	0	0.005	0.0051	intron	-	-	ENSG00000143190	POU2F1	Self-reported hepatitis c	EFO_0003047	Neale B	UKBB	European	2017	0.002873	0.0005502	1.766e-07	+	337159	66	337093	1	risk diff	Neale-B_UKBB_EUR_2017
rs573904441	chr1:167616389	chr1:167647152	A	G	0	0.0014	0	0.001	0	intron	-	-	ENSG00000198771	RCSD1	Self-reported hepatitis c	EFO_0003047	Neale B	UKBB	European	2017	0.002696	0.0005367	5.077e-07	+	337159	66	337093	1	risk diff	Neale-B_UKBB_EUR_2017
rs533524030	chr1:168215655	chr1:168246417	A	G	1	1	1	0.999	0.999	3_prime_UTR	-	-	ENSG00000213064	SFT2D2	Self-reported hepatitis c	EFO_0003047	Neale B	UKBB	European	2017	-0.002433	0.0005403	6.703e-06	-	337159	66	337093	1	risk diff	Neale-B_UKBB_EUR_2017
rs145503301	chr1:168404161	chr1:168434923	A	C	1	1	1	0.999	1	intron	-	-	-	RP5-968D22.3	Self-reported hepatitis c	EFO_0003047	Neale B	UKBB	European	2017	-0.00239	0.0005327	7.263e-06	-	337159	66	337093	1	risk diff	Neale-B_UKBB_EUR_2017
rs555703003	chr1:168913138	chr1:168943900	A	T	0	0	0	0.001	0	intron	-	-	ENSG00000203601	LINC00970	Self-reported hepatitis c	EFO_0003047	Neale B	UKBB	European	2017	0.002617	0.0004449	4.064e-09	+	337159	66	337093	1	risk diff	Neale-B_UKBB_EUR_2017
rs184628793	chr1:169814501	chr1:169845360	A	G	0.9992	1	1	0.998	0.999	intron	-	-	ENSG00000000460	C1orf112	Self-reported hepatitis c	EFO_0003047	Neale B	UKBB	European	2017	-0.00167	0.0003587	3.242e-06	-	337159	66	337093	1	risk diff	Neale-B_UKBB_EUR_2017
rs185284574	chr1:169825467	chr1:169856326	A	T	1	0.9986	1	0.998	0.999	intron	-	-	ENSG00000000457	SCYL3	Self-reported hepatitis c	EFO_0003047	Neale B	UKBB	European	2017	-0.001519	0.000342	8.964e-06	-	337159	66	337093	1	risk diff	Neale-B_UKBB_EUR_2017
rs140920124	chr1:170046258	chr1:170077117	A	C	0.0008	0	0	0.002	0.001	upstream	-	-	ENSG00000075945	KIFAP3	Self-reported hepatitis c	EFO_0003047	Neale B	UKBB	European	2017	0.00155	0.0003471	7.996e-06	+	337159	66	337093	1	risk diff	Neale-B_UKBB_EUR_2017
rs188419969	chr1:170837985	chr1:170868844	T	C	0	0	0	0.001	0	intergenic	-	-	-	MROH9	Self-reported hepatitis c	EFO_0003047	Neale B	UKBB	European	2017	0.002261	0.0004306	1.522e-07	+	337159	66	337093	1	risk diff	Neale-B_UKBB_EUR_2017
rs192926122	chr1:171708665	chr1:171739525	A	G	0	0.0014	0	0.001	0	intron	-	-	ENSG00000117533	VAMP4	Self-reported hepatitis c	EFO_0003047	Neale B	UKBB	European	2017	0.002835	0.0005569	3.571e-07	+	337159	66	337093	1	risk diff	Neale-B_UKBB_EUR_2017
rs188263007	chr1:172040618	chr1:172071478	A	G	0.0008	0	0	0	0	intron	-	-	ENSG00000197959	DNM3	Self-reported hepatitis c	EFO_0003047	Neale B	UKBB	European	2017	0.00233	0.0003604	1.013e-10	+	337159	66	337093	1	risk diff	Neale-B_UKBB_EUR_2017
rs545924274	chr1:172082570	chr1:172113430	T	C	0.0008	0	0.002	0	0	intron	-	-	ENSG00000197959	DNM3	Self-reported hepatitis c	EFO_0003047	Neale B	UKBB	European	2017	0.00205	0.0003438	2.51e-09	+	337159	66	337093	1	risk diff	Neale-B_UKBB_EUR_2017
rs556075511	chr1:172110904	chr1:172141764	A	G	0	0.0014	0	0	0	intron	-	-	ENSG00000197959	DNM3	Self-reported hepatitis c	EFO_0003047	Neale B	UKBB	European	2017	0.002151	0.0004139	2.031e-07	+	337159	66	337093	1	risk diff	Neale-B_UKBB_EUR_2017
rs368647987	chr1:172113792	chr1:172144652	A	G	0.9992	0.9971	1	1	1	intron	-	-	ENSG00000197959	DNM3	Self-reported hepatitis c	EFO_0003047	Neale B	UKBB	European	2017	-0.001483	0.0002991	7.096e-07	-	337159	66	337093	1	risk diff	Neale-B_UKBB_EUR_2017
rs190189170	chr1:172446846	chr1:172477706	C	G	0	0.0014	0	0.008	0	intergenic	-	-	-	C1orf105	Self-reported hepatitis c	EFO_0003047	Neale B	UKBB	European	2017	0.001045	0.0002217	2.431e-06	+	337159	66	337093	1	risk diff	Neale-B_UKBB_EUR_2017
rs575134957	chr1:172502000	chr1:172532860	A	T	1	0.9971	1	0.999	1	intron	-	-	ENSG00000094975	SUCO	Self-reported hepatitis c	EFO_0003047	Neale B	UKBB	European	2017	-0.001312	0.0002737	1.653e-06	-	337159	66	337093	1	risk diff	Neale-B_UKBB_EUR_2017
rs192747180	chr1:172849014	chr1:172879874	A	C	0	0	0	0.001	0	intron	-	-	-	RP1-15D23.2	Self-reported hepatitis c	EFO_0003047	Neale B	UKBB	European	2017	0.001307	0.0002643	7.545e-07	+	337159	66	337093	1	risk diff	Neale-B_UKBB_EUR_2017
rs560646204	chr1:172849316	chr1:172880176	A	G	1	1	1	0.999	1	intron	-	-	-	RP1-15D23.2	Self-reported hepatitis c	EFO_0003047	Neale B	UKBB	European	2017	-0.001292	0.000263	9.048e-07	-	337159	66	337093	1	risk diff	Neale-B_UKBB_EUR_2017
rs145776481	chr1:173711439	chr1:173742300	A	G	0.0038	0.0058	0	0.007	0	intron	-	-	ENSG00000076321	KLHL20	Self-reported hepatitis c	EFO_0003047	Neale B	UKBB	European	2017	0.001469	0.0002541	7.445e-09	+	337159	66	337093	1	risk diff	Neale-B_UKBB_EUR_2017
rs145305710	chr1:173835078	chr1:173865940	T	C	0.0008	0.0043	0	0.007	0	upstream	-	-	ENSG00000185278	ZBTB37	Self-reported hepatitis c	EFO_0003047	Neale B	UKBB	European	2017	0.001398	0.0002475	1.62e-08	+	337159	66	337093	1	risk diff	Neale-B_UKBB_EUR_2017
rs150194504	chr1:173863913	chr1:173894775	A	G	0.0008	0.0043	0	0.007	0	3_prime_UTR	-	-	ENSG00000185278	ZBTB37	Self-reported hepatitis c	EFO_0003047	Neale B	UKBB	European	2017	0.001416	0.0002489	1.273e-08	+	337159	66	337093	1	risk diff	Neale-B_UKBB_EUR_2017
rs112620923	chr1:174040653	chr1:174071515	A	G	0.9849	0.9971	1	0.993	1	intergenic	-	-	-	RPL30P1	Self-reported hepatitis c	EFO_0003047	Neale B	UKBB	European	2017	-0.001128	0.0002454	4.242e-06	-	337159	66	337093	1	risk diff	Neale-B_UKBB_EUR_2017
rs150710742	chr1:174587908	chr1:174618770	A	G	0.9992	0.9986	1	0.999	1	intron	-	-	ENSG00000152061	RABGAP1L	Self-reported hepatitis c	EFO_0003047	Neale B	UKBB	European	2017	-0.002327	0.0005005	3.325e-06	-	337159	66	337093	1	risk diff	Neale-B_UKBB_EUR_2017
rs114204501	chr1:175581815	chr1:175612679	A	G	0	0	0	0.006	0.0276	intron	-	-	ENSG00000116147	TNR	Self-reported hepatitis c	EFO_0003047	Neale B	UKBB	European	2017	0.001031	0.0002148	1.595e-06	+	337159	66	337093	1	risk diff	Neale-B_UKBB_EUR_2017
rs137855414	chr1:175704414	chr1:175735278	A	C	0.0008	0.0058	0	0.008	0.001	intron	-	-	ENSG00000116147	TNR	Self-reported hepatitis c	EFO_0003047	Neale B	UKBB	European	2017	0.001199	0.0002702	9.1e-06	+	337159	66	337093	1	risk diff	Neale-B_UKBB_EUR_2017
rs10913077	chr1:175744989	chr1:175775853	T	C	0.3283	0.0274	0	0	0	intergenic	-	-	-	TNR	Self-reported hepatitis c	EFO_0003047	Neale B	UKBB	European	2017	0.002422	0.0005435	8.355e-06	+	337159	66	337093	1	risk diff	Neale-B_UKBB_EUR_2017
rs569207775	chr1:175760256	chr1:175791120	A	T	0	0	0	0.001	0	intergenic	-	-	-	TNR	Self-reported hepatitis c	EFO_0003047	Neale B	UKBB	European	2017	0.00216	0.0004861	8.822e-06	+	337159	66	337093	1	risk diff	Neale-B_UKBB_EUR_2017
rs373176321	chr1:175887099	chr1:175917963	A	G	-	-	-	-	-	intron	-	-	-	RP11-318C24.2	Self-reported hepatitis c	EFO_0003047	Neale B	UKBB	European	2017	0.002727	0.0005454	5.73e-07	+	337159	66	337093	1	risk diff	Neale-B_UKBB_EUR_2017
rs571375556	chr1:177243141	chr1:177274005	A	T	1	1	1	0.997	1	intron	-	-	ENSG00000198797	BRINP2	Self-reported hepatitis c	EFO_0003047	Neale B	UKBB	European	2017	-0.002082	0.000415	5.294e-07	-	337159	66	337093	1	risk diff	Neale-B_UKBB_EUR_2017
rs570671874	chr1:177325003	chr1:177355867	A	G	-	-	-	-	-	intron	-	-	-	LINC01645	Self-reported hepatitis c	EFO_0003047	Neale B	UKBB	European	2017	-0.0027	0.0005486	8.591e-07	-	337159	66	337093	1	risk diff	Neale-B_UKBB_EUR_2017
rs375383712	chr1:178585770	chr1:178616635	A	G	1	0.9986	1	0.999	1	intergenic	-	-	-	RP5-1098D14.1	Self-reported hepatitis c	EFO_0003047	Neale B	UKBB	European	2017	-0.003103	0.0005719	5.779e-08	-	337159	66	337093	1	risk diff	Neale-B_UKBB_EUR_2017
rs112793790	chr1:180370842	chr1:180401707	C	G	0	0.0029	0	0.0099	0.002	intron	-	-	ENSG00000135847	ACBD6	Self-reported hepatitis c	EFO_0003047	Neale B	UKBB	European	2017	0.0006853	0.0001508	5.477e-06	+	337159	66	337093	1	risk diff	Neale-B_UKBB_EUR_2017
rs192416409	chr1:181174139	chr1:181205003	A	G	0.0008	0	0	0.004	0	intergenic	-	-	-	RP11-540K16.2	Self-reported hepatitis c	EFO_0003047	Neale B	UKBB	European	2017	0.001545	0.0003401	5.583e-06	+	337159	66	337093	1	risk diff	Neale-B_UKBB_EUR_2017
rs180822517	chr1:181363659	chr1:181394523	T	G	1	0.9942	1	0.995	0.9928	intergenic	-	-	-	CACNA1E	Self-reported hepatitis c	EFO_0003047	Neale B	UKBB	European	2017	-0.0008617	0.0001914	6.726e-06	-	337159	66	337093	1	risk diff	Neale-B_UKBB_EUR_2017
rs141996317	chr1:182607582	chr1:182638447	T	C	0	0.0014	0	0.002	0	downstream	-	-	ENSG00000135824	RGS8	Self-reported hepatitis c	EFO_0003047	Neale B	UKBB	European	2017	0.002488	0.0005501	6.136e-06	+	337159	66	337093	1	risk diff	Neale-B_UKBB_EUR_2017
rs187241952	chr1:183002034	chr1:183032899	A	G	0.0008	0	0	0.005	0	intron	-	-	ENSG00000135862	LAMC1	Self-reported hepatitis c	EFO_0003047	Neale B	UKBB	European	2017	0.001299	0.0002644	9.038e-07	+	337159	66	337093	1	risk diff	Neale-B_UKBB_EUR_2017
rs2483675	chr1:183118282	chr1:183149147	T	C	0.171	0.2176	0.1032	0.1839	0.1104	downstream	-	-	ENSG00000135862	LAMC1	Self-reported hepatitis c	EFO_0003047	Neale B	UKBB	European	2017	0.0001964	4.321e-05	5.475e-06	+	337159	66	337093	1	risk diff	Neale-B_UKBB_EUR_2017
rs148564386	chr1:183133525	chr1:183164390	C	G	0.0008	0	0	0.004	0	intergenic	-	-	-	LAMC1	Self-reported hepatitis c	EFO_0003047	Neale B	UKBB	European	2017	0.001387	0.0002431	1.169e-08	+	337159	66	337093	1	risk diff	Neale-B_UKBB_EUR_2017
rs192295202	chr1:183266926	chr1:183297791	A	G	1	1	1	0.996	0.999	intron	-	-	ENSG00000157064	NMNAT2	Self-reported hepatitis c	EFO_0003047	Neale B	UKBB	European	2017	-0.001572	0.0003397	3.714e-06	-	337159	66	337093	1	risk diff	Neale-B_UKBB_EUR_2017
rs141889200	chr1:183268079	chr1:183298944	T	C	1	1	1	0.996	0.999	intron	-	-	ENSG00000157064	NMNAT2	Self-reported hepatitis c	EFO_0003047	Neale B	UKBB	European	2017	-0.001539	0.0003361	4.662e-06	-	337159	66	337093	1	risk diff	Neale-B_UKBB_EUR_2017
rs561236581	chr1:183389175	chr1:183420040	A	G	-	-	-	-	-	upstream	-	-	ENSG00000157064	NMNAT2	Self-reported hepatitis c	EFO_0003047	Neale B	UKBB	European	2017	0.002941	0.0005543	1.123e-07	+	337159	66	337093	1	risk diff	Neale-B_UKBB_EUR_2017
rs145809991	chr1:183391219	chr1:183422084	T	C	0	0	0	0.004	0.001	upstream	-	-	ENSG00000157064	NMNAT2	Self-reported hepatitis c	EFO_0003047	Neale B	UKBB	European	2017	0.00155	0.0003407	5.355e-06	+	337159	66	337093	1	risk diff	Neale-B_UKBB_EUR_2017
rs148431456	chr1:183423334	chr1:183454199	A	G	0	0	0.001	0.004	0.001	intergenic	-	-	-	SMG7-AS1	Self-reported hepatitis c	EFO_0003047	Neale B	UKBB	European	2017	0.002608	0.0004289	1.192e-09	+	337159	66	337093	1	risk diff	Neale-B_UKBB_EUR_2017
rs555183175	chr1:183435361	chr1:183466226	A	G	0	0.0014	0	0.001	0	intron	-	-	ENSG00000232860	SMG7-AS1	Self-reported hepatitis c	EFO_0003047	Neale B	UKBB	European	2017	0.002572	0.0005294	1.189e-06	+	337159	66	337093	1	risk diff	Neale-B_UKBB_EUR_2017
rs184588496	chr1:183538435	chr1:183569300	T	C	0	0	0	0.003	0.002	intron	-	-	ENSG00000116701	NCF2	Self-reported hepatitis c	EFO_0003047	Neale B	UKBB	European	2017	0.001878	0.0003763	5.981e-07	+	337159	66	337093	1	risk diff	Neale-B_UKBB_EUR_2017
rs190018661	chr1:183571742	chr1:183602607	A	C	1	1	1	0.998	1	downstream	-	-	ENSG00000116698	SMG7	Self-reported hepatitis c	EFO_0003047	Neale B	UKBB	European	2017	-0.002134	0.0004791	8.418e-06	-	337159	66	337093	1	risk diff	Neale-B_UKBB_EUR_2017
rs140928399	chr1:183572868	chr1:183603733	T	C	0	0	0	0.004	0.001	intergenic	-	-	-	SMG7	Self-reported hepatitis c	EFO_0003047	Neale B	UKBB	European	2017	0.002559	0.0004468	1.017e-08	+	337159	66	337093	1	risk diff	Neale-B_UKBB_EUR_2017
rs185534422	chr1:183642196	chr1:183673061	T	C	1	1	1	0.996	0.999	intron	-	-	ENSG00000143344	RGL1	Self-reported hepatitis c	EFO_0003047	Neale B	UKBB	European	2017	-0.002378	0.0004523	1.453e-07	-	337159	66	337093	1	risk diff	Neale-B_UKBB_EUR_2017
rs142299821	chr1:183715631	chr1:183746496	A	G	1	1	1	0.996	0.999	intron	-	-	ENSG00000143344	RGL1	Self-reported hepatitis c	EFO_0003047	Neale B	UKBB	European	2017	-0.002349	0.0004635	4.02e-07	-	337159	66	337093	1	risk diff	Neale-B_UKBB_EUR_2017
rs145654353	chr1:183741166	chr1:183772031	A	G	0	0	0	0.003	0.001	intron	-	-	ENSG00000143344	RGL1	Self-reported hepatitis c	EFO_0003047	Neale B	UKBB	European	2017	0.002356	0.0004603	3.096e-07	+	337159	66	337093	1	risk diff	Neale-B_UKBB_EUR_2017
rs369165194	chr1:183805445	chr1:183836311	T	C	0	0	0	0.003	0.001	intron	-	-	ENSG00000143344	RGL1	Self-reported hepatitis c	EFO_0003047	Neale B	UKBB	European	2017	0.002268	0.0004363	2.01e-07	+	337159	66	337093	1	risk diff	Neale-B_UKBB_EUR_2017
rs551649628	chr1:184151644	chr1:184182510	T	C	0	0	0	0.002	0	intergenic	-	-	-	Y_RNA	Self-reported hepatitis c	EFO_0003047	Neale B	UKBB	European	2017	0.002133	0.0004792	8.569e-06	+	337159	66	337093	1	risk diff	Neale-B_UKBB_EUR_2017
rs539483835	chr1:184153024	chr1:184183890	A	C	0	0	0.001	0.002	0	intergenic	-	-	-	Y_RNA	Self-reported hepatitis c	EFO_0003047	Neale B	UKBB	European	2017	0.002304	0.0004966	3.488e-06	+	337159	66	337093	1	risk diff	Neale-B_UKBB_EUR_2017
rs531182749	chr1:184932767	chr1:184963635	T	C	-	-	-	-	-	intron	-	-	ENSG00000135842	FAM129A	Self-reported hepatitis c	EFO_0003047	Neale B	UKBB	European	2017	0.001956	0.0003999	1.002e-06	+	337159	66	337093	1	risk diff	Neale-B_UKBB_EUR_2017
rs148214712	chr1:185155464	chr1:185186332	C	G	0	0.0072	0	0.008	0	intron	-	-	ENSG00000116668	SWT1	Self-reported hepatitis c	EFO_0003047	Neale B	UKBB	European	2017	0.00139	0.0002759	4.664e-07	+	337159	66	337093	1	risk diff	Neale-B_UKBB_EUR_2017
rs147771462	chr1:185184442	chr1:185215310	T	C	0	0	0	0.003	0	intron	-	-	ENSG00000116668	SWT1	Self-reported hepatitis c	EFO_0003047	Neale B	UKBB	European	2017	0.001607	0.0003451	3.202e-06	+	337159	66	337093	1	risk diff	Neale-B_UKBB_EUR_2017
rs78965352	chr1:185619983	chr1:185650851	T	C	0.0008	0.013	0	0.0089	0	upstream	-	-	-	GS1-204I12.4	Self-reported hepatitis c	EFO_0003047	Neale B	UKBB	European	2017	0.001002	0.0002198	5.143e-06	+	337159	66	337093	1	risk diff	Neale-B_UKBB_EUR_2017
rs549768472	chr1:185908884	chr1:185939752	A	G	-	-	-	-	-	intron	-	-	ENSG00000143341	HMCN1	Self-reported hepatitis c	EFO_0003047	Neale B	UKBB	European	2017	0.002439	0.0005134	2.036e-06	+	337159	66	337093	1	risk diff	Neale-B_UKBB_EUR_2017
rs181858920	chr1:186304127	chr1:186334995	A	G	1	0.9986	1	0.998	1	intron	-	-	ENSG00000047410	TPR	Self-reported hepatitis c	EFO_0003047	Neale B	UKBB	European	2017	-0.001275	0.0002712	2.606e-06	-	337159	66	337093	1	risk diff	Neale-B_UKBB_EUR_2017
rs558215871	chr1:187066192	chr1:187097060	A	G	1	1	1	0.999	1	intron	-	-	ENSG00000236030	LINC01036	Self-reported hepatitis c	EFO_0003047	Neale B	UKBB	European	2017	-0.002275	0.0004955	4.405e-06	-	337159	66	337093	1	risk diff	Neale-B_UKBB_EUR_2017
rs149879885	chr1:187500002	chr1:187530870	T	C	-	-	-	-	-	intergenic	-	-	-	RP11-445P19.2	Self-reported hepatitis c	EFO_0003047	Neale B	UKBB	European	2017	-0.002436	0.0005151	2.257e-06	-	337159	66	337093	1	risk diff	Neale-B_UKBB_EUR_2017
rs780761097	chr1:187881275	chr1:187912144	T	C	-	-	-	-	-	intergenic	-	-	-	RP11-134C1.1	Self-reported hepatitis c	EFO_0003047	Neale B	UKBB	European	2017	-0.002205	0.0004861	5.744e-06	-	337159	66	337093	1	risk diff	Neale-B_UKBB_EUR_2017
rs192444231	chr1:187888937	chr1:187919806	A	G	0	0	0	0.001	0	intergenic	-	-	-	RP11-134C1.1	Self-reported hepatitis c	EFO_0003047	Neale B	UKBB	European	2017	0.002479	0.0005135	1.381e-06	+	337159	66	337093	1	risk diff	Neale-B_UKBB_EUR_2017
rs79139236	chr1:188501619	chr1:188532488	A	C	0.9864	0.9942	1	0.999	1	intron	-	-	-	RP11-669M2.1	Self-reported hepatitis c	EFO_0003047	Neale B	UKBB	European	2017	-0.002588	0.0005291	1.007e-06	-	337159	66	337093	1	risk diff	Neale-B_UKBB_EUR_2017
rs115632162	chr1:188534237	chr1:188565106	A	G	0.9864	0.9928	1	0.999	1	intergenic	-	-	-	RP11-669M2.1	Self-reported hepatitis c	EFO_0003047	Neale B	UKBB	European	2017	-0.002524	0.0005172	1.058e-06	-	337159	66	337093	1	risk diff	Neale-B_UKBB_EUR_2017
rs114769870	chr1:188617975	chr1:188648844	A	T	0.0166	0.0144	0	0.001	0.001	intergenic	-	-	-	RP11-669M2.2	Self-reported hepatitis c	EFO_0003047	Neale B	UKBB	European	2017	0.002268	0.0004941	4.448e-06	+	337159	66	337093	1	risk diff	Neale-B_UKBB_EUR_2017
rs181552197	chr1:190299750	chr1:190330620	T	C	0	0.0043	0	0	0	intron	-	-	ENSG00000162670	BRINP3	Self-reported hepatitis c	EFO_0003047	Neale B	UKBB	European	2017	0.002348	0.0005147	5.055e-06	+	337159	66	337093	1	risk diff	Neale-B_UKBB_EUR_2017
rs567492879	chr1:190347865	chr1:190378735	T	C	1	0.9971	1	1	1	intron	-	-	ENSG00000162670	BRINP3	Self-reported hepatitis c	EFO_0003047	Neale B	UKBB	European	2017	-0.002726	0.0005844	3.106e-06	-	337159	66	337093	1	risk diff	Neale-B_UKBB_EUR_2017
rs560626209	chr1:190912424	chr1:190943294	A	T	-	-	-	-	-	intergenic	-	-	-	LINC01720	Self-reported hepatitis c	EFO_0003047	Neale B	UKBB	European	2017	0.002825	0.0005454	2.232e-07	+	337159	66	337093	1	risk diff	Neale-B_UKBB_EUR_2017
rs571550536	chr1:190944266	chr1:190975136	A	T	0	0.0014	0	0	0	intergenic	-	-	-	HNRNPA1P46	Self-reported hepatitis c	EFO_0003047	Neale B	UKBB	European	2017	0.002617	0.0005663	3.816e-06	+	337159	66	337093	1	risk diff	Neale-B_UKBB_EUR_2017
rs188117104	chr1:191179636	chr1:191210506	A	G	1	0.9971	0.999	0.997	1	intergenic	-	-	-	LINC01680	Self-reported hepatitis c	EFO_0003047	Neale B	UKBB	European	2017	-0.001404	0.0002842	7.815e-07	-	337159	66	337093	1	risk diff	Neale-B_UKBB_EUR_2017
rs771940609	chr1:191357762	chr1:191388632	T	G	-	-	-	-	-	intergenic	-	-	-	LINC01680	Self-reported hepatitis c	EFO_0003047	Neale B	UKBB	European	2017	0.002504	0.0005159	1.21e-06	+	337159	66	337093	1	risk diff	Neale-B_UKBB_EUR_2017
rs182809901	chr1:191366109	chr1:191396979	A	G	0	0.0014	0	0	0	intergenic	-	-	-	LINC01680	Self-reported hepatitis c	EFO_0003047	Neale B	UKBB	European	2017	0.002842	0.0005397	1.392e-07	+	337159	66	337093	1	risk diff	Neale-B_UKBB_EUR_2017
rs115336842	chr1:191458819	chr1:191489689	A	G	0.0121	0.0029	0	0.002	0	intergenic	-	-	-	LINC01680	Self-reported hepatitis c	EFO_0003047	Neale B	UKBB	European	2017	0.001303	0.0002841	4.556e-06	+	337159	66	337093	1	risk diff	Neale-B_UKBB_EUR_2017
rs188837571	chr1:191544851	chr1:191575721	T	C	1	0.9986	1	0.998	1	intergenic	-	-	-	RP11-541F9.1	Self-reported hepatitis c	EFO_0003047	Neale B	UKBB	European	2017	-0.001317	0.0002667	7.867e-07	-	337159	66	337093	1	risk diff	Neale-B_UKBB_EUR_2017
rs576785217	chr1:191578312	chr1:191609182	A	G	-	-	-	-	-	intergenic	-	-	-	RP11-541F9.1	Self-reported hepatitis c	EFO_0003047	Neale B	UKBB	European	2017	-0.002174	0.0004081	1.002e-07	-	337159	66	337093	1	risk diff	Neale-B_UKBB_EUR_2017
rs553061462	chr1:191935241	chr1:191966111	T	C	1	1	1	0.999	0.9949	intron	-	-	-	RP11-541F9.2	Self-reported hepatitis c	EFO_0003047	Neale B	UKBB	European	2017	-0.001707	0.0003813	7.586e-06	-	337159	66	337093	1	risk diff	Neale-B_UKBB_EUR_2017
rs187689920	chr1:192080040	chr1:192110910	C	G	0	0.0014	0	0	0	intergenic	-	-	-	RGS18	Self-reported hepatitis c	EFO_0003047	Neale B	UKBB	European	2017	0.002346	0.0004996	2.665e-06	+	337159	66	337093	1	risk diff	Neale-B_UKBB_EUR_2017
rs61822889	chr1:192284175	chr1:192315045	A	G	0.9992	1	1	0.999	0.9969	upstream	-	-	ENSG00000253148	RGS21	Self-reported hepatitis c	EFO_0003047	Neale B	UKBB	European	2017	-0.001755	0.0003598	1.077e-06	-	337159	66	337093	1	risk diff	Neale-B_UKBB_EUR_2017
rs577228205	chr1:192887279	chr1:192918149	A	G	-	-	-	-	-	intergenic	-	-	-	LINC01032	Self-reported hepatitis c	EFO_0003047	Neale B	UKBB	European	2017	-0.004237	0.0005473	9.785e-15	-	337159	66	337093	1	risk diff	Neale-B_UKBB_EUR_2017
rs184374639	chr1:193153846	chr1:193184716	A	T	1	1	1	0.9861	0.999	intron	-	-	ENSG00000134371	CDC73	Self-reported hepatitis c	EFO_0003047	Neale B	UKBB	European	2017	-0.001364	0.0002601	1.575e-07	-	337159	66	337093	1	risk diff	Neale-B_UKBB_EUR_2017
rs149624227	chr1:193340294	chr1:193371164	T	C	1	1	1	0.998	1	intergenic	-	-	-	LINC01031	Self-reported hepatitis c	EFO_0003047	Neale B	UKBB	European	2017	-0.00149	0.0002802	1.054e-07	-	337159	66	337093	1	risk diff	Neale-B_UKBB_EUR_2017
rs141556252	chr1:193367829	chr1:193398699	A	G	0	0.0014	0	0.002	0	intergenic	-	-	-	LINC01031	Self-reported hepatitis c	EFO_0003047	Neale B	UKBB	European	2017	0.001446	0.000278	1.973e-07	+	337159	66	337093	1	risk diff	Neale-B_UKBB_EUR_2017
rs752552911	chr1:193769354	chr1:193800224	C	G	-	-	-	-	-	intergenic	-	-	-	RPL23AP22	Self-reported hepatitis c	EFO_0003047	Neale B	UKBB	European	2017	0.002605	0.0005757	6.051e-06	+	337159	66	337093	1	risk diff	Neale-B_UKBB_EUR_2017
rs758924326	chr1:193923572	chr1:193954442	T	C	-	-	-	-	-	intergenic	-	-	-	RP11-563D10.1	Self-reported hepatitis c	EFO_0003047	Neale B	UKBB	European	2017	0.002603	0.0005238	6.718e-07	+	337159	66	337093	1	risk diff	Neale-B_UKBB_EUR_2017
rs184029128	chr1:194141755	chr1:194172625	C	G	1	0.9942	1	0.996	1	intron	-	-	-	RP11-563D10.1	Self-reported hepatitis c	EFO_0003047	Neale B	UKBB	European	2017	-0.001592	0.000344	3.725e-06	-	337159	66	337093	1	risk diff	Neale-B_UKBB_EUR_2017
rs190445163	chr1:195465666	chr1:195496536	A	G	0	0.0014	0	0.005	0	intergenic	-	-	-	AL357932.1	Self-reported hepatitis c	EFO_0003047	Neale B	UKBB	European	2017	0.001214	0.0002659	5.025e-06	+	337159	66	337093	1	risk diff	Neale-B_UKBB_EUR_2017
rs180722883	chr1:196560547	chr1:196591417	A	C	1	0.9971	1	1	0.998	intron	-	-	ENSG00000162687	KCNT2	Self-reported hepatitis c	EFO_0003047	Neale B	UKBB	European	2017	-0.002978	0.0005582	9.58e-08	-	337159	66	337093	1	risk diff	Neale-B_UKBB_EUR_2017
rs180733015	chr1:198462744	chr1:198493614	C	G	-	-	-	-	-	intergenic	-	-	-	ATP6V1G3	Self-reported hepatitis c	EFO_0003047	Neale B	UKBB	European	2017	0.0009556	0.0002136	7.676e-06	+	337159	66	337093	1	risk diff	Neale-B_UKBB_EUR_2017
rs537533626	chr1:199765248	chr1:199796120	T	C	1	0.9986	1	1	1	intergenic	-	-	-	RP11-2L13.1	Self-reported hepatitis c	EFO_0003047	Neale B	UKBB	European	2017	-0.00255	0.0005213	9.97e-07	-	337159	66	337093	1	risk diff	Neale-B_UKBB_EUR_2017
rs539560015	chr1:199784754	chr1:199815626	T	C	1	0.9971	1	0.999	1	intergenic	-	-	-	RP11-567B20.1	Self-reported hepatitis c	EFO_0003047	Neale B	UKBB	European	2017	-0.002674	0.0005327	5.168e-07	-	337159	66	337093	1	risk diff	Neale-B_UKBB_EUR_2017
rs574560364	chr1:200011403	chr1:200042275	A	G	0	0.0014	0	0.001	0	intron	-	-	ENSG00000116833	NR5A2	Self-reported hepatitis c	EFO_0003047	Neale B	UKBB	European	2017	0.002359	0.0005029	2.713e-06	+	337159	66	337093	1	risk diff	Neale-B_UKBB_EUR_2017
rs534915904	chr1:200124022	chr1:200154894	C	G	0.9992	0.9971	1	1	1	intron	-	-	ENSG00000116833	NR5A2	Self-reported hepatitis c	EFO_0003047	Neale B	UKBB	European	2017	-0.002172	0.0004873	8.32e-06	-	337159	66	337093	1	risk diff	Neale-B_UKBB_EUR_2017
rs551117083	chr1:200225153	chr1:200256025	A	G	0.9992	1	1	0.998	1	intron	-	-	ENSG00000203721	LINC00862	Self-reported hepatitis c	EFO_0003047	Neale B	UKBB	European	2017	-0.001451	0.0003111	3.112e-06	-	337159	66	337093	1	risk diff	Neale-B_UKBB_EUR_2017
rs34958390	chr1:200817765	chr1:200848637	T	C	1	1	1	0.999	1	missense	634	M/T	ENSG00000118200	CAMSAP2	Self-reported hepatitis c	EFO_0003047	Neale B	UKBB	European	2017	-0.002265	0.0004906	3.918e-06	-	337159	66	337093	1	risk diff	Neale-B_UKBB_EUR_2017
rs146975854	chr1:201595812	chr1:201626684	T	C	0.9992	0.9986	1	0.9891	1	intron	-	-	ENSG00000134369	NAV1	Self-reported hepatitis c	EFO_0003047	Neale B	UKBB	European	2017	-0.0009735	0.0001983	9.123e-07	-	337159	66	337093	1	risk diff	Neale-B_UKBB_EUR_2017
rs555805780	chr1:201665158	chr1:201696030	A	G	0	0	0	0.003	0	intron	-	-	ENSG00000134369	NAV1	Self-reported hepatitis c	EFO_0003047	Neale B	UKBB	European	2017	0.001492	0.000292	3.245e-07	+	337159	66	337093	1	risk diff	Neale-B_UKBB_EUR_2017
rs184830607	chr1:201691960	chr1:201722832	A	G	0	0	0.002	0.005	0	intron	-	-	ENSG00000134369	NAV1	Self-reported hepatitis c	EFO_0003047	Neale B	UKBB	European	2017	0.001246	0.0002412	2.384e-07	+	337159	66	337093	1	risk diff	Neale-B_UKBB_EUR_2017
rs531561543	chr1:202045030	chr1:202075902	C	G	1	1	1	0.998	1	intergenic	-	-	-	CRIP1P3	Self-reported hepatitis c	EFO_0003047	Neale B	UKBB	European	2017	-0.002306	0.0004297	8.018e-08	-	337159	66	337093	1	risk diff	Neale-B_UKBB_EUR_2017
rs80071761	chr1:202295910	chr1:202326782	T	G	0	0	0	0.005	0	downstream	-	-	ENSG00000077152	UBE2T	Self-reported hepatitis c	EFO_0003047	Neale B	UKBB	European	2017	0.001254	0.0002817	8.486e-06	+	337159	66	337093	1	risk diff	Neale-B_UKBB_EUR_2017
rs148404412	chr1:202309501	chr1:202340373	A	G	0	0	0	0.004	0	intron	-	-	ENSG00000077152	UBE2T	Self-reported hepatitis c	EFO_0003047	Neale B	UKBB	European	2017	0.001316	0.0002864	4.336e-06	+	337159	66	337093	1	risk diff	Neale-B_UKBB_EUR_2017
rs562545725	chr1:202311877	chr1:202342749	A	G	0	0	0	0.001	0	upstream	-	-	ENSG00000077152	UBE2T	Self-reported hepatitis c	EFO_0003047	Neale B	UKBB	European	2017	0.001955	0.0003756	1.933e-07	+	337159	66	337093	1	risk diff	Neale-B_UKBB_EUR_2017
rs188314322	chr1:202438515	chr1:202469387	A	G	1	1	1	0.999	1	intron	-	-	ENSG00000077157	PPP1R12B	Self-reported hepatitis c	EFO_0003047	Neale B	UKBB	European	2017	-0.001931	0.000373	2.278e-07	-	337159	66	337093	1	risk diff	Neale-B_UKBB_EUR_2017
rs191543292	chr1:202444226	chr1:202475098	T	C	1	1	1	0.999	1	intron	-	-	ENSG00000077157	PPP1R12B	Self-reported hepatitis c	EFO_0003047	Neale B	UKBB	European	2017	-0.00196	0.0003754	1.798e-07	-	337159	66	337093	1	risk diff	Neale-B_UKBB_EUR_2017
rs563840669	chr1:202444293	chr1:202475165	A	G	1	1	1	0.999	1	intron	-	-	ENSG00000077157	PPP1R12B	Self-reported hepatitis c	EFO_0003047	Neale B	UKBB	European	2017	-0.001949	0.0003745	1.945e-07	-	337159	66	337093	1	risk diff	Neale-B_UKBB_EUR_2017
rs556077284	chr1:202446822	chr1:202477694	A	T	0	0	0	0.001	0	intron	-	-	ENSG00000077157	PPP1R12B	Self-reported hepatitis c	EFO_0003047	Neale B	UKBB	European	2017	0.001873	0.0003678	3.567e-07	+	337159	66	337093	1	risk diff	Neale-B_UKBB_EUR_2017
rs55802892	chr1:202705562	chr1:202736434	C	G	1	0.9986	1	0.994	1	intron	-	-	ENSG00000117139	KDM5B	Self-reported hepatitis c	EFO_0003047	Neale B	UKBB	European	2017	-0.001145	0.0002587	9.643e-06	-	337159	66	337093	1	risk diff	Neale-B_UKBB_EUR_2017
rs189297858	chr1:203574413	chr1:203605285	A	G	0	0.0014	0	0.003	0	intergenic	-	-	-	ATP2B4	Self-reported hepatitis c	EFO_0003047	Neale B	UKBB	European	2017	0.002675	0.000537	6.293e-07	+	337159	66	337093	1	risk diff	Neale-B_UKBB_EUR_2017
rs529985542	chr1:206862201	chr1:206688856	A	G	0	0	0	0.001	0.0143	intron	-	-	ENSG00000162889	MAPKAPK2	Self-reported hepatitis c	EFO_0003047	Neale B	UKBB	European	2017	0.00229	0.0004933	3.434e-06	+	337159	66	337093	1	risk diff	Neale-B_UKBB_EUR_2017
rs78428289	chr1:207234950	chr1:207061605	A	G	0	0.0101	0	0.008	0.0051	intron	-	-	ENSG00000123836	PFKFB2	Self-reported hepatitis c	EFO_0003047	Neale B	UKBB	European	2017	0.0007651	0.0001696	6.441e-06	+	337159	66	337093	1	risk diff	Neale-B_UKBB_EUR_2017
rs186291905	chr1:207296342	chr1:207122997	T	C	0	0.0014	0	0.001	0.0031	intron	-	-	ENSG00000123838	C4BPA	Self-reported hepatitis c	EFO_0003047	Neale B	UKBB	European	2017	0.002139	0.0003135	9.042e-12	+	337159	66	337093	1	risk diff	Neale-B_UKBB_EUR_2017
rs550823522	chr1:207934850	chr1:207761505	T	G	1	0.9986	1	1	1	intron	-	-	ENSG00000117335	CD46	Self-reported hepatitis c	EFO_0003047	Neale B	UKBB	European	2017	-0.002329	0.0004063	9.973e-09	-	337159	66	337093	1	risk diff	Neale-B_UKBB_EUR_2017
rs570794842	chr1:208044217	chr1:207870872	A	G	1	0.9986	1	1	1	intron	-	-	ENSG00000203709	C1orf132	Self-reported hepatitis c	EFO_0003047	Neale B	UKBB	European	2017	-0.002652	0.0004317	8.082e-10	-	337159	66	337093	1	risk diff	Neale-B_UKBB_EUR_2017
rs572858115	chr1:208135691	chr1:207962346	C	G	1	0.9986	1	1	1	non_coding_transcript_exon	-	-	-	RP11-328D5.4	Self-reported hepatitis c	EFO_0003047	Neale B	UKBB	European	2017	-0.003227	0.0005213	5.976e-10	-	337159	66	337093	1	risk diff	Neale-B_UKBB_EUR_2017
rs184286655	chr1:209164989	chr1:208991644	A	G	0	0	0.003	0.005	0.001	intergenic	-	-	-	RP5-1051D14.2	Self-reported hepatitis c	EFO_0003047	Neale B	UKBB	European	2017	0.001781	0.0003133	1.319e-08	+	337159	66	337093	1	risk diff	Neale-B_UKBB_EUR_2017
rs115081952	chr1:209191231	chr1:209017886	A	G	1	1	1	0.995	1	intergenic	-	-	-	RP5-1051D14.2	Self-reported hepatitis c	EFO_0003047	Neale B	UKBB	European	2017	-0.001788	0.0003144	1.289e-08	-	337159	66	337093	1	risk diff	Neale-B_UKBB_EUR_2017
rs149089534	chr1:209346858	chr1:209173513	A	C	0	0.0115	0	0.0149	0.0051	downstream	-	-	-	RP11-385M4.2	Self-reported hepatitis c	EFO_0003047	Neale B	UKBB	European	2017	0.001141	0.0002552	7.736e-06	+	337159	66	337093	1	risk diff	Neale-B_UKBB_EUR_2017
rs115518499	chr1:209388137	chr1:209214792	T	C	0	0.0101	0	0.0099	0.002	intergenic	-	-	-	RP11-385M4.3	Self-reported hepatitis c	EFO_0003047	Neale B	UKBB	European	2017	0.001192	0.0002644	6.504e-06	+	337159	66	337093	1	risk diff	Neale-B_UKBB_EUR_2017
rs192023855	chr1:209396522	chr1:209223177	A	G	0.0008	0	0	0.005	0	intergenic	-	-	-	RP11-385M4.3	Self-reported hepatitis c	EFO_0003047	Neale B	UKBB	European	2017	0.002109	0.0003594	4.386e-09	+	337159	66	337093	1	risk diff	Neale-B_UKBB_EUR_2017
rs181034295	chr1:209442795	chr1:209269450	T	C	0	0	0	0.004	0	upstream	-	-	ENSG00000225712	ATP5G2P1	Self-reported hepatitis c	EFO_0003047	Neale B	UKBB	European	2017	0.002491	0.000427	5.425e-09	+	337159	66	337093	1	risk diff	Neale-B_UKBB_EUR_2017
rs116802724	chr1:209479799	chr1:209306454	A	G	0	0	0	0.004	0	intergenic	-	-	-	LINC01696	Self-reported hepatitis c	EFO_0003047	Neale B	UKBB	European	2017	0.002489	0.000375	3.187e-11	+	337159	66	337093	1	risk diff	Neale-B_UKBB_EUR_2017
rs112915975	chr1:209714568	chr1:209541223	T	G	1	0.9986	1	0.9911	1	intron	-	-	-	RP1-272L16.1	Self-reported hepatitis c	EFO_0003047	Neale B	UKBB	European	2017	-0.0007987	0.0001519	1.459e-07	-	337159	66	337093	1	risk diff	Neale-B_UKBB_EUR_2017
rs190867303	chr1:210155007	chr1:209981662	T	C	1	1	1	0.999	1	intron	-	-	ENSG00000143469	SYT14	Self-reported hepatitis c	EFO_0003047	Neale B	UKBB	European	2017	-0.002763	0.0005563	6.844e-07	-	337159	66	337093	1	risk diff	Neale-B_UKBB_EUR_2017
rs142606831	chr1:210663712	chr1:210490368	A	G	1	0.9928	1	0.997	1	intron	-	-	ENSG00000054392	HHAT	Self-reported hepatitis c	EFO_0003047	Neale B	UKBB	European	2017	-0.001917	0.0003951	1.218e-06	-	337159	66	337093	1	risk diff	Neale-B_UKBB_EUR_2017
rs78252687	chr1:210708798	chr1:210535454	T	G	0.8238	0.9856	0.9921	0.996	0.9775	intron	-	-	ENSG00000054392	HHAT	Self-reported hepatitis c	EFO_0003047	Neale B	UKBB	European	2017	-0.002316	0.0005005	3.704e-06	-	337159	66	337093	1	risk diff	Neale-B_UKBB_EUR_2017
rs58812985	chr1:210711009	chr1:210537665	A	G	0.1551	0.0115	0.001	0.002	0.002	intron	-	-	ENSG00000054392	HHAT	Self-reported hepatitis c	EFO_0003047	Neale B	UKBB	European	2017	0.00288	0.0005518	1.788e-07	+	337159	66	337093	1	risk diff	Neale-B_UKBB_EUR_2017
rs17016416	chr1:210727390	chr1:210554046	A	C	0.1097	0.013	0.001	0.005	0.002	intron	-	-	ENSG00000054392	HHAT	Self-reported hepatitis c	EFO_0003047	Neale B	UKBB	European	2017	0.002376	0.0005054	2.58e-06	+	337159	66	337093	1	risk diff	Neale-B_UKBB_EUR_2017
rs75109825	chr1:210730450	chr1:210557106	A	G	0.1354	0.0231	0.001	0.002	0.002	intron	-	-	ENSG00000054392	HHAT	Self-reported hepatitis c	EFO_0003047	Neale B	UKBB	European	2017	0.002378	0.0005055	2.554e-06	+	337159	66	337093	1	risk diff	Neale-B_UKBB_EUR_2017
rs74408936	chr1:210735148	chr1:210561804	A	G	0.7753	0.9798	0.999	0.997	0.9888	intron	-	-	ENSG00000054392	HHAT	Self-reported hepatitis c	EFO_0003047	Neale B	UKBB	European	2017	-0.002683	0.0004227	2.211e-10	-	337159	66	337093	1	risk diff	Neale-B_UKBB_EUR_2017
rs74997512	chr1:210736598	chr1:210563254	T	C	0.7753	0.9798	0.999	0.997	0.9888	intron	-	-	ENSG00000054392	HHAT	Self-reported hepatitis c	EFO_0003047	Neale B	UKBB	European	2017	-0.001947	0.0004398	9.584e-06	-	337159	66	337093	1	risk diff	Neale-B_UKBB_EUR_2017
rs7550703	chr1:210737019	chr1:210563675	T	C	0.2247	0.0202	0.001	0.003	0.0112	intron	-	-	ENSG00000054392	HHAT	Self-reported hepatitis c	EFO_0003047	Neale B	UKBB	European	2017	0.001951	0.0004401	9.327e-06	+	337159	66	337093	1	risk diff	Neale-B_UKBB_EUR_2017
rs144769923	chr1:210737542	chr1:210564198	A	G	0.7761	0.9798	0.999	0.997	0.9888	intron	-	-	ENSG00000054392	HHAT	Self-reported hepatitis c	EFO_0003047	Neale B	UKBB	European	2017	-0.00198	0.0004432	7.915e-06	-	337159	66	337093	1	risk diff	Neale-B_UKBB_EUR_2017
rs17016485	chr1:210738687	chr1:210565343	A	C	0.7753	0.9798	0.999	0.997	0.9888	intron	-	-	ENSG00000054392	HHAT	Self-reported hepatitis c	EFO_0003047	Neale B	UKBB	European	2017	-0.001948	0.0004398	9.452e-06	-	337159	66	337093	1	risk diff	Neale-B_UKBB_EUR_2017
rs79190448	chr1:210738919	chr1:210565575	A	G	0.2239	0.0202	0.001	0.003	0.0112	intron	-	-	ENSG00000054392	HHAT	Self-reported hepatitis c	EFO_0003047	Neale B	UKBB	European	2017	0.001942	0.0004392	9.83e-06	+	337159	66	337093	1	risk diff	Neale-B_UKBB_EUR_2017
rs77711219	chr1:210740520	chr1:210567176	A	C	0.2247	0.0202	0.001	0.003	0.0112	intron	-	-	ENSG00000054392	HHAT	Self-reported hepatitis c	EFO_0003047	Neale B	UKBB	European	2017	0.001954	0.00044	8.969e-06	+	337159	66	337093	1	risk diff	Neale-B_UKBB_EUR_2017
rs17016492	chr1:210740889	chr1:210567545	T	G	0.2247	0.0202	0.001	0.003	0.0112	intron	-	-	ENSG00000054392	HHAT	Self-reported hepatitis c	EFO_0003047	Neale B	UKBB	European	2017	0.001937	0.0004382	9.895e-06	+	337159	66	337093	1	risk diff	Neale-B_UKBB_EUR_2017
rs12410835	chr1:211859826	chr1:211686484	T	C	0	0.0072	0	0.004	0	non_coding_transcript_exon	-	-	-	RP11-122M14.1	Self-reported hepatitis c	EFO_0003047	Neale B	UKBB	European	2017	0.001168	0.000223	1.632e-07	+	337159	66	337093	1	risk diff	Neale-B_UKBB_EUR_2017
rs184144771	chr1:211864544	chr1:211691202	T	C	1	0.9928	1	0.996	1	downstream	-	-	-	RP11-122M14.1	Self-reported hepatitis c	EFO_0003047	Neale B	UKBB	European	2017	-0.001182	0.0002242	1.349e-07	-	337159	66	337093	1	risk diff	Neale-B_UKBB_EUR_2017
rs12403018	chr1:211946955	chr1:211773613	A	C	0.0015	0.0101	0	0.0139	0.0051	intron	-	-	ENSG00000123684	LPGAT1	Self-reported hepatitis c	EFO_0003047	Neale B	UKBB	European	2017	0.0006753	0.0001462	3.861e-06	+	337159	66	337093	1	risk diff	Neale-B_UKBB_EUR_2017
rs116739951	chr1:212146878	chr1:211973536	T	C	1	0.9856	1	0.9821	0.9908	intron	-	-	ENSG00000143493	INTS7	Self-reported hepatitis c	EFO_0003047	Neale B	UKBB	European	2017	-0.0006003	0.0001318	5.285e-06	-	337159	66	337093	1	risk diff	Neale-B_UKBB_EUR_2017
rs534521861	chr1:212390132	chr1:212216790	A	G	0	0.0058	0	0.003	0.0112	intergenic	-	-	-	RP11-15I11.3	Self-reported hepatitis c	EFO_0003047	Neale B	UKBB	European	2017	0.001318	0.0002622	5.041e-07	+	337159	66	337093	1	risk diff	Neale-B_UKBB_EUR_2017
rs541413106	chr1:212504981	chr1:212331639	A	T	1	1	1	0.999	1	intron	-	-	ENSG00000066027	PPP2R5A	Self-reported hepatitis c	EFO_0003047	Neale B	UKBB	European	2017	-0.002963	0.0005625	1.386e-07	-	337159	66	337093	1	risk diff	Neale-B_UKBB_EUR_2017
rs183795487	chr1:212573546	chr1:212400204	A	G	0.0008	0.0029	0	0.002	0.001	intron	-	-	ENSG00000065600	TMEM206	Self-reported hepatitis c	EFO_0003047	Neale B	UKBB	European	2017	0.001686	0.000369	4.94e-06	+	337159	66	337093	1	risk diff	Neale-B_UKBB_EUR_2017
rs72754335	chr1:212577440	chr1:212404098	T	C	1	1	0.999	0.996	1	intron	-	-	ENSG00000065600	TMEM206	Self-reported hepatitis c	EFO_0003047	Neale B	UKBB	European	2017	-0.001452	0.0003278	9.483e-06	-	337159	66	337093	1	risk diff	Neale-B_UKBB_EUR_2017
rs192618611	chr1:213041976	chr1:212868634	C	G	1	0.9986	1	1	1	intron	-	-	ENSG00000162769	FLVCR1	Self-reported hepatitis c	EFO_0003047	Neale B	UKBB	European	2017	-0.001631	0.0003336	1.015e-06	-	337159	66	337093	1	risk diff	Neale-B_UKBB_EUR_2017
rs186592312	chr1:213713659	chr1:213540316	A	C	0	0.0014	0	0	0	intron	-	-	-	RP11-554K11.2	Self-reported hepatitis c	EFO_0003047	Neale B	UKBB	European	2017	0.002152	0.0004805	7.561e-06	+	337159	66	337093	1	risk diff	Neale-B_UKBB_EUR_2017
rs114152451	chr1:213995073	chr1:213821730	A	G	0	0	0	0.003	0	non_coding_transcript_exon	-	-	ENSG00000230461	PROX1-AS1	Self-reported hepatitis c	EFO_0003047	Neale B	UKBB	European	2017	0.002839	0.0005493	2.36e-07	+	337159	66	337093	1	risk diff	Neale-B_UKBB_EUR_2017
rs114578677	chr1:214065057	chr1:213891714	T	C	0.0083	0	0.002	0.005	0	intron	-	-	ENSG00000230461	PROX1-AS1	Self-reported hepatitis c	EFO_0003047	Neale B	UKBB	European	2017	0.001729	0.0003574	1.325e-06	+	337159	66	337093	1	risk diff	Neale-B_UKBB_EUR_2017
rs114137918	chr1:214066416	chr1:213893073	T	C	1	1	1	0.997	1	intron	-	-	ENSG00000230461	PROX1-AS1	Self-reported hepatitis c	EFO_0003047	Neale B	UKBB	European	2017	-0.002148	0.0003931	4.674e-08	-	337159	66	337093	1	risk diff	Neale-B_UKBB_EUR_2017
rs570906534	chr1:214186940	chr1:214013597	A	G	-	-	-	-	-	intron	-	-	ENSG00000117707	PROX1	Self-reported hepatitis c	EFO_0003047	Neale B	UKBB	European	2017	0.002552	0.00043	2.967e-09	+	337159	66	337093	1	risk diff	Neale-B_UKBB_EUR_2017
rs573159057	chr1:214266633	chr1:214093290	A	G	0	0	0	0	0.001	intron	-	-	-	RP11-53A1.3	Self-reported hepatitis c	EFO_0003047	Neale B	UKBB	European	2017	0.003232	0.0004793	1.563e-11	+	337159	66	337093	1	risk diff	Neale-B_UKBB_EUR_2017
rs746164642	chr1:215260547	chr1:215087204	A	G	-	-	-	-	-	intron	-	-	ENSG00000082482	KCNK2	Self-reported hepatitis c	EFO_0003047	Neale B	UKBB	European	2017	0.003059	0.0004615	3.404e-11	+	337159	66	337093	1	risk diff	Neale-B_UKBB_EUR_2017
rs570672012	chr1:215585848	chr1:215412505	T	G	0.0008	0	0.001	0.002	0	intergenic	-	-	-	RP11-199H2.2	Self-reported hepatitis c	EFO_0003047	Neale B	UKBB	European	2017	0.002522	0.0005182	1.137e-06	+	337159	66	337093	1	risk diff	Neale-B_UKBB_EUR_2017
rs143412320	chr1:215696378	chr1:215523035	A	G	1	1	1	0.999	1	intergenic	-	-	-	KCTD3	Self-reported hepatitis c	EFO_0003047	Neale B	UKBB	European	2017	-0.002191	0.0004848	6.226e-06	-	337159	66	337093	1	risk diff	Neale-B_UKBB_EUR_2017
rs116248933	chr1:215730222	chr1:215556879	A	G	0	0	0	0.003	0.002	intergenic	-	-	-	KCTD3	Self-reported hepatitis c	EFO_0003047	Neale B	UKBB	European	2017	0.001761	0.0003604	1.035e-06	+	337159	66	337093	1	risk diff	Neale-B_UKBB_EUR_2017
rs182316456	chr1:216281905	chr1:216108563	C	G	1	0.9986	1	0.997	1	intron	-	-	ENSG00000042781	USH2A	Self-reported hepatitis c	EFO_0003047	Neale B	UKBB	European	2017	-0.001998	0.0004012	6.356e-07	-	337159	66	337093	1	risk diff	Neale-B_UKBB_EUR_2017
rs182761771	chr1:216456668	chr1:216283326	A	G	0	0.0014	0	0.002	0	intron	-	-	ENSG00000042781	USH2A	Self-reported hepatitis c	EFO_0003047	Neale B	UKBB	European	2017	0.002203	0.0004043	5.072e-08	+	337159	66	337093	1	risk diff	Neale-B_UKBB_EUR_2017
1:216603738_A_T	chr1:216603738	chr1:216430396	A	T	-	-	-	-	-	intergenic	-	-	-	USH2A	Self-reported hepatitis c	EFO_0003047	Neale B	UKBB	European	2017	-0.00231	0.000418	3.282e-08	-	337159	66	337093	1	risk diff	Neale-B_UKBB_EUR_2017
rs143858169	chr1:217008007	chr1:216834665	A	T	0.9992	0.9957	0.999	0.993	1	intron	-	-	ENSG00000196482	ESRRG	Self-reported hepatitis c	EFO_0003047	Neale B	UKBB	European	2017	-0.001947	0.0004273	5.173e-06	-	337159	66	337093	1	risk diff	Neale-B_UKBB_EUR_2017
rs114604177	chr1:217105415	chr1:216932073	A	G	0	0	0.0308	0.002	0.0031	intron	-	-	ENSG00000196482	ESRRG	Self-reported hepatitis c	EFO_0003047	Neale B	UKBB	European	2017	0.002102	0.0004755	9.851e-06	+	337159	66	337093	1	risk diff	Neale-B_UKBB_EUR_2017
rs78491234	chr1:217115375	chr1:216942033	T	C	0	0	0.0397	0.002	0.0031	intron	-	-	ENSG00000196482	ESRRG	Self-reported hepatitis c	EFO_0003047	Neale B	UKBB	European	2017	0.00224	0.0005005	7.627e-06	+	337159	66	337093	1	risk diff	Neale-B_UKBB_EUR_2017
rs139845043	chr1:217129169	chr1:216955827	T	C	1	0.9986	1	0.998	1	intron	-	-	ENSG00000196482	ESRRG	Self-reported hepatitis c	EFO_0003047	Neale B	UKBB	European	2017	-0.002212	0.0004863	5.426e-06	-	337159	66	337093	1	risk diff	Neale-B_UKBB_EUR_2017
rs192359577	chr1:217181736	chr1:217008394	A	G	0	0.0029	0	0	0	intron	-	-	ENSG00000196482	ESRRG	Self-reported hepatitis c	EFO_0003047	Neale B	UKBB	European	2017	0.001685	0.0003732	6.355e-06	+	337159	66	337093	1	risk diff	Neale-B_UKBB_EUR_2017
rs185247806	chr1:217217240	chr1:217043898	T	C	0	0.0014	0	0.001	0	intron	-	-	ENSG00000196482	ESRRG	Self-reported hepatitis c	EFO_0003047	Neale B	UKBB	European	2017	0.002376	0.0005035	2.363e-06	+	337159	66	337093	1	risk diff	Neale-B_UKBB_EUR_2017
rs116743281	chr1:217248914	chr1:217075572	A	G	0.0212	0.0014	0	0	0	intron	-	-	ENSG00000196482	ESRRG	Self-reported hepatitis c	EFO_0003047	Neale B	UKBB	European	2017	0.002194	0.0004391	5.815e-07	+	337159	66	337093	1	risk diff	Neale-B_UKBB_EUR_2017
rs142085325	chr1:217377108	chr1:217203766	T	C	1	1	1	0.999	1	intergenic	-	-	-	ESRRG	Self-reported hepatitis c	EFO_0003047	Neale B	UKBB	European	2017	-0.002493	0.0005178	1.484e-06	-	337159	66	337093	1	risk diff	Neale-B_UKBB_EUR_2017
rs745403528	chr1:217595863	chr1:217422521	C	G	-	-	-	-	-	downstream	-	-	ENSG00000092978	GPATCH2	Self-reported hepatitis c	EFO_0003047	Neale B	UKBB	European	2017	-0.002336	0.0005115	4.943e-06	-	337159	66	337093	1	risk diff	Neale-B_UKBB_EUR_2017
rs540961279	chr1:218020552	chr1:217847210	T	G	1	1	1	0.999	1	intron	-	-	ENSG00000162814	SPATA17	Self-reported hepatitis c	EFO_0003047	Neale B	UKBB	European	2017	-0.002383	0.0005217	4.908e-06	-	337159	66	337093	1	risk diff	Neale-B_UKBB_EUR_2017
rs540016870	chr1:218098673	chr1:217925331	T	C	0	0	0	0.001	0	downstream	-	-	ENSG00000231814	LINC00210	Self-reported hepatitis c	EFO_0003047	Neale B	UKBB	European	2017	0.002195	0.0004945	9.015e-06	+	337159	66	337093	1	risk diff	Neale-B_UKBB_EUR_2017
.	chr1:218976747	chr1:218803405	A	G	-	-	-	-	-	intergenic	-	-	-	NXNP1	Self-reported hepatitis c	EFO_0003047	Neale B	UKBB	European	2017	-0.00256	0.000521	8.963e-07	-	337159	66	337093	1	risk diff	Neale-B_UKBB_EUR_2017
rs527441617	chr1:219051973	chr1:218878631	A	G	-	-	-	-	-	downstream	-	-	-	NXNP1	Self-reported hepatitis c	EFO_0003047	Neale B	UKBB	European	2017	-0.002908	0.0005765	4.554e-07	-	337159	66	337093	1	risk diff	Neale-B_UKBB_EUR_2017
rs140801081	chr1:219428274	chr1:219254932	C	G	1	1	1	0.993	1	intergenic	-	-	-	RP11-392O17.2	Self-reported hepatitis c	EFO_0003047	Neale B	UKBB	European	2017	-0.001008	0.0002217	5.49e-06	-	337159	66	337093	1	risk diff	Neale-B_UKBB_EUR_2017
rs550908968	chr1:220104227	chr1:219930885	A	G	-	-	-	-	-	upstream	-	-	ENSG00000196660	SLC30A10	Self-reported hepatitis c	EFO_0003047	Neale B	UKBB	European	2017	-0.002308	0.0004965	3.335e-06	-	337159	66	337093	1	risk diff	Neale-B_UKBB_EUR_2017
rs554044348	chr1:220218862	chr1:220045520	A	C	-	-	-	-	-	intron	-	-	ENSG00000136628	EPRS	Self-reported hepatitis c	EFO_0003047	Neale B	UKBB	European	2017	-0.00231	0.0004994	3.726e-06	-	337159	66	337093	1	risk diff	Neale-B_UKBB_EUR_2017
rs548391643	chr1:220225582	chr1:220052240	T	C	0	0	0	0.001	0	intergenic	-	-	-	BPNT1	Self-reported hepatitis c	EFO_0003047	Neale B	UKBB	European	2017	0.003099	0.0005749	7.045e-08	+	337159	66	337093	1	risk diff	Neale-B_UKBB_EUR_2017
rs563868688	chr1:220399324	chr1:220225982	T	C	0	0	0	0.001	0	intron	-	-	ENSG00000118873	RAB3GAP2	Self-reported hepatitis c	EFO_0003047	Neale B	UKBB	European	2017	0.002393	0.0005091	2.589e-06	+	337159	66	337093	1	risk diff	Neale-B_UKBB_EUR_2017
rs184720867	chr1:220723133	chr1:220549791	A	G	1	1	1	0.998	1	intron	-	-	ENSG00000116141	MARK1	Self-reported hepatitis c	EFO_0003047	Neale B	UKBB	European	2017	-0.00251	0.0005182	1.272e-06	-	337159	66	337093	1	risk diff	Neale-B_UKBB_EUR_2017
rs547715261	chr1:220745876	chr1:220572534	T	C	0	0	0	0.001	0	intron	-	-	ENSG00000116141	MARK1	Self-reported hepatitis c	EFO_0003047	Neale B	UKBB	European	2017	0.00216	0.0004848	8.339e-06	+	337159	66	337093	1	risk diff	Neale-B_UKBB_EUR_2017
rs147252907	chr1:220832839	chr1:220659497	A	T	1	1	1	0.999	1	intron	-	-	ENSG00000116141	MARK1	Self-reported hepatitis c	EFO_0003047	Neale B	UKBB	European	2017	-0.002585	0.0005286	1.005e-06	-	337159	66	337093	1	risk diff	Neale-B_UKBB_EUR_2017
rs542688353	chr1:220848021	chr1:220674679	T	C	0	0	0.001	0.001	0	intergenic	-	-	-	MARK1	Self-reported hepatitis c	EFO_0003047	Neale B	UKBB	European	2017	0.002364	0.0005074	3.183e-06	+	337159	66	337093	1	risk diff	Neale-B_UKBB_EUR_2017
rs547904421	chr1:220959317	chr1:220785975	T	C	-	-	-	-	-	upstream	-	-	ENSG00000186205	2023-03-01	Self-reported hepatitis c	EFO_0003047	Neale B	UKBB	European	2017	0.002203	0.0004889	6.595e-06	+	337159	66	337093	1	risk diff	Neale-B_UKBB_EUR_2017
rs186303775	chr1:221523317	chr1:221349975	A	G	0	0	0	0.001	0	intergenic	-	-	-	C1orf140	Self-reported hepatitis c	EFO_0003047	Neale B	UKBB	European	2017	0.002957	0.0005613	1.372e-07	+	337159	66	337093	1	risk diff	Neale-B_UKBB_EUR_2017
rs550401202	chr1:222002382	chr1:221829040	T	C	0	0	0	0.001	0	intron	-	-	-	LINC01655	Self-reported hepatitis c	EFO_0003047	Neale B	UKBB	European	2017	0.001906	0.0004106	3.454e-06	+	337159	66	337093	1	risk diff	Neale-B_UKBB_EUR_2017
rs183752048	chr1:222332694	chr1:222159352	T	C	0	0.0014	0	0.001	0.001	intron	-	-	-	RP11-400N13.1	Self-reported hepatitis c	EFO_0003047	Neale B	UKBB	European	2017	0.001961	0.0003765	1.894e-07	+	337159	66	337093	1	risk diff	Neale-B_UKBB_EUR_2017
rs538935084	chr1:222352155	chr1:222178813	T	C	-	-	-	-	-	intron	-	-	-	RP11-400N13.1	Self-reported hepatitis c	EFO_0003047	Neale B	UKBB	European	2017	0.00255	0.0005229	1.076e-06	+	337159	66	337093	1	risk diff	Neale-B_UKBB_EUR_2017
rs190812990	chr1:222369384	chr1:222196042	T	C	1	0.9986	0.999	0.997	0.998	intron	-	-	-	RP11-400N13.1	Self-reported hepatitis c	EFO_0003047	Neale B	UKBB	European	2017	-0.002592	0.0004301	1.668e-09	-	337159	66	337093	1	risk diff	Neale-B_UKBB_EUR_2017
rs541570468	chr1:222481021	chr1:222307679	T	C	1	1	1	1	0.9969	intron	-	-	-	RP11-400N13.1	Self-reported hepatitis c	EFO_0003047	Neale B	UKBB	European	2017	-0.002456	0.0005354	4.471e-06	-	337159	66	337093	1	risk diff	Neale-B_UKBB_EUR_2017
rs186906216	chr1:222825843	chr1:222652501	T	C	0	0	0	0.003	0	intron	-	-	ENSG00000154305	MIA3	Self-reported hepatitis c	EFO_0003047	Neale B	UKBB	European	2017	0.001419	0.0003165	7.375e-06	+	337159	66	337093	1	risk diff	Neale-B_UKBB_EUR_2017
rs190330607	chr1:222989905	chr1:222816563	T	C	0.9992	0.9957	1	0.998	0.9918	intron	-	-	-	RP11-452F19.3	Self-reported hepatitis c	EFO_0003047	Neale B	UKBB	European	2017	-0.001637	0.0003044	7.491e-08	-	337159	66	337093	1	risk diff	Neale-B_UKBB_EUR_2017
rs768336654	chr1:223100590	chr1:222927248	T	C	-	-	-	-	-	upstream	-	-	ENSG00000154309	DISP1	Self-reported hepatitis c	EFO_0003047	Neale B	UKBB	European	2017	0.001802	0.0003623	6.595e-07	+	337159	66	337093	1	risk diff	Neale-B_UKBB_EUR_2017
rs147421753	chr1:223208036	chr1:223034694	T	C	0	0	0	0.002	0	intergenic	-	-	-	DISP1	Self-reported hepatitis c	EFO_0003047	Neale B	UKBB	European	2017	0.00188	0.0003726	4.53e-07	+	337159	66	337093	1	risk diff	Neale-B_UKBB_EUR_2017
rs10916604	chr1:223898303	chr1:223710601	C	G	0.3608	0.2118	0.1696	0.003	0.0041	intron	-	-	ENSG00000162909	CAPN2	Self-reported hepatitis c	EFO_0003047	Neale B	UKBB	European	2017	0.002136	0.0004773	7.688e-06	+	337159	66	337093	1	risk diff	Neale-B_UKBB_EUR_2017
rs2154114	chr1:223900130	chr1:223712428	A	C	0.6725	0.7882	0.8304	0.997	0.9959	5_prime_UTR	-	-	ENSG00000162909	CAPN2	Self-reported hepatitis c	EFO_0003047	Neale B	UKBB	European	2017	-0.002184	0.0004823	5.94e-06	-	337159	66	337093	1	risk diff	Neale-B_UKBB_EUR_2017
rs540705440	chr1:224667806	chr1:224480104	T	C	0	0	0	0	0.001	intron	-	-	ENSG00000143786	CNIH3	Self-reported hepatitis c	EFO_0003047	Neale B	UKBB	European	2017	0.001729	0.0003654	2.206e-06	+	337159	66	337093	1	risk diff	Neale-B_UKBB_EUR_2017
rs76918994	chr1:229091114	chr1:228955367	A	G	0.0015	0.0014	0	0.008	0	intergenic	-	-	-	RP5-1065P14.3	Self-reported hepatitis c	EFO_0003047	Neale B	UKBB	European	2017	0.0008513	0.0001874	5.562e-06	+	337159	66	337093	1	risk diff	Neale-B_UKBB_EUR_2017
rs563856912	chr1:229093871	chr1:228958124	A	G	0	0	0	0.001	0	intergenic	-	-	-	RP5-1065P14.3	Self-reported hepatitis c	EFO_0003047	Neale B	UKBB	European	2017	0.001697	0.0003163	8.135e-08	+	337159	66	337093	1	risk diff	Neale-B_UKBB_EUR_2017
rs59287052	chr1:229100798	chr1:228965051	T	C	0.73	0.9424	0.999	0.9394	0.9294	intergenic	-	-	-	RP5-1065P14.3	Self-reported hepatitis c	EFO_0003047	Neale B	UKBB	European	2017	-0.0003381	7.315e-05	3.795e-06	-	337159	66	337093	1	risk diff	Neale-B_UKBB_EUR_2017
rs61825064	chr1:229105822	chr1:228970075	T	C	0.7421	0.9424	0.999	0.9404	0.9223	intergenic	-	-	-	RP5-1065P14.3	Self-reported hepatitis c	EFO_0003047	Neale B	UKBB	European	2017	-0.0003359	7.318e-05	4.446e-06	-	337159	66	337093	1	risk diff	Neale-B_UKBB_EUR_2017
rs61825065	chr1:229106506	chr1:228970759	A	C	0.8298	0.9467	0.999	0.9404	0.9346	intergenic	-	-	-	RP5-1065P14.3	Self-reported hepatitis c	EFO_0003047	Neale B	UKBB	European	2017	-0.0003319	7.278e-05	5.094e-06	-	337159	66	337093	1	risk diff	Neale-B_UKBB_EUR_2017
rs61825066	chr1:229106644	chr1:228970897	T	C	0.1687	0.0533	0.001	0.0596	0.0654	intergenic	-	-	-	RP5-1065P14.3	Self-reported hepatitis c	EFO_0003047	Neale B	UKBB	European	2017	0.0003332	7.29e-05	4.854e-06	+	337159	66	337093	1	risk diff	Neale-B_UKBB_EUR_2017
rs7513940	chr1:229107279	chr1:228971532	A	C	0.8253	0.9467	0.999	0.9404	0.9335	intergenic	-	-	-	RP5-1065P14.3	Self-reported hepatitis c	EFO_0003047	Neale B	UKBB	European	2017	-0.000333	7.286e-05	4.859e-06	-	337159	66	337093	1	risk diff	Neale-B_UKBB_EUR_2017
rs111795175	chr1:229107829	chr1:228972082	A	G	0.1377	0.0519	0.001	0.0586	0.0654	intergenic	-	-	-	RP5-1065P14.3	Self-reported hepatitis c	EFO_0003047	Neale B	UKBB	European	2017	0.0003389	7.325e-05	3.719e-06	+	337159	66	337093	1	risk diff	Neale-B_UKBB_EUR_2017
rs61825067	chr1:229108057	chr1:228972310	T	C	0.0159	0.0375	0.001	0.0586	0.0654	intergenic	-	-	-	RP5-1065P14.3	Self-reported hepatitis c	EFO_0003047	Neale B	UKBB	European	2017	0.00034	7.339e-05	3.612e-06	+	337159	66	337093	1	risk diff	Neale-B_UKBB_EUR_2017
rs61825068	chr1:229108108	chr1:228972361	A	G	0.1369	0.0519	0.001	0.0586	0.0654	intergenic	-	-	-	RP5-1065P14.3	Self-reported hepatitis c	EFO_0003047	Neale B	UKBB	European	2017	0.0003366	7.343e-05	4.559e-06	+	337159	66	337093	1	risk diff	Neale-B_UKBB_EUR_2017
rs61825069	chr1:229108122	chr1:228972375	A	C	0.1437	0.0519	0.001	0.0586	0.0654	intergenic	-	-	-	RP5-1065P14.3	Self-reported hepatitis c	EFO_0003047	Neale B	UKBB	European	2017	0.0003367	7.343e-05	4.529e-06	+	337159	66	337093	1	risk diff	Neale-B_UKBB_EUR_2017
rs61825070	chr1:229108414	chr1:228972667	A	T	0.8631	0.9481	0.999	0.9414	0.9346	intergenic	-	-	-	RP5-1065P14.3	Self-reported hepatitis c	EFO_0003047	Neale B	UKBB	European	2017	-0.0003378	7.343e-05	4.215e-06	-	337159	66	337093	1	risk diff	Neale-B_UKBB_EUR_2017
rs10916394	chr1:229109847	chr1:228974100	A	G	0.3578	0.9006	0.63	0.9235	0.8333	intergenic	-	-	-	RP5-1065P14.3	Self-reported hepatitis c	EFO_0003047	Neale B	UKBB	European	2017	-0.0003013	6.626e-05	5.458e-06	-	337159	66	337093	1	risk diff	Neale-B_UKBB_EUR_2017
rs61825071	chr1:229110167	chr1:228974420	A	G	0.0976	0.0447	0.001	0.0596	0.0654	intergenic	-	-	-	RP5-1065P14.3	Self-reported hepatitis c	EFO_0003047	Neale B	UKBB	European	2017	0.0003426	7.369e-05	3.326e-06	+	337159	66	337093	1	risk diff	Neale-B_UKBB_EUR_2017
rs12085208	chr1:229111250	chr1:228975503	T	C	0.8502	0.951	0.999	0.9394	0.9335	intergenic	-	-	-	RP5-1065P14.3	Self-reported hepatitis c	EFO_0003047	Neale B	UKBB	European	2017	-0.0003377	7.359e-05	4.461e-06	-	337159	66	337093	1	risk diff	Neale-B_UKBB_EUR_2017
rs185607499	chr1:229528714	chr1:229392967	A	C	0	0	0	0	0.001	intergenic	-	-	-	RNU6-180P	Self-reported hepatitis c	EFO_0003047	Neale B	UKBB	European	2017	0.002456	0.0005474	7.232e-06	+	337159	66	337093	1	risk diff	Neale-B_UKBB_EUR_2017
rs148871281	chr1:230706775	chr1:230571029	T	G	0	0.0014	0	0.006	0	intergenic	-	-	-	LINC01737	Self-reported hepatitis c	EFO_0003047	Neale B	UKBB	European	2017	0.00162	0.0003045	1.03e-07	+	337159	66	337093	1	risk diff	Neale-B_UKBB_EUR_2017
[truncated: 8,377 more rows]
